# Supplementary material for: Dynamic molecular network analysis of iPSC-Purkinje cells differentiation delineates roles of ISG15 in SCA1 at the earliest stage
Source: Commun Biol. 2024 Apr 9;7:413. doi: 10.1038/s42003-024-06066-z (PMC11003991; doi:10.1038/s42003-024-06066-z)
Supplement: Supplementary file 4 — Supplementary Data 1 [file 42003_2024_6066_MOESM4_ESM.xlsx]

## Sheet: iPS (DESeq2)
Significantly changed genes in human iPSCs by DESeq2 (N=3, at |log2FC| > 0.5)
RefSeq ID	Gene Symbol	Log2(FC)	pvalue	adjusted pvalue
NM_032391	PRAC1	20.8415	NA	NA
NM_145658	SPESP1	6.59594	0.00645508	0.999918
NM_001282275	PRAC2	6.58415	0.0250714	0.999918
NM_001282276	PRAC2	6.28447	0.0385887	0.999918
NM_002145	HOXB2	6.04337	0.053344	0.999918
NR_038832	HOXA-AS3	5.52232	0.0999411	0.999918
NM_006361	HOXB13	5.45816	0.107261	0.999918
NR_038831	HOXA-AS3	5.24656	0.133967	0.999918
NR_102279	HOXB-AS1	5.18785	0.0170902	0.999918
NM_001080526	FABP9	5.12294	0.0105176	0.999918
NR_131214	XLOC_008559	5.0935	0.0189082	0.999918
NM_001321724	LOC645177	5.06632	0.0129585	0.999918
NM_001276349	C1orf100	4.79992	0.00391456	0.999918
NM_001276348	C1orf100	4.79992	0.00391456	0.999918
NM_001012970	C1orf100	4.79992	0.00391456	0.999918
NR_117094	PAUPAR	4.7167	0.0995947	0.999918
NR_110898	TP53TG3D	4.5892	0.241621	0.999918
NM_001243722	TP53TG3D	4.5892	0.241621	0.999918
NR_026658	LOC100240735	4.58328	0.242377	0.999918
NM_152393	KLHL40	4.55102	0.0556875	0.999918
NM_001355534	TEX13D	4.33336	0.0146982	0.999918
NM_005362	MAGEA3	4.28567	0.176961	0.999918
NM_001348249	HCG22	4.26438	0.192765	0.999918
NR_145427	HCG22	4.26438	0.192765	0.999918
NR_003948	HCG22	4.26438	0.192765	0.999918
NR_121670	ERICH3-AS1	4.1697	0.19266	0.999918
NR_108042	CYMP-AS1	4.12219	0.103372	0.999918
NM_199204	DHRS9	4.07734	0.114965	0.999918
NM_001289763	DHRS9	4.07734	0.114965	0.999918
NM_001013658	PTX4	4.05532	0.213421	0.999918
NM_001302265	DEFA1B	4.00572	0.230296	0.999918
NM_004084	DEFA1	4.00572	0.230296	0.999918
NM_001042500	DEFA1B	4.00572	0.230296	0.999918
NR_109912	CTD-2194D22.4	3.99798	0.233676	0.999918
NM_139278	LGI3	3.99754	0.310103	0.999918
NR_110676	LINC01360	3.98555	0.0329332	0.999918
NM_001029888	FAM24A	3.97151	0.139631	0.999918
NM_203412	UBL4B	3.94831	0.130183	0.999918
NM_001170723	TEX35	3.92294	0.130483	0.999918
NM_002146	HOXB3	3.91403	0.0928363	0.999918
NM_001330323	HOXB3	3.91403	0.0928363	0.999918
NM_001142270	DHRS9	3.89447	0.248215	0.999918
NM_004084	DEFA1	3.84225	0.264865	0.999918
NM_001302265	DEFA1B	3.84225	0.264865	0.999918
NM_001042500	DEFA1B	3.84225	0.264865	0.999918
NR_015450	LINC01096	3.84066	0.265198	0.999918
NR_120337	LINC01413	3.81039	0.333836	0.999918
NR_146488	LINC02065	3.78307	0.337397	0.999918
NR_146904	LINC01926	3.74819	0.167031	0.999918
NM_001309426	FAM205C	3.74273	0.0587709	0.999918
NM_001309427	FAM205C	3.74273	0.0587709	0.999918
NM_170609	CRISP1	3.71991	0.180544	0.999918
NM_001131	CRISP1	3.71991	0.180544	0.999918
NR_046730	AGBL5-AS1	3.71914	0.17196	0.999918
NM_020125	SLAMF8	3.71037	0.131121	0.999918
NM_001330741	SLAMF8	3.71037	0.131121	0.999918
NM_001145282	OPRM1	3.6968	0.136586	0.999918
NM_001145283	OPRM1	3.6968	0.136586	0.999918
NM_001145286	OPRM1	3.6968	0.136586	0.999918
NM_001145285	OPRM1	3.6968	0.136586	0.999918
NM_001145284	OPRM1	3.6968	0.136586	0.999918
NR_104351	OPRM1	3.6968	0.136586	0.999918
NR_104349	OPRM1	3.6968	0.136586	0.999918
NM_144646	JCHAIN	3.65935	0.207496	0.999918
NM_032572	RNASE7	3.6578	0.306458	0.999918
NM_080647	TBX1	3.5902	0.0996673	0.999918
NR_052021	PTPRC	3.58495	0.325121	0.999918
NM_001080144	CT47A3	3.58304	0.325552	0.999918
NM_001242922	CT47A12	3.58304	0.325552	0.999918
NM_173571	CT47A11	3.58304	0.325552	0.999918
NM_001080143	CT47A4	3.58304	0.325552	0.999918
NM_001080146	CT47A1	3.58304	0.325552	0.999918
NM_001080137	CT47A10	3.58304	0.325552	0.999918
NM_001080142	CT47A5	3.58304	0.325552	0.999918
NM_001080141	CT47A6	3.58304	0.325552	0.999918
NM_001080139	CT47A8	3.58304	0.325552	0.999918
NM_001080138	CT47A9	3.58304	0.325552	0.999918
NM_001080145	CT47A2	3.58304	0.325552	0.999918
NM_001351480	LINC00694	3.58173	0.364403	0.999918
NR_134932	LOC105374205	3.58173	0.364403	0.999918
NR_104000	PAX5	3.55376	NA	NA
NM_016734	PAX5	3.55376	NA	NA
NM_001280556	PAX5	3.55376	NA	NA
NM_001280555	PAX5	3.55376	NA	NA
NM_001280548	PAX5	3.55376	NA	NA
NM_001280547	PAX5	3.55376	NA	NA
NR_103999	PAX5	3.55376	NA	NA
NM_001280554	PAX5	3.55376	NA	NA
NM_001280551	PAX5	3.55376	NA	NA
NM_001280549	PAX5	3.55376	NA	NA
NM_001280550	PAX5	3.55376	NA	NA
NM_001280552	PAX5	3.55376	NA	NA
NM_001280553	PAX5	3.55376	NA	NA
NM_001261456	LY9	3.51816	0.340261	0.999918
NM_002348	LY9	3.51816	0.340261	0.999918
NM_001261457	LY9	3.51816	0.340261	0.999918
NM_001204870	WISP1	3.51587	0.218493	0.999918
NM_001204869	WISP1	3.51587	0.218493	0.999918
NM_003882	WISP1	3.51587	0.218493	0.999918
NR_037944	WISP1	3.51587	0.218493	0.999918
NM_080838	WISP1	3.51587	0.218493	0.999918
NM_001353765	ALK	3.51587	0.218493	0.999918
NM_000360	TH	3.51495	0.227362	0.999918
NM_199293	TH	3.51495	0.227362	0.999918
NM_199292	TH	3.51495	0.227362	0.999918
NM_001278795	NPY4R2	3.51417	0.34118	0.999918
NM_002416	CXCL9	3.51417	0.34118	0.999918
NM_001285523	OPRM1	3.48525	0.170958	0.999918
NM_001008505	OPRM1	3.48525	0.170958	0.999918
NM_001008504	OPRM1	3.48525	0.170958	0.999918
NR_040248	ZEB2-AS1	3.48139	0.144843	0.999918
NR_135024	LOC105369747	3.44409	0.357399	0.999918
NR_135068	KAZALD1	3.4235	0.0373213	0.999918
NR_120565	LOC101928894	3.38545	0.117019	0.999918
NM_001166478	DEFB133	3.38392	0.171647	0.999918
NR_110808	LOC101927557	3.36987	0.394254	0.999918
NR_122073	LINC01879	3.36987	0.394254	0.999918
NR_033806	OPN5	3.32382	0.400936	0.999918
NM_181744	OPN5	3.32382	0.400936	0.999918
NR_077227	LOC100128885	3.32295	NA	NA
NR_110113	LINC01103	3.32016	0.38939	0.999918
NR_001447	MT1L	3.31916	0.397197	0.999918
NR_104082	RNVU1-1	3.31916	0.397197	0.999918
NR_027085	LINC01226	3.31916	0.397197	0.999918
NR_002950	SNORA2A	3.31809	0.401773	0.999918
NM_001320814	SFTPA2	3.31809	0.401773	0.999918
NM_001320813	SFTPA2	3.31809	0.401773	0.999918
NM_001351479	LINC00694	3.31809	0.401773	0.999918
NM_001098668	SFTPA2	3.31809	0.401773	0.999918
NR_003599	CYMP	3.3156	0.124748	0.999918
NR_135128	LOC100132249	3.29075	0.152711	0.999918
NM_001004451	OR1J1	3.28294	0.4057	0.999918
NM_001278426	LILRB4	3.28042	0.292418	0.999918
NM_001278430	LILRB4	3.28042	0.292418	0.999918
NM_001278429	LILRB4	3.28042	0.292418	0.999918
NM_001278427	LILRB4	3.28042	0.292418	0.999918
NM_001278428	LILRB4	3.28042	0.292418	0.999918
NR_110418	LOC101928269	3.27918	0.284749	0.999918
NM_001105577	URAD	3.27918	0.284749	0.999918
NM_001465	FYB1	3.27817	0.292923	0.999918
NM_199335	FYB1	3.27817	0.292923	0.999918
NM_001349333	FYB1	3.27817	0.292923	0.999918
NR_027006	LRRC74B	3.2245	0.09765	0.999918
NR_110991	LRRC74B	3.2245	0.09765	0.999918
NM_001291006	LRRC74B	3.2245	0.09765	0.999918
NM_001453	FOXC1	3.22293	NA	NA
NR_003704	SNORA84	3.19861	0.310983	0.999918
NR_135241	LOC101927690	3.19796	0.418657	0.999918
NR_027331	LINC00696	3.19796	0.418657	0.999918
NM_005588	MEP1A	3.19548	0.419259	0.999918
NR_002145	OR2L1P	3.17663	0.121013	0.999918
NM_001347708	CHRNA2	3.15372	0.426202	0.999918
NM_001347707	CHRNA2	3.15372	0.426202	0.999918
NM_001347706	CHRNA2	3.15372	0.426202	0.999918
NR_034151	LINC01136	3.15372	0.426202	0.999918
NR_034150	LINC01136	3.15372	0.426202	0.999918
NM_000742	CHRNA2	3.15372	0.426202	0.999918
NM_001282455	CHRNA2	3.15372	0.426202	0.999918
NM_001347705	CHRNA2	3.15372	0.426202	0.999918
NR_109842	LINC01205	3.15372	0.426202	0.999918
NR_037890	DNAJB8-AS1	3.15245	0.426394	0.999918
NR_110918	LINC02126	3.13389	0.30627	0.999918
NM_001129828	CSAG3	3.12293	0.179439	0.999918
NM_001129826	CSAG3	3.12293	0.179439	0.999918
NR_038421	LINC01220	3.11809	0.162295	0.999918
NR_134641	LOC101929161	3.10828	0.433107	0.999918
NM_005217	DEFA3	3.10828	0.433107	0.999918
NM_002934	RNASE2	3.10828	0.433107	0.999918
NR_109773	HERC2P4	3.03638	0.19789	0.999918
NR_038239	LINC00658	3.00092	0.449675	0.999918
NR_038240	LINC00658	3.00092	0.449675	0.999918
NR_027240	LOC730668	3.00092	0.449675	0.999918
NR_033737	TMPRSS11GP	3.00092	0.449675	0.999918
NR_146917	LINC01710	3.00092	0.449675	0.999918
NM_001257317	DCSTAMP	2.9981	0.450115	0.999918
NR_047021	LINC00433	2.9981	0.450115	0.999918
NM_001301709	PSG9	2.9981	0.450115	0.999918
NM_001301708	PSG9	2.9981	0.450115	0.999918
NM_001301707	PSG9	2.9981	0.450115	0.999918
NR_046663	DOCK9-AS1	2.9981	0.450115	0.999918
NM_198213	OASL	2.9981	0.450115	0.999918
NM_004997	MYBPH	2.9981	0.450115	0.999918
NM_002784	PSG9	2.9981	0.450115	0.999918
NM_030788	DCSTAMP	2.9981	0.450115	0.999918
NM_001137549	FAM25G	2.9981	0.450115	0.999918
NR_134233	LOC105374516	2.9981	0.450115	0.999918
NR_038401	LOC100131047	2.9981	0.450115	0.999918
NM_000490	AVP	2.9981	0.450115	0.999918
NM_001242696	C12orf80	2.9981	0.450115	0.999918
NM_001261825	OASL	2.9981	0.450115	0.999918
NR_136576	LOC100129291	2.9981	0.450115	0.999918
NM_001205272	KRBOX1	2.9981	0.450115	0.999918
NM_003733	OASL	2.9981	0.450115	0.999918
NM_133492	ACER1	2.9981	0.450115	0.999918
NM_020370	GPR84	2.9981	0.450115	0.999918
NM_000261	MYOC	2.99527	0.450558	0.999918
NM_001138	AGRP	2.99527	0.450558	0.999918
NR_027379	LINC01555	2.99527	0.450558	0.999918
NR_024560	MAPT-IT1	2.99527	0.450558	0.999918
NM_005582	CD180	2.99527	0.450558	0.999918
NM_002780	PSG4	2.99527	0.450558	0.999918
NR_125804	FOXCUT	2.99527	0.450558	0.999918
NM_001276495	PSG4	2.99527	0.450558	0.999918
NM_001316339	PSG4	2.99527	0.450558	0.999918
NR_026830	SATB2-AS1	2.99527	0.450558	0.999918
NR_033245	LOC641746	2.99527	0.450558	0.999918
NM_004066	CETN1	2.99527	0.450558	0.999918
NM_001012503	KRTAP5-7	2.99527	0.450558	0.999918
NM_213633	PSG4	2.99527	0.450558	0.999918
NM_001007595	C2CD4B	2.99527	0.450558	0.999918
NM_017855	ODAM	2.99527	0.450558	0.999918
NR_120438	OR7E47P	2.99216	0.391856	0.999918
NR_120472	SOX5-AS1	2.98828	0.282293	0.999918
NR_126359	NRIR	2.96754	0.11982	0.999918
NM_001080399	OC90	2.95779	0.044238	0.999918
NM_176810	NLRP13	2.94663	0.376474	0.999918
NM_175057	TAAR9	2.94663	0.376474	0.999918
NM_001321057	NLRP13	2.94663	0.376474	0.999918
NM_001278794	NPY4R	2.93364	0.284783	0.999918
NM_001330322	HOXB3	2.93016	0.202078	0.999918
NR_046005	TMCO5B	2.89805	0.465882	0.999918
NM_001272005	OTOP3	2.89805	0.465882	0.999918
NM_033049	MUC13	2.89805	0.465882	0.999918
NR_045006	NRON	2.89805	0.465882	0.999918
NM_001164457	ZNF705G	2.89805	0.465882	0.999918
NR_036686	DEFT1P	2.89805	0.465882	0.999918
NR_036687	DEFT1P2	2.89805	0.465882	0.999918
NR_036686	DEFT1P	2.89805	0.465882	0.999918
NR_036687	DEFT1P2	2.89805	0.465882	0.999918
NM_178233	OTOP3	2.89805	0.465882	0.999918
NR_120345	LOC101929076	2.89748	0.227673	0.999918
NR_028474	LOC100303749	2.89743	0.388664	0.999918
NR_132322	CASP16P	2.8971	0.00490448	0.999918
NM_002769	PRSS1	2.89504	0.46636	0.999918
NR_149080	LINC01374	2.89504	0.46636	0.999918
NM_001267617	ARPP21	2.89504	0.46636	0.999918
NM_001715	BLK	2.89504	0.46636	0.999918
NM_007179	INSL6	2.89504	0.46636	0.999918
NM_001349726	ZNF723	2.89504	0.46636	0.999918
NM_001330465	BLK	2.89504	0.46636	0.999918
NM_001267619	ARPP21	2.89504	0.46636	0.999918
NM_001277333	ANKRD62	2.89504	0.46636	0.999918
NM_016300	ARPP21	2.89504	0.46636	0.999918
NR_125820	LOC101929622	2.89504	0.46636	0.999918
NM_206893	MS4A10	2.89504	0.46636	0.999918
NR_149035	LOC729558	2.89504	0.46636	0.999918
NM_178828	SPATA31E1	2.88345	0.231859	0.999918
NM_001129828	CSAG3	2.86667	0.235935	0.999918
NM_001129826	CSAG3	2.86667	0.235935	0.999918
NR_135178	LOC102723753	2.84678	0.0788896	0.999918
NM_033060	KRTAP4-1	2.84413	0.474504	0.999918
NR_120534	LINC01150	2.84413	0.474504	0.999918
NR_037427	MIR3654	2.84258	0.474753	0.999918
NM_146421	GSTM1	2.81941	NA	NA
NM_000561	GSTM1	2.81941	NA	NA
NR_033294	SNORD118	2.81233	0.229606	0.999918
NR_121657	LOC101928105	2.81047	0.113743	0.999918
NR_147187	LINC02485	2.81047	0.113743	0.999918
NM_003649	DDO	2.78844	0.483499	0.999918
NR_036444	FENDRR	2.78844	0.483499	0.999918
NM_004032	DDO	2.78844	0.483499	0.999918
NR_040020	LINC02092	2.78844	0.483499	0.999918
NM_001133	AFM	2.78844	0.483499	0.999918
NR_110498	LINC01246	2.78844	0.483499	0.999918
NR_120510	ELFN1-AS1	2.78844	0.483499	0.999918
NR_120509	ELFN1-AS1	2.78844	0.483499	0.999918
NR_120508	ELFN1-AS1	2.78844	0.483499	0.999918
NR_120497	CALML3-AS1	2.78844	0.483499	0.999918
NR_120496	CALML3-AS1	2.78844	0.483499	0.999918
NM_006783	GJB6	2.78844	0.483499	0.999918
NM_000523	HOXD13	2.78844	0.483499	0.999918
NR_110683	LINC01744	2.78844	0.483499	0.999918
NM_006683	EDDM3A	2.78844	0.483499	0.999918
NR_104059	LINC00397	2.78821	0.326051	0.999918
NM_001005491	OR10AG1	2.78654	0.240242	0.999918
NM_001145281	OPRM1	2.78651	0.0987546	0.999918
NR_104350	OPRM1	2.78651	0.0987546	0.999918
NR_104348	OPRM1	2.78651	0.0987546	0.999918
NM_001285522	OPRM1	2.78651	0.0987546	0.999918
NM_001145280	OPRM1	2.78651	0.0987546	0.999918
NM_001145279	OPRM1	2.78651	0.0987546	0.999918
NM_000914	OPRM1	2.78651	0.0987546	0.999918
NM_001285524	OPRM1	2.78651	0.0987546	0.999918
NR_135566	LINC01857	2.78005	0.153598	0.999918
NM_006896	HOXA7	2.72443	0.169747	0.999918
NM_001135113	IGFL2	2.69861	0.347041	0.999918
NM_001002915	IGFL2	2.69861	0.347041	0.999918
NM_001164262	PPIAL4F	2.69688	0.34744	0.999918
NM_001164262	PPIAL4F	2.69688	0.34744	0.999918
NM_001164262	PPIAL4F	2.69688	0.34744	0.999918
NM_001164261	PPIAL4D	2.69688	0.34744	0.999918
NM_001164261	PPIAL4D	2.69688	0.34744	0.999918
NM_001164261	PPIAL4D	2.69688	0.34744	0.999918
NM_001144032	PPIAL4E	2.69688	0.34744	0.999918
NM_001144032	PPIAL4E	2.69688	0.34744	0.999918
NM_001144032	PPIAL4E	2.69688	0.34744	0.999918
NM_002364	MAGEB2	2.68833	0.0211675	0.999918
NM_000325	PITX2	2.68268	0.00339538	0.999918
NR_110798	LINC01919	2.68143	0.280794	0.999918
NM_001351572	GDA	2.66034	0.0243518	0.999918
NM_001351573	GDA	2.66034	0.0243518	0.999918
NR_147240	GDA	2.66034	0.0243518	0.999918
NM_004293	GDA	2.65546	0.0245038	0.999918
NM_001351571	GDA	2.65546	0.0245038	0.999918
NM_001242506	GDA	2.65546	0.0245038	0.999918
NM_001242505	GDA	2.65546	0.0245038	0.999918
NM_001242507	GDA	2.62675	0.0274122	0.999918
NR_027120	HSD52	2.62054	0.367588	0.999918
NR_135054	LOC105378614	2.6196	0.367246	0.999918
NM_001329920	VSIG2	2.61306	0.0601311	0.999918
NR_002227	DISC2	2.611	0.129515	0.999918
NM_001130137	ISLR2	2.608	0.01235	0.999918
NM_001130136	ISLR2	2.608	0.01235	0.999918
NM_153427	PITX2	2.60067	0.00369061	0.999918
NM_153426	PITX2	2.60067	0.00369061	0.999918
NM_001204399	PITX2	2.60067	0.00369061	0.999918
NM_001204398	PITX2	2.60067	0.00369061	0.999918
NM_001204397	PITX2	2.60067	0.00369061	0.999918
NM_020851	ISLR2	2.59939	0.0126031	0.999918
NM_001130138	ISLR2	2.59939	0.0126031	0.999918
NM_001278674	LINC00452	2.59132	0.0737392	0.999918
NR_109771	LOC101927450	2.58782	0.192243	0.999918
NM_001085476	FOXD4L6	2.58782	0.192243	0.999918
NR_026667	RPS10P7	2.58592	0.0628406	0.999918
NM_173358	SSX7	2.58432	0.517236	0.999918
NM_002722	PPY	2.58432	0.517236	0.999918
NM_001319209	PPY	2.58432	0.517236	0.999918
NM_181885	RXFP4	2.58248	0.517546	0.999918
NR_135238	LINC02274	2.58063	0.517857	0.999918
NR_015423	PGM5-AS1	2.58063	0.517857	0.999918
NM_138382	RIPPLY1	2.58063	0.517857	0.999918
NM_001171706	RIPPLY1	2.58063	0.517857	0.999918
NR_121191	PGM5-AS1	2.58063	0.517857	0.999918
NR_121192	PGM5-AS1	2.58063	0.517857	0.999918
NM_001128618	C9orf57	2.58063	0.517857	0.999918
NM_001005173	OR52L1	2.58063	0.517857	0.999918
NR_120424	LOC101929259	2.57878	0.518167	0.999918
NM_001136536	DTHD1	2.57878	0.518167	0.999918
NM_001170700	DTHD1	2.57878	0.518167	0.999918
NR_121610	BMPR1B-DT	2.57878	0.518167	0.999918
NM_001101677	SOHLH1	2.57878	0.518167	0.999918
NM_001012415	SOHLH1	2.57878	0.518167	0.999918
NM_001638	APOF	2.55605	0.38521	0.999918
NR_109815	FAM83C-AS1	2.55604	0.382661	0.999918
NM_002990	CCL22	2.55371	0.284593	0.999918
NM_001350932	HIGD2B	2.55286	0.293777	0.999918
NR_033834	FZD10-DT	2.54878	0.108443	0.999918
NM_013278	IL17C	2.54095	0.0618268	0.999918
NM_001302815	C20orf197	2.54074	0.320498	0.999918
NM_173644	C20orf197	2.54074	0.320498	0.999918
NM_001302813	C20orf197	2.54074	0.320498	0.999918
NM_001029865	DBX1	2.53993	0.0112874	0.999918
NM_021018	HIST1H3F	2.52939	0.114224	0.999918
NR_130894	RAI1-AS1	2.52224	0.0668842	0.999918
NM_000236	LIPC	2.51782	0.528479	0.999918
NR_136189	LINC02022	2.51782	0.528479	0.999918
NR_120538	TUB-AS1	2.51782	0.528479	0.999918
NR_120537	TUB-AS1	2.51782	0.528479	0.999918
NR_125844	LINC02541	2.51782	0.528479	0.999918
NM_001005197	OR8D4	2.51578	0.49467	0.999918
NR_034067	CASP12	2.51399	0.52913	0.999918
NR_120490	LOC102724421	2.51399	0.52913	0.999918
NR_003669	MT1IP	2.51399	0.52913	0.999918
NR_104045	MT1IP	2.51399	0.52913	0.999918
NR_104046	MT1IP	2.51399	0.52913	0.999918
NM_001191016	CASP12	2.51399	0.52913	0.999918
NR_034065	CASP12	2.51399	0.52913	0.999918
NR_034064	CASP12	2.51399	0.52913	0.999918
NR_046086	LOC100129175	2.51399	0.52913	0.999918
NR_034066	CASP12	2.51399	0.52913	0.999918
NM_145268	SSMEM1	2.51399	0.52913	0.999918
NR_034071	CASP12	2.51399	0.52913	0.999918
NR_103538	LINC01556	2.51399	0.52913	0.999918
NR_034063	CASP12	2.51399	0.52913	0.999918
NR_034070	CASP12	2.51399	0.52913	0.999918
NR_034068	CASP12	2.51399	0.52913	0.999918
NR_034061	CASP12	2.51399	0.52913	0.999918
NR_134306	LOC101928160	2.51399	0.52913	0.999918
NR_149317	C10orf91	2.51399	0.52913	0.999918
NR_015406	LINC00654	2.51327	0.000393055	0.398661
NM_001085437	C2orf54	2.50377	0.229288	0.999918
NM_001002255	SUMO4	2.47862	0.114859	0.999918
NR_015358	LINC00643	2.45895	0.332822	0.999918
NM_006691	LYVE1	2.45595	0.182661	0.999918
NR_148507	LINC01191	2.45401	0.224589	0.999918
NM_006001	TUBA3C	2.44868	0.540294	0.999918
NR_051997	ZNF33BP1	2.44868	0.540294	0.999918
NM_002377	MAS1	2.44846	0.364763	0.999918
NM_006605	RFPL2	2.44697	0.0885394	0.999918
NR_046582	CHRM3-AS1	2.44669	0.540636	0.999918
NR_110869	LOC101928911	2.44669	0.540636	0.999918
NR_038426	LINC01354	2.44669	0.540636	0.999918
NM_001105571	DHRS7C	2.44669	0.540636	0.999918
NM_001220493	DHRS7C	2.44669	0.540636	0.999918
NR_109959	LINC01687	2.44545	0.234532	0.999918
NM_152891	PRSS33	2.42939	0.335928	0.999918
NM_001328608	PTX4	2.42212	0.337731	0.999918
NM_001302465	GGT5	2.40881	0.0883972	0.999918
NM_001302464	GGT5	2.40881	0.0883972	0.999918
NM_004121	GGT5	2.40881	0.0883972	0.999918
NM_001099782	GGT5	2.40881	0.0883972	0.999918
NM_001099781	GGT5	2.40881	0.0883972	0.999918
NM_001013735	FOXB2	2.40876	0.526806	0.999918
NR_038891	LOC285000	2.40871	0.527893	0.999918
NM_181654	CPLX4	2.40864	0.529528	0.999918
NM_021016	PSG3	2.40671	0.207321	0.999918
NM_152763	AKNAD1	2.40492	0.186244	0.999918
NR_122079	LOC439933	2.4044	0.186333	0.999918
NR_027318	LINC00906	2.39308	0.349838	0.999918
NR_104188	XXYLT1-AS1	2.39303	0.267055	0.999918
NR_110725	HIPK1-AS1	2.38541	0.0568272	0.999918
NM_005363	MAGEA6	2.37674	0.55272	0.999918
NM_013942	PAX3	2.37674	0.55272	0.999918
NM_001290024	IL12RB1	2.37674	0.55272	0.999918
NM_175868	MAGEA6	2.37674	0.55272	0.999918
NR_120550	FBXO3-DT	2.37674	0.55272	0.999918
NM_001287262	BTNL10	2.37674	0.55272	0.999918
NM_000438	PAX3	2.37674	0.55272	0.999918
NR_024047	WNT2	2.37674	0.55272	0.999918
NM_001318917	LOC645188	2.37674	0.55272	0.999918
NR_026793	FAM238A	2.37674	0.55272	0.999918
NM_003391	WNT2	2.37674	0.55272	0.999918
NR_134604	LOC105372028	2.37514	0.143272	0.999918
NR_134601	LOC105377967	2.37196	0.24899	0.999918
NR_026889	DKFZP434H168	2.3618	0.539698	0.999918
NR_125863	LINC02544	2.35651	0.435114	0.999918
NR_002954	SNORA12	2.35469	0.44635	0.999918
NM_001290403	TAL1	2.32881	0.019579	0.999918
NM_001290405	TAL1	2.32881	0.019579	0.999918
NM_001290404	TAL1	2.32881	0.019579	0.999918
NM_001290406	TAL1	2.32881	0.019579	0.999918
NM_003189	TAL1	2.32881	0.019579	0.999918
NM_001287347	TAL1	2.32881	0.019579	0.999918
NR_120369	LINC01586	2.32695	0.367138	0.999918
NM_001242885	LOC100287036	2.32647	0.144157	0.999918
NR_152749	LINC01550	2.32627	0.258405	0.999918
NR_152750	LINC01550	2.32627	0.258405	0.999918
NR_027060	FLJ34503	2.3155	0.359677	0.999918
NR_135293	LINC02280	2.30236	0.282177	0.999918
NR_024620	FOXN3-AS2	2.28731	0.278094	0.999918
NM_175065	HIST2H2AB	2.27863	0.367676	0.999918
NR_147038	KLRD1	2.27756	0.367943	0.999918
NR_147039	KLRD1	2.27756	0.367943	0.999918
NR_147040	KLRD1	2.27756	0.367943	0.999918
NM_007334	KLRD1	2.27756	0.367943	0.999918
NM_002262	KLRD1	2.27756	0.367943	0.999918
NM_001351063	KLRD1	2.27756	0.367943	0.999918
NR_152622	LOC283731	2.26246	0.0713692	0.999918
NR_027073	LOC283731	2.26246	0.0713692	0.999918
NM_000336	SCNN1B	2.24653	0.0399365	0.999918
NR_033151	PLA2G4F	2.2463	0.314063	0.999918
NM_213600	PLA2G4F	2.2463	0.314063	0.999918
NR_047465	LINC00501	2.24577	0.114543	0.999918
NM_001164830	CA1	2.23575	0.513135	0.999918
NR_120347	LINC01276	2.23186	0.196331	0.999918
NM_001297616	UGT2B4	2.22707	0.400506	0.999918
NR_146566	LINC02351	2.21516	0.0858713	0.999918
NR_033971	PAX6-AS1	2.20279	0.0325458	0.999918
NR_002165	HMGB3P1	2.19454	0.48474	0.999918
NR_027247	LOC100130331	2.19449	0.48593	0.999918
NM_001282921	C2orf54	2.19329	0.411175	0.999918
NM_024861	C2orf54	2.19329	0.411175	0.999918
NR_110014	KCCAT333	2.18903	0.0271677	0.999918
NR_110015	KCCAT333	2.18903	0.0271677	0.999918
NM_001004695	OR2T33	2.1878	0.349587	0.999918
NM_001014434	LHX9	2.18735	0.523597	0.999918
NM_001008223	C1QL4	2.17811	0.211713	0.999918
NR_136301	LOC101929748	2.16269	0.0519219	0.999918
NR_034054	LINC01097	2.15607	0.322903	0.999918
NR_147041	LINC02348	2.14808	0.0753564	0.999918
NM_001195290	SPINK6	2.14333	0.205879	0.999918
NM_205841	SPINK6	2.14333	0.205879	0.999918
NM_001014279	ANXA2R	2.1418	0.455049	0.999918
NR_109961	LOC101928107	2.12767	0.424819	0.999918
NM_001146162	TRIM77	2.12074	0.279181	0.999918
NM_001271942	TRIM77	2.12074	0.279181	0.999918
NR_130638	CSAG3	2.11465	0.235079	0.999918
NM_005584	MAB21L1	2.11049	0.0974698	0.999918
NM_001323393	DMTN	2.10593	0.0854546	0.999918
NM_001323392	DMTN	2.10593	0.0854546	0.999918
NM_001323399	DMTN	2.10593	0.0854546	0.999918
NM_001323389	DMTN	2.10593	0.0854546	0.999918
NM_001114138	DMTN	2.10593	0.0854546	0.999918
NM_001978	DMTN	2.10593	0.0854546	0.999918
NM_001323394	DMTN	2.10593	0.0854546	0.999918
NM_001323395	DMTN	2.10593	0.0854546	0.999918
NM_001323398	DMTN	2.10593	0.0854546	0.999918
NM_001323390	DMTN	2.10593	0.0854546	0.999918
NM_001323388	DMTN	2.10593	0.0854546	0.999918
NM_001323385	DMTN	2.10593	0.0854546	0.999918
NM_001323383	DMTN	2.10593	0.0854546	0.999918
NM_001323380	DMTN	2.10593	0.0854546	0.999918
NM_001323378	DMTN	2.10593	0.0854546	0.999918
NM_001323387	DMTN	2.10593	0.0854546	0.999918
NM_001323384	DMTN	2.10593	0.0854546	0.999918
NM_001323381	DMTN	2.10593	0.0854546	0.999918
NM_001323379	DMTN	2.10593	0.0854546	0.999918
NM_001302817	DMTN	2.10593	0.0854546	0.999918
NM_001302816	DMTN	2.10593	0.0854546	0.999918
NM_001114136	DMTN	2.10593	0.0854546	0.999918
NM_001323391	DMTN	2.10593	0.0854546	0.999918
NM_001323401	DMTN	2.10593	0.0854546	0.999918
NM_001323396	DMTN	2.10593	0.0854546	0.999918
NM_001114139	DMTN	2.10593	0.0854546	0.999918
NM_001114137	DMTN	2.10593	0.0854546	0.999918
NM_001114135	DMTN	2.10593	0.0854546	0.999918
NM_001323400	DMTN	2.10593	0.0854546	0.999918
NR_131243	SMCR2	2.09987	0.303912	0.999918
NR_110213	LOC101927142	2.09711	0.128774	0.999918
NR_027330	SND1-IT1	2.0864	0.0145234	0.999918
NM_001323397	DMTN	2.08269	0.0884852	0.999918
NM_001323382	DMTN	2.08269	0.0884852	0.999918
NM_052819	CARD14	2.08242	0.282255	0.999918
NR_046231	LINC01168	2.07026	0.444596	0.999918
NM_022659	EBF2	2.06917	0.0795599	0.999918
NM_001317769	STAP1	2.06868	0.450728	0.999918
NM_012108	STAP1	2.06868	0.450728	0.999918
NR_109932	LINC02199	2.06745	0.445309	0.999918
NR_051980	MINOS1P1	2.06715	0.451121	0.999918
NM_080646	TBX1	2.0654	0.139898	0.999918
NM_001304457	LILRB5	2.06032	0.327934	0.999918
NM_006840	LILRB5	2.06032	0.327934	0.999918
NM_001081443	LILRB5	2.06032	0.327934	0.999918
NM_001081442	LILRB5	2.06032	0.327934	0.999918
NM_145895	KLK12	2.05765	0.224717	0.999918
NM_145894	KLK12	2.05765	0.224717	0.999918
NM_019598	KLK12	2.05765	0.224717	0.999918
NR_036475	LOC100289656	2.0572	0.287873	0.999918
NR_045387	LOC100507472	2.05419	0.419292	0.999918
NR_147612	LOC101930421	2.05359	0.357435	0.999918
NM_001356372	SLURP2	2.03915	0.607476	0.999918
NR_131986	KCCAT198	2.03915	0.607476	0.999918
NM_001291485	CEACAM7	2.03915	0.607476	0.999918
NM_006890	CEACAM7	2.03915	0.607476	0.999918
NM_177458	SLURP2	2.03915	0.607476	0.999918
NM_001278635	IRX4	2.03809	0.0786337	0.999918
NM_001278634	IRX4	2.03809	0.0786337	0.999918
NM_001278633	IRX4	2.03809	0.0786337	0.999918
NM_001278632	IRX4	2.03809	0.0786337	0.999918
NR_126404	LINC01320	2.03516	0.0165361	0.999918
NR_033774	BASP1P1	2.03349	0.608496	0.999918
NM_133267	GSX2	2.03349	0.608496	0.999918
NM_001014450	SPRR2F	2.03349	0.608496	0.999918
NM_001293626	MGAM2	2.03339	0.524842	0.999918
NM_001137548	FAM25C	2.03339	0.524842	0.999918
NM_001017991	H2AFB2	2.03339	0.524842	0.999918
NR_110797	LINC01352	2.03331	0.522967	0.999918
NR_125998	LINC01714	2.03325	0.521724	0.999918
NM_001319242	CLEC12B	2.03116	0.231159	0.999918
NM_001129998	CLEC12B	2.03116	0.231159	0.999918
NM_205852	CLEC12B	2.03116	0.231159	0.999918
NR_135049	CLEC12B	2.03116	0.231159	0.999918
NM_001319241	CLEC12B	2.03116	0.231159	0.999918
NR_038382	LINC00865	2.02739	0.074128	0.999918
NR_104062	LINC01030	2.01868	0.0894796	0.999918
NM_001143968	ARL5C	2.01451	0.166091	0.999918
NM_002909	REG1A	2.00235	0.184689	0.999918
NR_134261	LINC01932	1.99964	0.243666	0.999918
NM_001256854	USP17L11	1.99956	0.243544	0.999918
NM_001256859	USP17L18	1.99956	0.243544	0.999918
NR_047569	LOC100507384	1.99639	0.620504	0.999918
NR_027756	HCCAT5	1.99639	0.620504	0.999918
NM_001199551	CIDEC	1.99639	0.620504	0.999918
NM_181449	CD300E	1.99639	0.620504	0.999918
NR_110048	LINC02395	1.99639	0.620504	0.999918
NM_001278655	SMIM25	1.99639	0.620504	0.999918
NR_120458	LINC02384	1.99639	0.620504	0.999918
NR_038972	LOC339593	1.99639	0.620504	0.999918
NM_001164377	MRGPRG	1.99639	0.620504	0.999918
NM_012069	ATP1B4	1.99639	0.620504	0.999918
NR_103769	LINC02324	1.99639	0.620504	0.999918
NR_110321	LINC00905	1.99639	0.620504	0.999918
NM_001145143	HTR3D	1.99639	0.620504	0.999918
NM_001320948	RBMY1B	1.99639	0.620504	0.999918
NR_110374	LINC01159	1.99639	0.620504	0.999918
NR_110373	LINC01159	1.99639	0.620504	0.999918
NR_110916	LINC01571	1.99639	0.620504	0.999918
NR_046189	LINC00538	1.99639	0.620504	0.999918
NM_001322371	MUC21	1.99639	0.620504	0.999918
NR_146899	LINC02089	1.99639	0.620504	0.999918
NM_001320949	RBMY1D	1.99639	0.620504	0.999918
NM_000586	IL2	1.99639	0.620504	0.999918
NM_005666	CFHR2	1.99639	0.620504	0.999918
NR_146900	LINC01892	1.99639	0.620504	0.999918
NM_001302625	C7orf71	1.99639	0.620504	0.999918
NM_003154	STATH	1.99639	0.620504	0.999918
NM_001199951	LYZL6	1.99639	0.620504	0.999918
NM_001145346	RBMXL3	1.99639	0.620504	0.999918
NM_001159353	REG4	1.99639	0.620504	0.999918
NM_005553	KRTAP5-9	1.99639	0.620504	0.999918
NM_001199552	CIDEC	1.99639	0.620504	0.999918
NR_110225	LOC101927482	1.99639	0.620504	0.999918
NR_110226	LOC101927482	1.99639	0.620504	0.999918
NM_003593	FOXN1	1.99639	0.620504	0.999918
NM_002288	LAIR2	1.99639	0.620504	0.999918
NM_005330	HBE1	1.99639	0.620504	0.999918
NM_006269	RP1	1.99639	0.620504	0.999918
NM_001322370	MUC21	1.99639	0.620504	0.999918
NM_001256614	HTR3E	1.99639	0.620504	0.999918
NM_001320950	RBMY1D	1.99639	0.620504	0.999918
NR_134637	LOC105373100	1.99639	0.620504	0.999918
NR_110814	LOC101927829	1.99639	0.620504	0.999918
NM_004676	PRY	1.99639	0.620504	0.999918
NR_003001	SCARNA7	1.99639	0.620504	0.999918
NM_005425	TNP2	1.99639	0.620504	0.999918
NR_026828	LINC00661	1.99639	0.620504	0.999918
NM_181840	KCNK18	1.99639	0.620504	0.999918
NM_001320948	RBMY1B	1.99639	0.620504	0.999918
NR_110838	LINC02516	1.99639	0.620504	0.999918
NR_104653	LINC02106	1.99639	0.620504	0.999918
NR_120548	WT1-AS	1.99639	0.620504	0.999918
NR_144465	LINC01149	1.99639	0.620504	0.999918
NM_021270	LAIR2	1.99639	0.620504	0.999918
NM_001282492	ARMH2	1.99639	0.620504	0.999918
NM_001145531	C7orf71	1.99639	0.620504	0.999918
NR_110840	LOC101927136	1.99639	0.620504	0.999918
NR_033862	DKFZp451B082	1.99639	0.620504	0.999918
NM_001312672	CFHR2	1.99639	0.620504	0.999918
NM_003546	HIST1H4L	1.99639	0.620504	0.999918
NM_182589	HTR3E	1.99639	0.620504	0.999918
NM_198314	HTR3E	1.99639	0.620504	0.999918
NM_001320944	RBMY1A1	1.99639	0.620504	0.999918
NM_001320950	RBMY1D	1.99639	0.620504	0.999918
NM_001163646	HTR3D	1.99639	0.620504	0.999918
NM_005058	RBMY1A1	1.99639	0.620504	0.999918
NM_006770	MARCO	1.99639	0.620504	0.999918
NR_024335	LINC00905	1.99639	0.620504	0.999918
NM_001321143	CIDEC	1.99639	0.620504	0.999918
NM_022094	CIDEC	1.99639	0.620504	0.999918
NR_104329	GATA3-AS1	1.99639	0.620504	0.999918
NR_104328	GATA3-AS1	1.99639	0.620504	0.999918
NR_104330	GATA3-AS1	1.99639	0.620504	0.999918
NR_038901	LINC00251	1.99639	0.620504	0.999918
NR_147157	LINC02174	1.99639	0.620504	0.999918
NM_001321142	CIDEC	1.99639	0.620504	0.999918
NR_130720	MUC21	1.99639	0.620504	0.999918
NM_173482	CCDC105	1.99639	0.620504	0.999918
NM_001320945	RBMY1A1	1.99639	0.620504	0.999918
NM_001320945	RBMY1A1	1.99639	0.620504	0.999918
NM_001320949	RBMY1D	1.99639	0.620504	0.999918
NR_148047	TACC1	1.99639	0.620504	0.999918
NR_148048	TACC1	1.99639	0.620504	0.999918
NR_148052	TACC1	1.99639	0.620504	0.999918
NR_148053	TACC1	1.99639	0.620504	0.999918
NM_020426	LYZL6	1.99639	0.620504	0.999918
NM_173801	OOSP2	1.99639	0.620504	0.999918
NM_182537	HTR3D	1.99639	0.620504	0.999918
NM_001006121	RBMY1B	1.99639	0.620504	0.999918
NM_001006121	RBMY1B	1.99639	0.620504	0.999918
NR_149096	TAB2-AS1	1.99639	0.620504	0.999918
NM_001010909	MUC21	1.99639	0.620504	0.999918
NM_001318045	FOLR3	1.99639	0.620504	0.999918
NM_001005487	OR13G1	1.99639	0.620504	0.999918
NM_001006120	RBMY1D	1.99639	0.620504	0.999918
NM_001006120	RBMY1D	1.99639	0.620504	0.999918
NM_001005277	OR4F16	1.99639	0.620504	0.999918
NM_001005277	OR4F16	1.99639	0.620504	0.999918
NM_001005277	OR4F16	1.99639	0.620504	0.999918
NM_001005224	OR4F3	1.99639	0.620504	0.999918
NM_001005224	OR4F3	1.99639	0.620504	0.999918
NM_001005224	OR4F3	1.99639	0.620504	0.999918
NM_001005221	OR4F29	1.99639	0.620504	0.999918
NM_001005221	OR4F29	1.99639	0.620504	0.999918
NM_001005221	OR4F29	1.99639	0.620504	0.999918
NM_001005179	OR56A4	1.99639	0.620504	0.999918
NM_001009181	STATH	1.99639	0.620504	0.999918
NM_001002758	PRY2	1.99639	0.620504	0.999918
NM_001029883	C2orf71	1.99639	0.620504	0.999918
NM_001001670	SPATA31D1	1.99639	0.620504	0.999918
NR_134314	LOC105378349	1.99639	0.620504	0.999918
NM_001006118	RBMY1E	1.99639	0.620504	0.999918
NM_001006118	RBMY1E	1.99639	0.620504	0.999918
NM_001199623	CIDEC	1.99639	0.620504	0.999918
NR_108074	LINC00706	1.99639	0.620504	0.999918
NM_001321144	CIDEC	1.99639	0.620504	0.999918
NM_000804	FOLR3	1.99639	0.620504	0.999918
NR_135109	LINC02547	1.99639	0.620504	0.999918
NM_001142447	ATP1B4	1.99639	0.620504	0.999918
NR_132652	LINC01616	1.99639	0.620504	0.999918
NM_006682	FGL2	1.99636	0.103576	0.999918
NR_132754	SCARNA28	1.99375	0.620986	0.999918
NR_004844	RPL13AP3	1.99375	0.620986	0.999918
NR_136320	LOC105373656	1.99375	0.620986	0.999918
NR_030412	MIR769	1.99375	0.620986	0.999918
NR_125985	LINC01740	1.99375	0.620986	0.999918
NR_027454	LINC01348	1.99375	0.620986	0.999918
NM_001013403	CXorf66	1.99375	0.620986	0.999918
NR_003029	SNORD9	1.99109	0.621471	0.999918
NR_110140	LOC101929653	1.99109	0.621471	0.999918
NM_007136	ZNF80	1.99109	0.621471	0.999918
NM_172014	TNFSF14	1.99109	0.621471	0.999918
NR_134998	LINC02423	1.99109	0.621471	0.999918
NR_134999	LINC02423	1.99109	0.621471	0.999918
NR_047012	LINC00398	1.99109	0.621471	0.999918
NM_080474	SERPINB12	1.99109	0.621471	0.999918
NM_080746	RPL10L	1.99109	0.621471	0.999918
NM_001199938	EBLN1	1.99109	0.621471	0.999918
NM_006551	SCGB1D2	1.99109	0.621471	0.999918
NM_001099667	ARMS2	1.99109	0.621471	0.999918
NR_126482	SALRNA2	1.99109	0.621471	0.999918
NM_001293189	OBP2A	1.99109	0.621471	0.999918
NM_001293193	OBP2A	1.99109	0.621471	0.999918
NR_104180	NFIA-AS1	1.99109	0.621471	0.999918
NM_153330	DNAJB8	1.99109	0.621471	0.999918
NR_046644	RPS6KA2-AS1	1.99109	0.621471	0.999918
NR_046218	NEGR1-IT1	1.99109	0.621471	0.999918
NM_002732	PRKACG	1.99109	0.621471	0.999918
NR_046200	LINC02138	1.99109	0.621471	0.999918
NM_019102	HOXA5	1.99109	0.621471	0.999918
NM_000412	HRG	1.99109	0.621471	0.999918
NR_033966	LINC01761	1.99109	0.621471	0.999918
NM_033057	OR2B2	1.99109	0.621471	0.999918
NM_001350291	PRSS47	1.99109	0.621471	0.999918
NM_004479	FUT7	1.99109	0.621471	0.999918
NR_135590	LINC01813	1.99109	0.621471	0.999918
NR_146956	LINC01849	1.99109	0.621471	0.999918
NR_121187	PGM5P4-AS1	1.99109	0.621471	0.999918
NR_001539	TTTY22	1.99109	0.621471	0.999918
NR_131941	LINC01878	1.99109	0.621471	0.999918
NM_001271706	IZUMO3	1.99109	0.621471	0.999918
NR_110064	LINC01441	1.99109	0.621471	0.999918
NM_016204	GDF2	1.99109	0.621471	0.999918
NM_003014	SFRP4	1.99109	0.621471	0.999918
NM_024501	HOXD1	1.99109	0.621471	0.999918
NM_004062	CDH16	1.99109	0.621471	0.999918
NM_001142459	ASB10	1.99109	0.621471	0.999918
NM_001142460	ASB10	1.99109	0.621471	0.999918
NR_104678	LINC02214	1.99109	0.621471	0.999918
NM_172347	KCNG4	1.99109	0.621471	0.999918
NR_120603	OBP2A	1.99109	0.621471	0.999918
NM_080871	ASB10	1.99109	0.621471	0.999918
NM_004669	CLIC3	1.99109	0.621471	0.999918
NR_002730	BRD7P3	1.99109	0.621471	0.999918
NR_108090	LINC01447	1.99109	0.621471	0.999918
NM_003807	TNFSF14	1.99109	0.621471	0.999918
NR_136264	LOC105369146	1.99109	0.621471	0.999918
NM_004502	HOXB7	1.99109	0.621471	0.999918
NM_012275	IL36RN	1.99109	0.621471	0.999918
NM_173170	IL36RN	1.99109	0.621471	0.999918
NR_038835	MNX1-AS1	1.99109	0.621471	0.999918
NM_001256615	LOC149373	1.99109	0.621471	0.999918
NR_134323	LOC105375843	1.99109	0.621471	0.999918
NR_104127	LINC01029	1.99109	0.621471	0.999918
NM_025047	ARL14	1.99109	0.621471	0.999918
NR_038435	HOXD-AS2	1.99109	0.621471	0.999918
NR_131213	XLOC_007697	1.99109	0.621471	0.999918
NR_027472	LOC642929	1.99109	0.621471	0.999918
NM_014582	OBP2A	1.99109	0.621471	0.999918
NM_001204745	CDH16	1.99109	0.621471	0.999918
NM_001204744	CDH16	1.99109	0.621471	0.999918
NM_001307928	SERPINB12	1.99109	0.621471	0.999918
NM_001204746	CDH16	1.99109	0.621471	0.999918
NR_148241	LOC401021	1.99109	0.621471	0.999918
NR_148381	PNKY	1.99109	0.621471	0.999918
NM_203408	FAM47A	1.99109	0.621471	0.999918
NM_001009997	C10orf62	1.99109	0.621471	0.999918
NM_001011717	NMS	1.99109	0.621471	0.999918
NR_149079	LINC01374	1.99109	0.621471	0.999918
NM_001004311	FIGLA	1.99109	0.621471	0.999918
NM_001004485	OR13F1	1.99109	0.621471	0.999918
NM_001004461	OR10A6	1.99109	0.621471	0.999918
NR_108034	FGF10-AS1	1.99109	0.621471	0.999918
NM_006685	SMR3B	1.99109	0.621471	0.999918
NR_120528	LOC100507144	1.99109	0.621471	0.999918
NM_003520	HIST1H2BN	1.98775	0.0920707	0.999918
NM_001316692	GNG14	1.98469	0.460607	0.999918
NM_147198	WFDC9	1.98157	0.347685	0.999918
NM_000102	CYP17A1	1.98098	0.364211	0.999918
NM_014312	VSIG2	1.97987	0.117741	0.999918
NR_027033	MIRLET7BHG	1.9731	0.203549	0.999918
NR_110479	MIRLET7BHG	1.9731	0.203549	0.999918
NR_135055	FRG2KP	1.96718	0.463936	0.999918
NR_029373	LEF1-AS1	1.96602	0.500451	0.999918
NM_138716	MSR1	1.96201	0.395014	0.999918
NM_138715	MSR1	1.96201	0.395014	0.999918
NM_012242	DKK1	1.95549	0.256654	0.999918
NR_046631	NDP-AS1	1.95222	0.231197	0.999918
NM_001485	GBX2	1.94692	0.0613451	0.999918
NM_001301687	GBX2	1.94692	0.0613451	0.999918
NR_135015	LOC105369921	1.94671	0.193709	0.999918
NM_001253837	PKD2L1	1.94178	0.301756	0.999918
NM_016112	PKD2L1	1.94178	0.301756	0.999918
NM_080429	AQP10	1.93748	0.472035	0.999918
NR_004430	RNU1-1	1.93736	0.547449	0.999918
NM_000948	PRL	1.93736	0.547449	0.999918
NR_004400	RNVU1-18	1.93736	0.547449	0.999918
NR_004408	RNU1-3	1.93736	0.547449	0.999918
NR_004421	RNU1-4	1.93736	0.547449	0.999918
NR_004427	RNU1-2	1.93736	0.547449	0.999918
NM_001163558	PRL	1.93736	0.547449	0.999918
NM_005430	WNT1	1.93733	0.549423	0.999918
NM_001289110	RNASE9	1.93733	0.549423	0.999918
NM_001110361	RNASE9	1.93733	0.549423	0.999918
NM_001110358	RNASE9	1.93733	0.549423	0.999918
NM_001110357	RNASE9	1.93733	0.549423	0.999918
NM_001110356	RNASE9	1.93733	0.549423	0.999918
NM_001110359	RNASE9	1.93733	0.549423	0.999918
NM_001110360	RNASE9	1.93733	0.549423	0.999918
NM_001001673	RNASE9	1.93733	0.549423	0.999918
NM_003555	OR1G1	1.93733	0.549423	0.999918
NR_046824	EPN2-IT1	1.93488	0.356709	0.999918
NM_173858	VN1R5	1.93483	0.480163	0.999918
NR_131184	POU5F1P5	1.93453	0.546875	0.999918
NM_032330	CAPNS2	1.93447	0.550163	0.999918
NM_021175	HAMP	1.93447	0.550163	0.999918
NM_207186	OR10A4	1.93447	0.550163	0.999918
NR_125752	LINC00383	1.93331	0.48493	0.999918
NR_149007	LOC100505851	1.92579	0.0867783	0.999918
NM_000025	ADRB3	1.9142	0.484847	0.999918
NM_175054	HIST4H4	1.89975	0.186991	0.999918
NR_145132	ENOX1	1.8997	0.638241	0.999918
NM_175881	ODF3L1	1.8997	0.638241	0.999918
NR_002169	OR1F2P	1.89691	0.638754	0.999918
NR_049797	MIR5001	1.89691	0.638754	0.999918
NR_146636	LINC02077	1.89691	0.638754	0.999918
NM_001184968	MITF	1.89691	0.638754	0.999918
NR_125907	LINC02380	1.89691	0.638754	0.999918
NR_027135	ZSCAN18	1.89322	0.12863	0.999918
NM_001129981	ANKRD2	1.88524	0.501295	0.999918
NM_001346797	ANKRD2	1.88524	0.501295	0.999918
NM_001291218	ANKRD2	1.88524	0.501295	0.999918
NM_001346793	ANKRD2	1.88524	0.501295	0.999918
NM_020349	ANKRD2	1.88524	0.501295	0.999918
NM_001291219	ANKRD2	1.88524	0.501295	0.999918
NM_001190787	MCIDAS	1.88112	0.24061	0.999918
NM_053001	OSR2	1.8796	0.240938	0.999918
NM_001142462	OSR2	1.8796	0.240938	0.999918
NM_001286841	OSR2	1.8796	0.240938	0.999918
NR_134457	LOC105375744	1.87865	0.400703	0.999918
NM_003332	TYROBP	1.87482	0.493741	0.999918
NR_033390	TYROBP	1.87482	0.493741	0.999918
NM_001173515	TYROBP	1.87482	0.493741	0.999918
NM_001173514	TYROBP	1.87482	0.493741	0.999918
NM_198125	TYROBP	1.87482	0.493741	0.999918
NR_147204	PANCR	1.87471	0.03067	0.999918
NR_109995	LOC100506476	1.87441	0.10058	0.999918
NR_024259	PCAT18	1.87219	0.214983	0.999918
NR_004846	LOC100134868	1.87082	0.0889163	0.999918
NR_110758	LINC01756	1.86242	0.291719	0.999918
NR_033931	LINC01085	1.86181	0.0892584	0.999918
NR_134680	LOC105377458	1.85883	0.453521	0.999918
NR_003007	SCARNA23	1.85781	0.36205	0.999918
NM_182828	GDF7	1.84726	0.00761104	0.999918
NM_176870	MT1M	1.84237	0.401325	0.999918
NR_134939	LINC01983	1.83992	0.293459	0.999918
NR_036490	LINC01686	1.83954	0.124112	0.999918
NM_033514	LIMS3	1.83051	0.221174	0.999918
NM_001205288	LIMS4	1.83051	0.221174	0.999918
NM_005980	S100P	1.82808	0.413405	0.999918
NR_120363	LOC101929586	1.82667	0.646228	0.999918
NR_110875	LINC01497	1.82667	0.646228	0.999918
NR_110874	LINC01497	1.82667	0.646228	0.999918
NM_020994	CTAG2	1.82667	0.646228	0.999918
NM_172377	CTAG2	1.82667	0.646228	0.999918
NM_001319657	LOC102724265	1.82667	0.646228	0.999918
NR_027765	SBF1P1	1.82667	0.646228	0.999918
NM_016568	RXFP3	1.82109	0.0590007	0.999918
NR_121671	ERICH3-AS1	1.81797	0.456078	0.999918
NR_121189	PGM5P3-AS1	1.81608	0.614938	0.999918
NR_121188	PGM5P3-AS1	1.81608	0.614938	0.999918
NM_000677	ADORA3	1.80765	0.525085	0.999918
NM_001302679	ADORA3	1.80765	0.525085	0.999918
NM_001302678	ADORA3	1.80765	0.525085	0.999918
NR_033118	ZIC4	1.8068	0.23965	0.999918
NR_033119	ZIC4	1.8068	0.23965	0.999918
NR_040762	ZIC4	1.8068	0.23965	0.999918
NR_122072	LINC01567	1.80259	0.170473	0.999918
NR_034128	LINC01191	1.80113	0.420736	0.999918
NR_148508	LINC01191	1.80113	0.420736	0.999918
NM_001190478	MTRNR2L5	1.79795	0.657098	0.999918
NM_014269	ADAM29	1.79795	0.657098	0.999918
NM_000605	IFNA2	1.79795	0.657098	0.999918
NM_213658	KLRC1	1.79795	0.657098	0.999918
NM_022658	HOXC8	1.79795	0.657098	0.999918
NM_001303482	SMIM21	1.79795	0.657098	0.999918
NR_120473	SOX5-AS1	1.79795	0.657098	0.999918
NR_047507	HOXC13-AS	1.79795	0.657098	0.999918
NR_146531	LINC02407	1.79795	0.657098	0.999918
NR_038290	PITPNM2-AS1	1.79795	0.657098	0.999918
NR_138041	LINC00384	1.79795	0.657098	0.999918
NR_135240	LINC02314	1.79795	0.657098	0.999918
NM_152614	TEX44	1.79795	0.657098	0.999918
NM_153038	CCDC140	1.79795	0.657098	0.999918
NR_120387	LOC339059	1.79795	0.657098	0.999918
NR_006881	SNORD3C	1.79795	0.657098	0.999918
NM_213657	KLRC1	1.79795	0.657098	0.999918
NR_135283	LINC00868	1.79795	0.657098	0.999918
NR_135284	LINC00868	1.79795	0.657098	0.999918
NM_024410	ODF1	1.79795	0.657098	0.999918
NR_134579	LOC105372179	1.79795	0.657098	0.999918
NR_046638	PCYT1B-AS1	1.79795	0.657098	0.999918
NM_001099221	TIFAB	1.79795	0.657098	0.999918
NM_001164397	TRIM64B	1.79795	0.657098	0.999918
NM_005535	IL12RB1	1.79795	0.657098	0.999918
NM_001286359	PRM2	1.79795	0.657098	0.999918
NM_001286358	PRM2	1.79795	0.657098	0.999918
NM_001286357	PRM2	1.79795	0.657098	0.999918
NM_001286356	PRM2	1.79795	0.657098	0.999918
NM_173160	FXYD4	1.79795	0.657098	0.999918
NR_110500	LINC01246	1.79795	0.657098	0.999918
NM_002762	PRM2	1.79795	0.657098	0.999918
NR_136660	ZBP1	1.79795	0.657098	0.999918
NM_001160418	ZBP1	1.79795	0.657098	0.999918
NM_001160417	ZBP1	1.79795	0.657098	0.999918
NR_110545	LINC01423	1.79795	0.657098	0.999918
NM_181688	KRTAP10-10	1.79795	0.657098	0.999918
NM_182854	SNX20	1.79795	0.657098	0.999918
NM_001297615	UGT2B4	1.79795	0.657098	0.999918
NR_135533	LOC105377143	1.79795	0.657098	0.999918
NR_135531	LOC105377162	1.79795	0.657098	0.999918
NR_132656	TMEM14EP	1.79795	0.657098	0.999918
NM_006192	PAX1	1.79795	0.657098	0.999918
NR_152746	LINC01550	1.79795	0.657098	0.999918
NR_040031	LDLRAD4-AS1	1.79795	0.657098	0.999918
NM_001278127	ADAM29	1.79795	0.657098	0.999918
NM_001278126	ADAM29	1.79795	0.657098	0.999918
NM_001278125	ADAM29	1.79795	0.657098	0.999918
NR_133941	LINC02429	1.79795	0.657098	0.999918
NR_133942	LINC02429	1.79795	0.657098	0.999918
NM_001130705	ADAM29	1.79795	0.657098	0.999918
NM_001130711	CLEC2A	1.79795	0.657098	0.999918
NM_178455	SPINT4	1.79795	0.657098	0.999918
NM_003853	IL18RAP	1.79795	0.657098	0.999918
NR_001590	IFITM4P	1.79795	0.657098	0.999918
NM_001130704	ADAM29	1.79795	0.657098	0.999918
NM_001130703	ADAM29	1.79795	0.657098	0.999918
NM_030776	ZBP1	1.79795	0.657098	0.999918
NM_198690	KRTAP10-9	1.79795	0.657098	0.999918
NR_104631	LINC01265	1.79795	0.657098	0.999918
NM_054107	OR1J2	1.79795	0.657098	0.999918
NM_001290023	IL12RB1	1.79795	0.657098	0.999918
NR_134593	LOC105378098	1.79795	0.657098	0.999918
NR_134594	LOC105378098	1.79795	0.657098	0.999918
NR_134595	LOC105378098	1.79795	0.657098	0.999918
NR_122120	PACRG-AS3	1.79795	0.657098	0.999918
NR_104428	PRM2	1.79795	0.657098	0.999918
NR_036753	ZNF847P	1.79795	0.657098	0.999918
NM_021186	ZP4	1.79795	0.657098	0.999918
NR_033868	HNRNPKP3	1.79795	0.657098	0.999918
NR_046230	IGSF11-AS1	1.79795	0.657098	0.999918
NR_033962	FLJ42969	1.79795	0.657098	0.999918
NM_001304448	KLRC1	1.79795	0.657098	0.999918
NR_125420	LOC101927588	1.79795	0.657098	0.999918
NM_001145197	SPATA31D4	1.79795	0.657098	0.999918
NM_021139	UGT2B4	1.79795	0.657098	0.999918
NR_135124	LOC401554	1.79795	0.657098	0.999918
NR_135132	HSPC324	1.79795	0.657098	0.999918
NR_136195	HAND2-AS1	1.79795	0.657098	0.999918
NR_136196	HAND2-AS1	1.79795	0.657098	0.999918
NR_110390	LOC101928201	1.79795	0.657098	0.999918
NM_024508	ZBED2	1.79795	0.657098	0.999918
NM_152539	C3orf30	1.79795	0.657098	0.999918
NM_002104	GZMK	1.79795	0.657098	0.999918
NM_001278323	MOBP	1.79795	0.657098	0.999918
NR_147189	LINC02480	1.79795	0.657098	0.999918
NM_001319942	TMIGD1	1.79795	0.657098	0.999918
NM_001257096	PAX1	1.79795	0.657098	0.999918
NR_148196	ST18	1.79795	0.657098	0.999918
NM_001354435	C4orf54	1.79795	0.657098	0.999918
NR_126352	LINC01264	1.79795	0.657098	0.999918
NM_001037331	SMIM21	1.79795	0.657098	0.999918
NM_001033018	DEFB136	1.79795	0.657098	0.999918
NM_206832	TMIGD1	1.79795	0.657098	0.999918
NR_027283	ARHGAP27P2	1.79795	0.657098	0.999918
NM_001004741	OR5M10	1.79795	0.657098	0.999918
NM_001004450	OR1B1	1.79795	0.657098	0.999918
NM_001005329	OR51A4	1.79795	0.657098	0.999918
NR_152747	LINC01550	1.79795	0.657098	0.999918
NR_152748	LINC01550	1.79795	0.657098	0.999918
NM_001184963	FXYD4	1.79795	0.657098	0.999918
NM_207416	SPATA31D3	1.79795	0.657098	0.999918
NM_001252030	TRPM1	1.79757	0.208928	0.999918
NM_020144	PAPOLB	1.79221	0.222643	0.999918
NM_002483	CEACAM6	1.78903	0.0551845	0.999918
NR_121647	LINC01410	1.77864	0.0196026	0.999918
NM_052995	CLRN1	1.77457	0.0678405	0.999918
NM_006580	CLDN16	1.77375	0.300393	0.999918
NM_000537	REN	1.77352	0.544531	0.999918
NM_178135	HSD17B13	1.76971	0.034567	0.999918
NM_001136230	HSD17B13	1.76971	0.034567	0.999918
NM_001013653	LRRC26	1.7642	0.409161	0.999918
NR_120503	KCNQ5-IT1	1.76246	0.462951	0.999918
NM_001184780	NOX5	1.7562	0.0937095	0.999918
NR_033671	NOX5	1.7562	0.0937095	0.999918
NR_033672	NOX5	1.7562	0.0937095	0.999918
NM_016358	IRX4	1.7551	0.122639	0.999918
NM_017523	XAF1	1.75262	0.27488	0.999918
NM_001353139	XAF1	1.75262	0.27488	0.999918
NR_046398	XAF1	1.75262	0.27488	0.999918
NM_001353140	XAF1	1.75262	0.27488	0.999918
NM_001353138	XAF1	1.75262	0.27488	0.999918
NM_001353137	XAF1	1.75262	0.27488	0.999918
NM_001353136	XAF1	1.75262	0.27488	0.999918
NM_001353135	XAF1	1.75262	0.27488	0.999918
NM_001353134	XAF1	1.75262	0.27488	0.999918
NM_199139	XAF1	1.75262	0.27488	0.999918
NR_147215	LOC283665	1.75161	0.389178	0.999918
NR_130638	CSAG3	1.75138	0.344805	0.999918
NM_001159545	RFPL2	1.74991	0.0627625	0.999918
NM_001098527	RFPL2	1.74991	0.0627625	0.999918
NM_021233	DNASE2B	1.74844	0.413702	0.999918
NR_138419	ARHGEF9-IT1	1.74344	0.542181	0.999918
NR_120370	LINC01586	1.74067	0.493765	0.999918
NM_025217	ULBP2	1.73964	0.5432	0.999918
NM_001134366	GAD2	1.73926	0.198572	0.999918
NM_001145006	MUC7	1.73867	0.328725	0.999918
NM_003867	FGF17	1.73369	0.296621	0.999918
NM_001304478	FGF17	1.73369	0.296621	0.999918
NR_073536	SHANK2-AS3	1.72919	0.455742	0.999918
NR_120401	LINC00354	1.71914	0.245297	0.999918
NR_004430	RNU1-1	1.71493	0.410568	0.999918
NR_004400	RNVU1-18	1.71493	0.410568	0.999918
NR_004408	RNU1-3	1.71493	0.410568	0.999918
NR_004421	RNU1-4	1.71493	0.410568	0.999918
NR_004427	RNU1-2	1.71493	0.410568	0.999918
NM_001080146	CT47A1	1.71163	0.48378	0.999918
NM_001159546	RFPL2	1.71137	0.0668064	0.999918
NM_001080144	CT47A3	1.71045	0.54711	0.999918
NM_173571	CT47A11	1.71045	0.54711	0.999918
NM_173571	CT47A11	1.71045	0.54711	0.999918
NM_173571	CT47A11	1.71045	0.54711	0.999918
NM_152319	C12orf54	1.71045	0.54711	0.999918
NM_001242922	CT47A12	1.71045	0.54711	0.999918
NM_001242922	CT47A12	1.71045	0.54711	0.999918
NM_001242922	CT47A12	1.71045	0.54711	0.999918
NM_001242922	CT47A12	1.71045	0.54711	0.999918
NM_001242922	CT47A12	1.71045	0.54711	0.999918
NM_001242922	CT47A12	1.71045	0.54711	0.999918
NM_001242922	CT47A12	1.71045	0.54711	0.999918
NM_001242922	CT47A12	1.71045	0.54711	0.999918
NM_173571	CT47A11	1.71045	0.54711	0.999918
NM_173571	CT47A11	1.71045	0.54711	0.999918
NM_173571	CT47A11	1.71045	0.54711	0.999918
NM_173571	CT47A11	1.71045	0.54711	0.999918
NM_173571	CT47A11	1.71045	0.54711	0.999918
NM_001080146	CT47A1	1.71045	0.54711	0.999918
NM_001080144	CT47A3	1.71045	0.54711	0.999918
NM_001080144	CT47A3	1.71045	0.54711	0.999918
NM_001080144	CT47A3	1.71045	0.54711	0.999918
NM_001080144	CT47A3	1.71045	0.54711	0.999918
NM_001080144	CT47A3	1.71045	0.54711	0.999918
NM_001080144	CT47A3	1.71045	0.54711	0.999918
NM_001080144	CT47A3	1.71045	0.54711	0.999918
NM_001080143	CT47A4	1.71045	0.54711	0.999918
NM_001080143	CT47A4	1.71045	0.54711	0.999918
NM_001080143	CT47A4	1.71045	0.54711	0.999918
NM_001080143	CT47A4	1.71045	0.54711	0.999918
NM_001080143	CT47A4	1.71045	0.54711	0.999918
NM_001080143	CT47A4	1.71045	0.54711	0.999918
NM_001080143	CT47A4	1.71045	0.54711	0.999918
NM_001080146	CT47A1	1.71045	0.54711	0.999918
NM_001080146	CT47A1	1.71045	0.54711	0.999918
NM_001080146	CT47A1	1.71045	0.54711	0.999918
NM_001080146	CT47A1	1.71045	0.54711	0.999918
NM_001080146	CT47A1	1.71045	0.54711	0.999918
NM_001080145	CT47A2	1.71045	0.54711	0.999918
NM_001080145	CT47A2	1.71045	0.54711	0.999918
NM_001080145	CT47A2	1.71045	0.54711	0.999918
NM_001080145	CT47A2	1.71045	0.54711	0.999918
NM_001080145	CT47A2	1.71045	0.54711	0.999918
NM_001080145	CT47A2	1.71045	0.54711	0.999918
NM_001080145	CT47A2	1.71045	0.54711	0.999918
NM_001080145	CT47A2	1.71045	0.54711	0.999918
NM_001080137	CT47A10	1.71045	0.54711	0.999918
NM_001080137	CT47A10	1.71045	0.54711	0.999918
NM_001080137	CT47A10	1.71045	0.54711	0.999918
NM_001080137	CT47A10	1.71045	0.54711	0.999918
NM_001080137	CT47A10	1.71045	0.54711	0.999918
NM_001080137	CT47A10	1.71045	0.54711	0.999918
NM_001080137	CT47A10	1.71045	0.54711	0.999918
NM_001080138	CT47A9	1.71045	0.54711	0.999918
NM_001080138	CT47A9	1.71045	0.54711	0.999918
NM_001080138	CT47A9	1.71045	0.54711	0.999918
NM_001080138	CT47A9	1.71045	0.54711	0.999918
NM_001080137	CT47A10	1.71045	0.54711	0.999918
NM_001080143	CT47A4	1.71045	0.54711	0.999918
NM_001080142	CT47A5	1.71045	0.54711	0.999918
NM_001080142	CT47A5	1.71045	0.54711	0.999918
NM_001080142	CT47A5	1.71045	0.54711	0.999918
NM_001080142	CT47A5	1.71045	0.54711	0.999918
NM_001080142	CT47A5	1.71045	0.54711	0.999918
NM_001080142	CT47A5	1.71045	0.54711	0.999918
NM_001080142	CT47A5	1.71045	0.54711	0.999918
NM_001080142	CT47A5	1.71045	0.54711	0.999918
NM_001080141	CT47A6	1.71045	0.54711	0.999918
NM_001080141	CT47A6	1.71045	0.54711	0.999918
NM_001080141	CT47A6	1.71045	0.54711	0.999918
NM_001080141	CT47A6	1.71045	0.54711	0.999918
NM_001080141	CT47A6	1.71045	0.54711	0.999918
NM_001080141	CT47A6	1.71045	0.54711	0.999918
NM_001080141	CT47A6	1.71045	0.54711	0.999918
NM_001080141	CT47A6	1.71045	0.54711	0.999918
NM_001080141	CT47A6	1.71045	0.54711	0.999918
NM_001080139	CT47A8	1.71045	0.54711	0.999918
NM_001080139	CT47A8	1.71045	0.54711	0.999918
NM_001080139	CT47A8	1.71045	0.54711	0.999918
NM_001080139	CT47A8	1.71045	0.54711	0.999918
NM_001080139	CT47A8	1.71045	0.54711	0.999918
NM_001080139	CT47A8	1.71045	0.54711	0.999918
NM_001080139	CT47A8	1.71045	0.54711	0.999918
NM_001080139	CT47A8	1.71045	0.54711	0.999918
NM_001080138	CT47A9	1.71045	0.54711	0.999918
NM_001080138	CT47A9	1.71045	0.54711	0.999918
NM_001080138	CT47A9	1.71045	0.54711	0.999918
NM_001080138	CT47A9	1.71045	0.54711	0.999918
NM_001080146	CT47A1	1.71045	0.54711	0.999918
NM_001330754	SLAMF1	1.70988	0.634958	0.999918
NR_135239	LINC01867	1.70988	0.634958	0.999918
NM_003037	SLAMF1	1.70988	0.634958	0.999918
NR_104401	SLAMF1	1.70988	0.634958	0.999918
NR_104400	SLAMF1	1.70988	0.634958	0.999918
NR_110656	LOC101926908	1.70988	0.634958	0.999918
NR_104399	SLAMF1	1.70988	0.634958	0.999918
NM_198085	RNF148	1.70988	0.634958	0.999918
NM_001348719	ZNF439	1.70938	0.207804	0.999918
NM_001348720	ZNF439	1.70938	0.207804	0.999918
NM_001348724	ZNF439	1.70938	0.207804	0.999918
NM_001348718	ZNF439	1.70938	0.207804	0.999918
NM_001348723	ZNF439	1.70938	0.207804	0.999918
NM_001348725	ZNF439	1.70938	0.207804	0.999918
NM_001348721	ZNF439	1.70938	0.207804	0.999918
NM_001348722	ZNF439	1.70938	0.207804	0.999918
NM_001314017	CPNE5	1.7067	0.0022305	0.873423
NM_001319303	KAZALD1	1.70541	0.015619	0.999918
NR_135067	KAZALD1	1.70541	0.015619	0.999918
NR_110570	LINC01412	1.69833	0.474032	0.999918
NM_001109997	KLHL33	1.69709	0.231512	0.999918
NM_152262	ZNF439	1.69401	0.309719	0.999918
NM_003535	HIST1H3J	1.69026	0.269791	0.999918
NM_176884	TAS2R43	1.6899	0.208336	0.999918
NR_135285	LINC00533	1.68905	0.415579	0.999918
NR_110027	LINC01522	1.68344	0.445041	0.999918
NM_000760	CSF3R	1.67467	0.560594	0.999918
NM_156039	CSF3R	1.67467	0.560594	0.999918
NM_172313	CSF3R	1.67467	0.560594	0.999918
NM_032517	LYZL1	1.67315	0.341278	0.999918
NM_152510	HORMAD2	1.67279	0.0665484	0.999918
NM_001329458	HORMAD2	1.67279	0.0665484	0.999918
NM_001329457	HORMAD2	1.67279	0.0665484	0.999918
NR_003023	SCARNA2	1.67155	0.287342	0.999918
NM_181707	C17orf64	1.6701	0.308806	0.999918
NR_147203	PANCR	1.6659	0.0368365	0.999918
NM_004098	EMX2	1.66371	0.455035	0.999918
NM_001165924	EMX2	1.66371	0.455035	0.999918
NR_046548	USP12-AS2	1.65515	0.186467	0.999918
NR_134611	LOC105374988	1.6544	0.644152	0.999918
NR_002979	SNORA49	1.65423	0.426634	0.999918
NM_001267798	PTPRC	1.65194	0.560542	0.999918
NM_001355388	PRR26	1.65194	0.560542	0.999918
NM_001355390	PRR26	1.65194	0.560542	0.999918
NM_001355389	PRR26	1.65194	0.560542	0.999918
NM_152548	FAM81B	1.65157	0.171163	0.999918
NR_046992	LINC00354	1.65037	0.255382	0.999918
NR_040036	LINC01532	1.64867	0.646385	0.999918
NR_145985	SNORA31B	1.64715	0.35379	0.999918
NR_134252	LOC105379030	1.64397	0.564951	0.999918
NR_036584	PSG8-AS1	1.64292	0.647748	0.999918
NM_030929	KAZALD1	1.63966	0.0242903	0.999918
NM_006161	NEUROG1	1.63683	0.528418	0.999918
NR_120502	JARID2-AS1	1.63522	0.269775	0.999918
NM_004079	CTSS	1.63151	0.378511	0.999918
NM_001199739	CTSS	1.63151	0.378511	0.999918
NR_109783	LINC02078	1.63067	0.139367	0.999918
NR_120530	LOC101928443	1.62255	0.684303	0.999918
NR_120529	LOC101928443	1.62255	0.684303	0.999918
NR_136337	LOC105371184	1.62255	0.684303	0.999918
NM_005423	TFF2	1.62255	0.684303	0.999918
NM_001080406	C12orf71	1.61852	0.42824	0.999918
NM_001294328	PABPN1L	1.61821	0.636978	0.999918
NM_001080487	PABPN1L	1.61821	0.636978	0.999918
NM_030642	APOL5	1.61701	0.685345	0.999918
NR_136644	LOC283028	1.6167	0.106306	0.999918
NM_080720	H2AFB3	1.61655	0.639359	0.999918
NM_001017990	H2AFB1	1.61655	0.639359	0.999918
NR_002916	SNORD8	1.61637	0.636144	0.999918
NM_148959	HUS1B	1.61109	0.190778	0.999918
NR_132376	LINC01173	1.60898	0.0779988	0.999918
NR_033925	FENDRR	1.60654	0.664396	0.999918
NR_003951	ADAM21P1	1.60654	0.664396	0.999918
NR_108093	LINC01099	1.60617	0.265476	0.999918
NM_001079900	SPACA5B	1.60475	0.458985	0.999918
NR_120518	LINC01387	1.60385	0.267131	0.999918
NR_120325	LINC01582	1.59518	0.490603	0.999918
NM_012375	OR52A1	1.59518	0.490603	0.999918
NR_126434	STX18-IT1	1.59341	0.429493	0.999918
NR_147706	LOC728196	1.58728	0.577945	0.999918
NM_176819	CXorf36	1.58344	0.578985	0.999918
NM_007227	GPR45	1.58344	0.578985	0.999918
NM_017410	HOXC13	1.58344	0.578985	0.999918
NM_001005188	OR6X1	1.58344	0.578985	0.999918
NR_104155	LOC387810	1.58242	0.358461	0.999918
NR_003945	GVINP1	1.58094	0.0131679	0.999918
NR_125418	LINC01609	1.5795	0.134162	0.999918
NM_003577	UTF1	1.5793	0.171218	0.999918
NM_033514	LIMS3	1.57814	0.288475	0.999918
NM_001205288	LIMS4	1.57814	0.288475	0.999918
NR_038876	LOC100129027	1.57672	0.58317	0.999918
NR_146781	DAPK1-IT1	1.57672	0.58317	0.999918
NR_033258	ZEB2	1.57266	0.221224	0.999918
NM_007374	SIX6	1.56818	0.168331	0.999918
NM_001145139	CXorf49B	1.56655	0.460233	0.999918
NM_001145140	CXorf49	1.56655	0.460233	0.999918
NM_001256894	USP17L15	1.56624	0.379566	0.999918
NM_000851	GSTM5	1.56591	0.0781159	0.999918
NM_207511	C9orf139	1.56232	0.399823	0.999918
NM_001644	APOBEC1	1.56155	0.50941	0.999918
NM_005889	APOBEC1	1.56155	0.50941	0.999918
NM_001304566	APOBEC1	1.56155	0.50941	0.999918
NR_120419	LINC00683	1.55847	0.0661918	0.999918
NM_199135	FOXD4L3	1.55575	0.654589	0.999918
NR_004430	RNU1-1	1.55573	0.652617	0.999918
NR_004400	RNVU1-18	1.55573	0.652617	0.999918
NR_004408	RNU1-3	1.55573	0.652617	0.999918
NR_004421	RNU1-4	1.55573	0.652617	0.999918
NR_004427	RNU1-2	1.55573	0.652617	0.999918
NR_004426	RNVU1-7	1.55573	0.652617	0.999918
NM_001003806	TARP	1.55573	0.652617	0.999918
NM_001003799	TARP	1.55573	0.652617	0.999918
NR_120650	LOC101929073	1.55572	0.651313	0.999918
NR_002972	SNORA71E	1.55346	0.589871	0.999918
NR_146624	LINC02057	1.55345	0.588612	0.999918
NR_130933	LOC100288254	1.55329	0.584824	0.999918
NM_001004728	OR5A1	1.55206	0.655516	0.999918
NM_001145287	OPRM1	1.55201	0.430802	0.999918
NM_001285526	OPRM1	1.55201	0.430802	0.999918
NM_024320	PRR15L	1.54915	0.0017299	0.79307
NR_120311	LOC102724927	1.5437	0.342295	0.999918
NR_109831	RASSF1-AS1	1.54035	0.274573	0.999918
NR_149118	LINC02521	1.53754	0.390872	0.999918
NR_149119	LINC02521	1.53754	0.390872	0.999918
NR_046664	NLGN1-AS1	1.53349	0.398069	0.999918
NM_001128843	TNIP3	1.52787	0.290817	0.999918
NM_005218	DEFB1	1.52718	0.390354	0.999918
NM_001242521	TEX46	1.52219	0.124589	0.999918
NM_181814	ABHD12B	1.5197	0.128905	0.999918
NM_001206673	ABHD12B	1.5197	0.128905	0.999918
NM_181533	ABHD12B	1.5197	0.128905	0.999918
NR_121581	LINC01509	1.51965	0.53953	0.999918
NM_001134836	SIRPB2	1.51801	0.596763	0.999918
NM_001122962	SIRPB2	1.51801	0.596763	0.999918
NR_046713	NAALADL2-AS2	1.51801	0.596763	0.999918
NR_024406	LINC00917	1.51801	0.596763	0.999918
NM_003521	HIST1H2BM	1.51602	0.597309	0.999918
NR_110726	HIPK1-AS1	1.51268	0.248952	0.999918
NM_001242575	LOC100130451	1.50926	0.0530583	0.999918
NR_144752	LOC100130451	1.50926	0.0530583	0.999918
NR_134940	LINC01983	1.50768	0.496055	0.999918
NM_001127651	NCF2	1.50531	0.0430162	0.999918
NM_003523	HIST1H2BE	1.50518	0.164854	0.999918
NM_003221	TFAP2B	1.49951	0.68455	0.999918
NM_013271	PCSK1N	1.4956	0.07806	0.999918
NR_135616	LOC105373185	1.4921	0.344744	0.999918
NM_022049	GPR88	1.48902	0.667979	0.999918
NR_027764	DPPA2P3	1.48884	0.671321	0.999918
NR_102272	GAGE1	1.48884	0.671321	0.999918
NM_001040663	GAGE1	1.48884	0.671321	0.999918
NM_170697	ALDH1A2	1.48804	0.370541	0.999918
NM_194287	LRRC74A	1.48703	0.669788	0.999918
NR_047035	LINC00454	1.48692	0.671801	0.999918
NR_146625	LINC00537	1.48557	0.126979	0.999918
NR_146626	LINC00537	1.48557	0.126979	0.999918
NR_135234	IGFL2-AS1	1.48424	0.302971	0.999918
NR_038838	LINC02431	1.48369	0.424103	0.999918
NM_001236	CBR3	1.48041	0.198773	0.999918
NR_000025	SNORD15B	1.4764	0.421997	0.999918
NM_000433	NCF2	1.47402	0.0486361	0.999918
NM_001190794	NCF2	1.47402	0.0486361	0.999918
NM_001190789	NCF2	1.47402	0.0486361	0.999918
NM_001105077	MECOM	1.4701	0.0963815	0.999918
NM_001163999	MECOM	1.4701	0.0963815	0.999918
NM_005241	MECOM	1.4701	0.0963815	0.999918
NM_001105078	MECOM	1.4701	0.0963815	0.999918
NR_040038	LINC01907	1.46989	0.199911	0.999918
NR_135634	LOC101927877	1.46916	0.33866	0.999918
NM_057088	KRT3	1.46422	0.57694	0.999918
NR_126500	LINC01588	1.45814	0.392559	0.999918
NM_003412	ZIC1	1.45778	0.392671	0.999918
NM_001164000	MECOM	1.4571	0.101015	0.999918
NR_002923	BCORP1	1.45598	0.240678	0.999918
NR_033732	BCORP1	1.45598	0.240678	0.999918
NR_038920	GPRC5D-AS1	1.45575	0.0646746	0.999918
NM_030657	LIM2	1.45497	0.424821	0.999918
NM_001161748	LIM2	1.45497	0.424821	0.999918
NM_058248	DNASE2B	1.45487	0.51783	0.999918
NM_001308243	IL2RA	1.45405	0.418388	0.999918
NM_001308242	IL2RA	1.45405	0.418388	0.999918
NM_000417	IL2RA	1.45405	0.418388	0.999918
NR_024369	CNTFR-AS1	1.45385	0.12848	0.999918
NM_003537	HIST1H3B	1.45379	0.51911	0.999918
NR_046836	HS1BP3-IT1	1.45295	0.424206	0.999918
NM_014207	CD5	1.45093	0.14794	0.999918
NM_001308174	PLD4	1.44952	0.382915	0.999918
NM_138790	PLD4	1.44952	0.382915	0.999918
NR_132380	LINC01596	1.44927	0.628712	0.999918
NM_032044	REG4	1.44688	0.621915	0.999918
NM_001159352	REG4	1.44688	0.621915	0.999918
NM_032944	STK31	1.44679	0.034386	0.999918
NM_001260504	STK31	1.44679	0.034386	0.999918
NR_048542	STK31	1.44679	0.034386	0.999918
NM_031414	STK31	1.44679	0.034386	0.999918
NM_001260505	STK31	1.44679	0.034386	0.999918
NM_003393	WNT8B	1.44657	0.100972	0.999918
NR_004430	RNU1-1	1.44563	0.501308	0.999918
NR_004400	RNVU1-18	1.44563	0.501308	0.999918
NR_004408	RNU1-3	1.44563	0.501308	0.999918
NR_004421	RNU1-4	1.44563	0.501308	0.999918
NR_004427	RNU1-2	1.44563	0.501308	0.999918
NM_000715	C4BPA	1.43827	0.183544	0.999918
NR_024480	LINC00887	1.43683	0.567576	0.999918
NR_109793	MIR124-2HG	1.4363	0.429706	0.999918
NR_034103	MIR124-2HG	1.4363	0.429706	0.999918
NR_046243	LOC642366	1.43466	0.330392	0.999918
NM_006533	MIA	1.43021	0.476974	0.999918
NR_110194	LOC101928333	1.42462	0.406012	0.999918
NR_110195	LOC101928333	1.42462	0.406012	0.999918
NM_003822	NR5A2	1.4222	0.221901	0.999918
NM_205860	NR5A2	1.4222	0.221901	0.999918
NR_104176	LINC01529	1.41871	0.327385	0.999918
NM_002591	PCK1	1.41834	0.568442	0.999918
NR_046991	LINC00353	1.41497	0.723753	0.999918
NM_020063	BARHL2	1.41497	0.723753	0.999918
NR_147059	LINC02436	1.41497	0.723753	0.999918
NR_036499	LINC01120	1.41497	0.723753	0.999918
NM_003493	HIST3H3	1.41497	0.723753	0.999918
NR_104606	LINC02212	1.41109	0.638886	0.999918
NM_001085382	PSAPL1	1.40847	0.56477	0.999918
NR_024524	LOC100129055	1.40745	0.458384	0.999918
NR_110304	LOC101929234	1.40741	0.456942	0.999918
NM_001301239	UGT2A1	1.40531	0.01515	0.999918
NM_024873	TNIP3	1.40482	0.35371	0.999918
NR_047499	LINC00570	1.40479	0.588316	0.999918
NM_001145474	TEX38	1.40453	0.391934	0.999918
NM_001300864	TEX38	1.40453	0.391934	0.999918
NM_001300863	TEX38	1.40453	0.391934	0.999918
NR_037912	CUZD1	1.39805	0.0887631	0.999918
NM_022034	CUZD1	1.39805	0.0887631	0.999918
NM_001311	CRIP1	1.39804	0.0926654	0.999918
NR_049760	AKNAD1	1.39758	0.349574	0.999918
NM_170696	ALDH1A2	1.39697	0.369628	0.999918
NM_003888	ALDH1A2	1.39697	0.369628	0.999918
NM_001206897	ALDH1A2	1.39697	0.369628	0.999918
NR_104170	LOC149684	1.39593	0.448637	0.999918
NM_021995	UTS2	1.39589	0.364333	0.999918
NR_136526	LINC01872	1.39348	0.334444	0.999918
NM_152704	AMER2	1.39297	0.219188	0.999918
NM_199138	AMER2	1.39297	0.219188	0.999918
NR_002967	SNORA31	1.39227	0.408509	0.999918
NM_005624	CCL25	1.39033	0.128015	0.999918
NM_001201359	CCL25	1.39033	0.128015	0.999918
NM_001010859	C22orf42	1.39001	0.24334	0.999918
NM_001190706	MTRNR2L9	1.38793	0.578705	0.999918
NM_004488	GP5	1.38669	0.635971	0.999918
NR_120623	TCERG1L-AS1	1.38362	0.526696	0.999918
NR_130914	LINC01949	1.3815	0.355362	0.999918
NR_104998	LINC02215	1.38056	0.276883	0.999918
NM_001351281	MINDY4B	1.37714	0.163722	0.999918
NM_002351	SH2D1A	1.37389	0.326861	0.999918
NM_001114937	SH2D1A	1.37389	0.326861	0.999918
NM_002438	MRC1	1.37316	0.101229	0.999918
NM_001136032	KLK11	1.37193	0.201739	0.999918
NM_001004462	OR10G4	1.36989	0.586343	0.999918
NM_004042	ARSF	1.36908	0.495854	0.999918
NM_001195794	CLRN1	1.36904	0.0930223	0.999918
NM_174878	CLRN1	1.36904	0.0930223	0.999918
NR_046380	CLRN1	1.36904	0.0930223	0.999918
NM_001256819	CLRN1	1.36904	0.0930223	0.999918
NM_001004325	KRTAP5-2	1.3676	0.643419	0.999918
NR_110748	LINC01989	1.36757	0.152617	0.999918
NM_004498	ONECUT1	1.36754	0.0178842	0.999918
NR_149131	LINC02550	1.36746	0.533475	0.999918
NR_122121	LOC730202	1.36365	0.00739243	0.999918
NM_001282426	PIK3CG	1.3617	0.291499	0.999918
NM_001282427	PIK3CG	1.3617	0.291499	0.999918
NM_002649	PIK3CG	1.3617	0.291499	0.999918
NM_001287181	CCDC33	1.35986	0.194776	0.999918
NM_182791	CCDC33	1.35986	0.194776	0.999918
NR_138140	PLEKHG1	1.35983	0.217523	0.999918
NR_145429	LINC01181	1.35643	0.395966	0.999918
NM_005786	TSHZ1	1.35379	0.107702	0.999918
NM_018949	UTS2R	1.35065	0.346193	0.999918
NR_146652	LINC02024	1.34859	0.429835	0.999918
NM_000223	KRT12	1.34773	0.492289	0.999918
NM_001766	CD1D	1.3472	0.0192203	0.999918
NM_001319145	CD1D	1.3472	0.0192203	0.999918
NR_027106	LINC01091	1.34708	0.680301	0.999918
NR_138249	C11orf21	1.34702	0.512648	0.999918
NR_131189	LOC105372795	1.34695	0.523156	0.999918
NR_105024	LOC731157	1.34492	0.34307	0.999918
NR_026759	FAM95B1	1.34477	0.0778202	0.999918
NR_136310	LOC105379252	1.34477	0.0778202	0.999918
NM_001130011	TEX101	1.34454	0.65439	0.999918
NR_134236	LOC105369192	1.34422	0.198465	0.999918
NR_134237	LOC105369192	1.34422	0.198465	0.999918
NM_001291324	BAHCC1	1.34124	0.261526	0.999918
NM_001129742	CALHM3	1.33997	0.41325	0.999918
NR_037915	FAM24B-CUZD1	1.33221	0.0870004	0.999918
NM_001346456	CD5	1.33176	0.17884	0.999918
NM_001308210	TSHZ1	1.33117	0.116597	0.999918
NM_001252275	UGT2A1	1.3302	0.0243788	0.999918
NM_001252274	UGT2A1	1.3302	0.0243788	0.999918
NM_006798	UGT2A1	1.3302	0.0243788	0.999918
NM_080473	GATA5	1.32675	0.317801	0.999918
NM_003241	TGM4	1.32406	0.237908	0.999918
NM_001276464	NR5A2	1.32317	0.291547	0.999918
NR_034144	LINC00670	1.31948	0.496374	0.999918
NR_034145	LINC00670	1.31948	0.496374	0.999918
NR_147036	LOC440896	1.31834	0.249628	0.999918
NM_001355428	GDF5OS	1.31745	0.330743	0.999918
NR_046091	LINC00864	1.31622	0.590851	0.999918
NR_121587	LOC101929331	1.31595	0.219184	0.999918
NR_145478	DNM1P50	1.31574	0.588254	0.999918
NM_212556	ASB18	1.31449	0.173478	0.999918
NR_125399	LINC01487	1.31423	0.532159	0.999918
NM_153230	FBXO39	1.31371	0.40982	0.999918
NR_073385	LRRC2-AS1	1.31331	0.0803154	0.999918
NM_003522	HIST1H2BF	1.30956	0.656977	0.999918
NM_001123376	TMEM72	1.30853	0.346536	0.999918
NM_001345926	TMEM72	1.30853	0.346536	0.999918
NM_001330677	TBX15	1.30821	0.0989903	0.999918
NM_018674	ASIC4	1.30811	0.184008	0.999918
NM_182847	ASIC4	1.30811	0.184008	0.999918
NM_001164105	MOV10L1	1.30793	0.137095	0.999918
NM_006853	KLK11	1.30781	0.206261	0.999918
NM_144947	KLK11	1.30781	0.206261	0.999918
NM_001167605	KLK11	1.30781	0.206261	0.999918
NM_001192	TNFRSF17	1.30744	0.611793	0.999918
NM_006871	RIPK3	1.30727	0.302875	0.999918
NR_146582	TNRC17	1.30659	0.253581	0.999918
NM_001005752	GJB3	1.30568	0.369692	0.999918
NR_027413	LINC00910	1.30355	0.0288315	0.999918
NM_000475	NR0B1	1.30345	0.539342	0.999918
NM_145016	GLYATL2	1.30148	0.253525	0.999918
NM_001286680	NPM2	1.30079	0.164019	0.999918
NM_001288829	FCRLB	1.3006	0.13771	0.999918
NM_001288830	FCRLB	1.3006	0.13771	0.999918
NM_001320241	FCRLB	1.3006	0.13771	0.999918
NM_001288832	FCRLB	1.3006	0.13771	0.999918
NM_001288831	FCRLB	1.3006	0.13771	0.999918
NM_001002901	FCRLB	1.3006	0.13771	0.999918
NM_001290330	LOC100129697	1.29806	0.505582	0.999918
NR_134669	LOC100508631	1.29481	0.385815	0.999918
NM_001145805	IRGM	1.2947	0.414187	0.999918
NM_001202553	MIA	1.29416	0.510381	0.999918
NM_153357	SLC16A11	1.29274	0.240035	0.999918
NM_001278568	IL36G	1.29179	0.351454	0.999918
NM_019618	IL36G	1.29179	0.351454	0.999918
NM_001354804	F11	1.28885	0.132283	0.999918
NR_029409	TOLLIP-AS1	1.28791	0.114008	0.999918
NM_016379	VCX3A	1.28595	0.114822	0.999918
NR_003509	HSFY2	1.28071	0.589016	0.999918
NR_003510	HSFY1	1.28071	0.589016	0.999918
NR_003510	HSFY1	1.28071	0.589016	0.999918
NR_003509	HSFY2	1.28071	0.589016	0.999918
NM_152584	HSFY1	1.28071	0.589016	0.999918
NM_152584	HSFY1	1.28071	0.589016	0.999918
NM_001001877	HSFY2	1.28071	0.589016	0.999918
NM_001001877	HSFY2	1.28071	0.589016	0.999918
NM_001002912	ERICH3	1.28033	0.483694	0.999918
NM_001206847	SMIM18	1.2794	0.286611	0.999918
NR_110060	PEX5L-AS2	1.27596	0.144022	0.999918
NR_110061	PEX5L-AS2	1.27596	0.144022	0.999918
NM_003394	WNT10B	1.2756	0.0231353	0.999918
NM_005117	FGF19	1.2747	0.118257	0.999918
NM_001145139	CXorf49B	1.27214	0.634766	0.999918
NM_001145140	CXorf49	1.27214	0.634766	0.999918
NM_177415	MAGEB1	1.26974	0.485288	0.999918
NM_002363	MAGEB1	1.26974	0.485288	0.999918
NR_134238	LOC105369192	1.26589	0.214926	0.999918
NR_073510	ONECUT1	1.26545	0.0266965	0.999918
NR_110547	LINC01500	1.26488	0.639871	0.999918
NM_001353330	TMEM273	1.26457	0.57349	0.999918
NM_001010863	TMEM273	1.26457	0.57349	0.999918
NM_001353331	TMEM273	1.26457	0.57349	0.999918
NM_001288743	TMEM273	1.26457	0.57349	0.999918
NM_001288742	TMEM273	1.26457	0.57349	0.999918
NM_001288741	TMEM273	1.26457	0.57349	0.999918
NM_001288740	TMEM273	1.26457	0.57349	0.999918
NM_001144941	VMO1	1.26413	0.459468	0.999918
NM_001144940	VMO1	1.26413	0.459468	0.999918
NM_001144939	VMO1	1.26413	0.459468	0.999918
NM_182566	VMO1	1.26413	0.459468	0.999918
NM_001337	CX3CR1	1.26224	0.198869	0.999918
NM_001171171	CX3CR1	1.26224	0.198869	0.999918
NM_001171174	CX3CR1	1.26224	0.198869	0.999918
NM_001171172	CX3CR1	1.26224	0.198869	0.999918
NM_004750	CRLF1	1.26072	0.0678438	0.999918
NR_104075	RNVU1-14	1.25989	0.501806	0.999918
NM_152355	ZNF441	1.25517	0.488298	0.999918
NM_152356	ZNF491	1.25329	0.142165	0.999918
NR_103779	FLG-AS1	1.24941	0.591199	0.999918
NR_110059	PEX5L-AS2	1.24908	0.154746	0.999918
NR_146567	LINC02351	1.24873	0.148371	0.999918
NM_001301714	CCR7	1.24683	0.405801	0.999918
NM_001838	CCR7	1.24683	0.405801	0.999918
NM_016633	AHSP	1.24647	0.381501	0.999918
NM_001318221	AHSP	1.24647	0.381501	0.999918
NM_205856	SPACA5	1.24589	0.291598	0.999918
NM_001256854	USP17L11	1.24545	0.41985	0.999918
NM_001256859	USP17L18	1.24545	0.41985	0.999918
NM_001256861	USP17L20	1.24545	0.41985	0.999918
NR_002919	SNORA5A	1.24491	0.43627	0.999918
NM_005996	TBX3	1.2438	0.400888	0.999918
NM_016569	TBX3	1.2438	0.400888	0.999918
NM_017614	BHMT2	1.24164	0.350798	0.999918
NM_001178005	BHMT2	1.24164	0.350798	0.999918
NM_003539	HIST1H4D	1.23999	0.567934	0.999918
NR_046851	ZNRF3-AS1	1.23969	0.278471	0.999918
NM_018995	MOV10L1	1.23936	0.160401	0.999918
NM_001164104	MOV10L1	1.23936	0.160401	0.999918
NR_134627	LOC105373031	1.23842	0.396232	0.999918
NR_038407	LINC00525	1.23791	0.750641	0.999918
NR_026664	MGC16025	1.23791	0.750641	0.999918
NM_000928	PLA2G1B	1.23791	0.750641	0.999918
NM_001143	AMELY	1.23791	0.750641	0.999918
NR_038949	LARGE-AS1	1.23777	0.119161	0.999918
NR_038950	LARGE-AS1	1.23777	0.119161	0.999918
NM_001842	CNTFR	1.23609	0.283562	0.999918
NM_001207011	CNTFR	1.23609	0.283562	0.999918
NM_147164	CNTFR	1.23609	0.283562	0.999918
NR_120426	LINC01198	1.23488	0.141182	0.999918
NR_027114	PHACTR2-AS1	1.23302	0.409452	0.999918
NR_110148	PHACTR2-AS1	1.23302	0.409452	0.999918
NR_110149	PHACTR2-AS1	1.23302	0.409452	0.999918
NR_015440	LINC00982	1.23248	0.380765	0.999918
NR_119384	ZNF295-AS1	1.23237	0.0532535	0.999918
NM_001207071	FAM181A	1.23229	0.751902	0.999918
NM_138344	FAM181A	1.23229	0.751902	0.999918
NR_027004	FAM181A-AS1	1.23229	0.751902	0.999918
NM_001876	CPT1A	1.23083	0.00534965	0.999918
NM_001031847	CPT1A	1.22998	0.00554471	0.999918
NM_001170724	TEX35	1.22663	0.469563	0.999918
NM_001170722	TEX35	1.22663	0.469563	0.999918
NR_133663	OSTN-AS1	1.22663	0.469563	0.999918
NM_001005850	ZNF835	1.22531	0.291871	0.999918
NR_024380	LOC441666	1.22449	0.535629	0.999918
NR_034095	LINC01197	1.22358	0.624152	0.999918
NR_046525	CLYBL-AS1	1.22322	0.69045	0.999918
NR_120384	CLYBL-AS1	1.22322	0.69045	0.999918
NM_006176	NRGN	1.22232	0.0651536	0.999918
NM_001126181	NRGN	1.22232	0.0651536	0.999918
NM_173077	CPO	1.22056	0.301266	0.999918
NM_005364	MAGEA8	1.21948	0.342633	0.999918
NM_001166401	MAGEA8	1.21948	0.342633	0.999918
NM_001166400	MAGEA8	1.21948	0.342633	0.999918
NR_148060	LOC107984703	1.21947	0.454201	0.999918
NR_108097	LINC01108	1.2171	0.178134	0.999918
NR_108096	LINC01108	1.2171	0.178134	0.999918
NM_000128	F11	1.21684	0.0478428	0.999918
NM_001105677	UGT2A2	1.21368	0.0537824	0.999918
NM_001301233	UGT2A2	1.21368	0.0537824	0.999918
NM_207305	FOXD4	1.21347	0.408223	0.999918
NR_003678	NCOR1P1	1.21224	0.502344	0.999918
NM_178171	GSDMA	1.21163	0.502552	0.999918
NM_006239	PPEF2	1.21139	0.44178	0.999918
NR_046452	IDH1-AS1	1.20736	0.012927	0.999918
NR_147037	LOC440896	1.20671	0.336885	0.999918
NM_001345929	VWC2L	1.20639	0.118865	0.999918
NM_001080500	VWC2L	1.20639	0.118865	0.999918
NM_001994	F13B	1.20437	0.479026	0.999918
NM_001031743	CFAP206	1.20437	0.163149	0.999918
NR_136589	LOC105379393	1.20146	0.178717	0.999918
NM_001283057	CCDC198	1.20006	0.656961	0.999918
NM_001283056	CCDC198	1.20006	0.656961	0.999918
NM_018168	CCDC198	1.20006	0.656961	0.999918
NM_001283059	CCDC198	1.20006	0.656961	0.999918
NM_001283058	CCDC198	1.20006	0.656961	0.999918
NM_153376	CCDC96	1.19991	0.171469	0.999918
NR_034003	LOC100130298	1.19886	0.579021	0.999918
NR_138083	LINC01579	1.19787	0.600923	0.999918
NR_126324	LINC01899	1.19699	0.328034	0.999918
NM_002301	LDHC	1.1969	0.23365	0.999918
NM_017448	LDHC	1.1969	0.23365	0.999918
NM_032110	DMRTA2	1.19585	0.718822	0.999918
NM_145051	RNF183	1.19567	0.626636	0.999918
NM_001143938	ZNF534	1.19536	0.305677	0.999918
NM_001351679	ZNF534	1.19536	0.305677	0.999918
NM_001143939	ZNF534	1.19536	0.305677	0.999918
NR_133566	LOC100132686	1.19516	0.456764	0.999918
NM_001244764	TNIP3	1.19447	0.314073	0.999918
NM_001080460	LRRIQ4	1.19191	0.223047	0.999918
NM_001267586	FBXW10	1.18959	0.115983	0.999918
NM_001267585	FBXW10	1.18959	0.115983	0.999918
NR_051988	FBXW10	1.18959	0.115983	0.999918
NM_032423	ZNF528	1.18912	0.463306	0.999918
NR_051985	DDX11L9	1.18825	0.436643	0.999918
NR_034090	DDX11L9	1.18825	0.436643	0.999918
NM_001098408	GAGE12C	1.18786	0.409848	0.999918
NM_001098418	GAGE12E	1.18786	0.409848	0.999918
NM_001098410	GAGE12H	1.18786	0.409848	0.999918
NM_001098409	GAGE12G	1.18786	0.409848	0.999918
NM_001098405	GAGE12F	1.18786	0.409848	0.999918
NM_001127199	GAGE12D	1.18786	0.409848	0.999918
NR_104664	LINC01948	1.18518	0.254244	0.999918
NR_036679	AZGP1P1	1.18223	0.413739	0.999918
NR_015361	LOC440896	1.18142	0.34476	0.999918
NR_047476	LRRC3-DT	1.18047	0.294906	0.999918
NM_001085423	MILR1	1.17806	0.462114	0.999918
NM_001291317	MILR1	1.17806	0.462114	0.999918
NM_001291316	MILR1	1.17806	0.462114	0.999918
NR_126498	LINC01588	1.17771	0.304676	0.999918
NM_138703	MAGEE2	1.17672	0.661848	0.999918
NM_001134442	ZNF502	1.17536	0.539539	0.999918
NM_033210	ZNF502	1.17536	0.539539	0.999918
NM_001134441	ZNF502	1.17536	0.539539	0.999918
NM_001134440	ZNF502	1.17536	0.539539	0.999918
NM_001282880	ZNF502	1.17536	0.539539	0.999918
NR_125872	LOC101928307	1.17281	0.291221	0.999918
NM_023067	FOXL2	1.17246	0.187171	0.999918
NM_001291719	PRAME	1.17238	0.57941	0.999918
NM_006115	PRAME	1.17238	0.57941	0.999918
NM_001291717	PRAME	1.17238	0.57941	0.999918
NM_001291716	PRAME	1.17238	0.57941	0.999918
NM_206956	PRAME	1.17238	0.57941	0.999918
NM_206955	PRAME	1.17238	0.57941	0.999918
NM_206954	PRAME	1.17238	0.57941	0.999918
NM_206953	PRAME	1.17238	0.57941	0.999918
NM_001291715	PRAME	1.17238	0.57941	0.999918
NM_001318127	PRAME	1.17238	0.57941	0.999918
NM_001318126	PRAME	1.17238	0.57941	0.999918
NR_145823	LOC105369391	1.17179	0.113389	0.999918
NM_001297436	HAS1	1.17137	0.19093	0.999918
NM_001523	HAS1	1.17137	0.19093	0.999918
NM_001354886	LOC100129484	1.1702	0.189086	0.999918
NM_012269	HYAL4	1.16777	0.558639	0.999918
NM_001330651	ARHGAP36	1.16772	0.180718	0.999918
NR_125747	LINC01050	1.16715	0.252869	0.999918
NR_126012	LINC01695	1.16634	0.280148	0.999918
NR_104332	CISTR	1.16552	0.477205	0.999918
NM_001354571	AHSG	1.16512	0.227073	0.999918
NM_001622	AHSG	1.16512	0.227073	0.999918
NM_001354573	AHSG	1.16512	0.227073	0.999918
NM_001354572	AHSG	1.16512	0.227073	0.999918
NR_145838	ZNF556	1.16482	0.615925	0.999918
NM_001300843	ZNF556	1.16482	0.615925	0.999918
NM_024967	ZNF556	1.16482	0.615925	0.999918
NM_001012659	ARGFX	1.16355	0.084132	0.999918
NR_146995	LINC02360	1.16319	0.462188	0.999918
NM_000206	IL2RG	1.16065	0.396503	0.999918
NM_001243609	LMO3	1.15978	0.021488	0.999918
NR_045014	LMO3	1.15978	0.021488	0.999918
NR_045013	LMO3	1.15978	0.021488	0.999918
NR_045012	LMO3	1.15978	0.021488	0.999918
NM_001001395	LMO3	1.15978	0.021488	0.999918
NM_001291369	ZNF534	1.1589	0.310257	0.999918
NM_001291368	ZNF534	1.1589	0.310257	0.999918
NR_104163	LOC102031319	1.15876	0.019879	0.999918
NM_001243613	LMO3	1.15853	0.0215024	0.999918
NM_007272	CTRC	1.15743	0.687912	0.999918
NM_004694	SLC16A6	1.15675	0.0242859	0.999918
NM_001174166	SLC16A6	1.15675	0.0242859	0.999918
NM_001243610	LMO3	1.15131	0.022301	0.999918
NM_001741	CALCA	1.15122	0.202018	0.999918
NM_001033952	CALCA	1.15122	0.202018	0.999918
NM_018640	LMO3	1.14754	0.0227613	0.999918
NR_046416	USP17L9P	1.14575	0.303813	0.999918
NM_145272	C17orf50	1.14494	0.351681	0.999918
NR_036557	LOC100506747	1.14491	0.225786	0.999918
NR_125930	LOC101929741	1.14394	0.0126264	0.999918
NR_148003	ZNF248	1.1434	0.261921	0.999918
NR_147996	ZNF248	1.1434	0.261921	0.999918
NM_001352477	ZNF248	1.14269	0.261144	0.999918
NM_174981	POTED	1.14144	0.525311	0.999918
NM_017589	BTG4	1.14058	0.407752	0.999918
NR_110805	LINC02075	1.13989	0.598146	0.999918
NM_001301008	GMFG	1.13733	0.184095	0.999918
NM_004877	GMFG	1.13733	0.184095	0.999918
NM_022053	NXF2	1.13345	0.0256845	0.999918
NM_001099686	NXF2B	1.13345	0.0256845	0.999918
NR_121649	LINC01391	1.13341	0.196532	0.999918
NM_001243611	LMO3	1.1316	0.0254345	0.999918
NR_125869	LOC102723883	1.13037	0.469416	0.999918
NM_001472	GAGE2C	1.1301	0.494888	0.999918
NM_001098411	GAGE2B	1.1301	0.494888	0.999918
NM_001127212	GAGE2A	1.1301	0.494888	0.999918
NM_172367	TRARG1	1.12927	0.770817	0.999918
NM_012444	SPO11	1.12927	0.770817	0.999918
NM_001145545	C16orf82	1.12927	0.770817	0.999918
NM_198265	SPO11	1.12927	0.770817	0.999918
NM_001314047	IL33	1.12813	0.715849	0.999918
NM_001314046	IL33	1.12813	0.715849	0.999918
NM_001314045	IL33	1.12813	0.715849	0.999918
NM_001314044	IL33	1.12813	0.715849	0.999918
NM_001199641	IL33	1.12813	0.715849	0.999918
NM_001199640	IL33	1.12813	0.715849	0.999918
NM_033439	IL33	1.12813	0.715849	0.999918
NM_001314048	IL33	1.12813	0.715849	0.999918
NR_136578	LOC105373368	1.12684	0.437267	0.999918
NM_001243612	LMO3	1.12574	0.0251342	0.999918
NM_022127	SLC28A3	1.12531	0.716606	0.999918
NM_002571	PAEP	1.12531	0.716606	0.999918
NM_001199633	SLC28A3	1.12531	0.716606	0.999918
NM_001280558	CPNE6	1.12531	0.716606	0.999918
NR_110135	LINC01267	1.12531	0.716606	0.999918
NM_006032	CPNE6	1.12531	0.716606	0.999918
NR_046711	POU6F2-AS1	1.12531	0.716606	0.999918
NM_001018049	PAEP	1.12531	0.716606	0.999918
NM_001018048	PAEP	1.12531	0.716606	0.999918
NR_037638	SLC28A3	1.12531	0.716606	0.999918
NR_146718	LINC02038	1.12431	0.71338	0.999918
NR_121668	LOC101929122	1.12431	0.71338	0.999918
NR_028137	SLC26A4-AS1	1.12431	0.71338	0.999918
NM_001320878	SULT1C3	1.12431	0.71338	0.999918
NM_001008743	SULT1C3	1.12431	0.71338	0.999918
NR_125716	OVAAL	1.12362	0.772077	0.999918
NR_134532	TBATA	1.12362	0.772077	0.999918
NR_134533	TBATA	1.12362	0.772077	0.999918
NR_134534	TBATA	1.12362	0.772077	0.999918
NR_001569	ADAM3A	1.12313	0.717799	0.999918
NR_024106	ADAM3A	1.12313	0.717799	0.999918
NR_024107	ADAM3A	1.12313	0.717799	0.999918
NR_073423	ADAM3A	1.12313	0.717799	0.999918
NR_135288	LINC01451	1.12159	0.494247	0.999918
NM_001841	CNR2	1.12124	0.543434	0.999918
NR_146903	LINC01894	1.12076	0.163693	0.999918
NR_131782	CCEPR	1.11607	0.380592	0.999918
NR_135047	CLEC12A-AS1	1.11588	0.215286	0.999918
NM_207391	RGS9BP	1.11577	0.493503	0.999918
NM_001008220	CPLX2	1.11555	0.054799	0.999918
NR_038231	LINC01114	1.11504	0.435704	0.999918
NR_149076	LINC01259	1.11485	0.405363	0.999918
NR_135675	LOC105371824	1.11378	0.474476	0.999918
NM_014795	ZEB2	1.11353	0.482664	0.999918
NM_001171653	ZEB2	1.11353	0.482664	0.999918
NM_018836	AJAP1	1.11296	0.024431	0.999918
NM_138432	SDSL	1.11179	0.0349574	0.999918
NM_001304993	SDSL	1.11179	0.0349574	0.999918
NM_001042478	AJAP1	1.11114	0.0218174	0.999918
NM_001286681	NPM2	1.10982	0.235206	0.999918
NM_182795	NPM2	1.10982	0.235206	0.999918
NM_130806	RXFP2	1.10842	0.45679	0.999918
NM_001166058	RXFP2	1.10842	0.45679	0.999918
NR_146623	LINC01780	1.10832	0.152499	0.999918
NM_001352873	ST18	1.10475	0.443385	0.999918
NM_001352866	ST18	1.10475	0.443385	0.999918
NM_001352865	ST18	1.10475	0.443385	0.999918
NM_001352841	ST18	1.10475	0.443385	0.999918
NM_001352855	ST18	1.10475	0.443385	0.999918
NM_001352854	ST18	1.10475	0.443385	0.999918
NM_001352847	ST18	1.10475	0.443385	0.999918
NM_001352864	ST18	1.10475	0.443385	0.999918
NM_001352860	ST18	1.10475	0.443385	0.999918
NM_001352874	ST18	1.10475	0.443385	0.999918
NM_001352878	ST18	1.10475	0.443385	0.999918
NM_001352846	ST18	1.10475	0.443385	0.999918
NM_001352851	ST18	1.10475	0.443385	0.999918
NM_001352875	ST18	1.10475	0.443385	0.999918
NM_001352843	ST18	1.10475	0.443385	0.999918
NM_001352842	ST18	1.10475	0.443385	0.999918
NM_001352840	ST18	1.10475	0.443385	0.999918
NM_001352853	ST18	1.10475	0.443385	0.999918
NM_001352844	ST18	1.10475	0.443385	0.999918
NM_001352859	ST18	1.10475	0.443385	0.999918
NM_001352848	ST18	1.10475	0.443385	0.999918
NM_001352849	ST18	1.10475	0.443385	0.999918
NM_001352850	ST18	1.10475	0.443385	0.999918
NM_001352868	ST18	1.10475	0.443385	0.999918
NM_001352867	ST18	1.10475	0.443385	0.999918
NM_001352845	ST18	1.10475	0.443385	0.999918
NM_001352839	ST18	1.10475	0.443385	0.999918
NM_001352852	ST18	1.10475	0.443385	0.999918
NR_119373	PCAT2	1.10363	0.487642	0.999918
NM_152380	TBX15	1.10304	0.169387	0.999918
NM_001280557	SLC39A4	1.10298	0.0145033	0.999918
NR_002958	SNORA17A	1.09861	0.227342	0.999918
NR_146309	LINC02154	1.09682	0.283929	0.999918
NR_125345	ZNF528-AS1	1.09563	0.409608	0.999918
NR_110058	TMEM132D-AS2	1.09532	0.465429	0.999918
NM_001080451	SERPINA11	1.09491	0.240413	0.999918
NR_119374	LOC101927560	1.09478	0.16369	0.999918
NM_001352476	ZNF248	1.09385	0.240196	0.999918
NM_001267607	ZNF248	1.09385	0.240196	0.999918
NM_001352494	ZNF248	1.09385	0.240196	0.999918
NM_001352493	ZNF248	1.09385	0.240196	0.999918
NR_148007	ZNF248	1.09385	0.240196	0.999918
NR_148002	ZNF248	1.09385	0.240196	0.999918
NR_148001	ZNF248	1.09385	0.240196	0.999918
NR_148000	ZNF248	1.09385	0.240196	0.999918
NR_147999	ZNF248	1.09385	0.240196	0.999918
NR_147997	ZNF248	1.09385	0.240196	0.999918
NR_120609	GOLGA2P6	1.09353	0.259618	0.999918
NR_147992	ZNF248	1.0934	0.23975	0.999918
NR_024021	OACYLP	1.09299	0.606021	0.999918
NR_028358	TMEM30CP	1.09299	0.606021	0.999918
NM_021045	ZNF248	1.09285	0.282668	0.999918
NM_001352492	ZNF248	1.09285	0.282668	0.999918
NM_001352491	ZNF248	1.09285	0.282668	0.999918
NM_001352490	ZNF248	1.09285	0.282668	0.999918
NM_001352472	ZNF248	1.09285	0.282668	0.999918
NM_001352471	ZNF248	1.09285	0.282668	0.999918
NM_001267606	ZNF248	1.09285	0.282668	0.999918
NM_001267605	ZNF248	1.09285	0.282668	0.999918
NM_001352487	ZNF248	1.09285	0.282668	0.999918
NM_001352489	ZNF248	1.09285	0.282668	0.999918
NM_001352470	ZNF248	1.09285	0.282668	0.999918
NM_001352488	ZNF248	1.09285	0.282668	0.999918
NM_001352473	ZNF248	1.09285	0.282668	0.999918
NM_001352480	ZNF248	1.09285	0.282668	0.999918
NM_001352479	ZNF248	1.09285	0.282668	0.999918
NM_001352474	ZNF248	1.09285	0.282668	0.999918
NM_001352486	ZNF248	1.09285	0.282668	0.999918
NM_001352481	ZNF248	1.09285	0.282668	0.999918
NR_148005	ZNF248	1.09285	0.282668	0.999918
NM_001352483	ZNF248	1.09232	0.281684	0.999918
NM_001267597	ZNF248	1.09232	0.281684	0.999918
NM_001352469	ZNF248	1.09232	0.281684	0.999918
NM_001352478	ZNF248	1.09232	0.281684	0.999918
NM_001352485	ZNF248	1.09232	0.281684	0.999918
NM_001352484	ZNF248	1.09232	0.281684	0.999918
NM_001352482	ZNF248	1.09232	0.281684	0.999918
NR_147991	ZNF248	1.09232	0.281684	0.999918
NR_146522	LINC02378	1.09103	0.645411	0.999918
NM_001195442	FAM240A	1.09045	0.268223	0.999918
NR_027242	SSTR5-AS1	1.09019	0.639595	0.999918
NR_047550	LOC100506082	1.09013	0.101161	0.999918
NR_120646	LOC101928834	1.08965	0.264492	0.999918
NM_000266	NDP	1.08781	0.315568	0.999918
NM_005459	GUCA1C	1.08587	0.410713	0.999918
NM_213602	SIGLEC15	1.08586	0.3504	0.999918
NR_131982	LOC105373383	1.08545	0.213231	0.999918
NR_003086	HSD17B7P2	1.08481	0.0709831	0.999918
NM_021635	PBOV1	1.08456	0.366392	0.999918
NM_145292	GALNTL5	1.08371	0.156	0.999918
NR_033169	GALNTL5	1.08371	0.156	0.999918
NM_002507	NGFR	1.08358	0.000927981	0.579174
NR_104667	LOC101928682	1.08281	0.460999	0.999918
NM_001164470	MS4A12	1.08195	0.500409	0.999918
NM_017716	MS4A12	1.08195	0.500409	0.999918
NM_175747	OLIG3	1.08126	0.463689	0.999918
NM_001353611	PRSS48	1.08104	0.101698	0.999918
NM_183375	PRSS48	1.08104	0.101698	0.999918
NM_001112704	VAX1	1.08076	0.68432	0.999918
NR_149086	CXXC5-AS1	1.07991	0.428259	0.999918
NM_001195243	SMKR1	1.07975	0.190623	0.999918
NM_020167	NMUR2	1.07926	0.0844123	0.999918
NR_136559	LOC100996335	1.0783	0.446661	0.999918
NR_111908	MAST4-AS1	1.07778	0.212279	0.999918
NM_001008404	C14orf180	1.07764	0.61092	0.999918
NM_001286400	C14orf180	1.07764	0.61092	0.999918
NM_001286399	C14orf180	1.07764	0.61092	0.999918
NR_121641	LINC02265	1.07632	0.480846	0.999918
NR_121661	ZBTB20-AS5	1.07542	0.170332	0.999918
NR_110165	LINC02325	1.07483	0.611863	0.999918
NR_104624	LINC01647	1.07447	0.730655	0.999918
NR_120326	LOC101928134	1.07387	0.539485	0.999918
NR_120327	LOC101928134	1.07387	0.539485	0.999918
NM_198570	VWC2	1.07374	0.0681962	0.999918
NM_145256	LRRC25	1.07333	0.326464	0.999918
NM_015265	SATB2	1.07229	0.289437	0.999918
NR_073453	LINC00601	1.07159	0.40602	0.999918
NR_148006	ZNF248	1.07114	0.231475	0.999918
NR_148004	ZNF248	1.07114	0.231475	0.999918
NR_147998	ZNF248	1.07114	0.231475	0.999918
NR_147995	ZNF248	1.07114	0.231475	0.999918
NR_147994	ZNF248	1.07079	0.231146	0.999918
NR_147993	ZNF248	1.07079	0.231146	0.999918
NM_000891	KCNJ2	1.06983	0.0479461	0.999918
NM_002233	KCNA4	1.06961	0.590461	0.999918
NM_032126	TEX35	1.06949	0.537155	0.999918
NM_001318222	AHSP	1.06947	0.455744	0.999918
NM_001172517	SATB2	1.06897	0.289765	0.999918
NM_001350919	GOLGA8G	1.06879	0.695185	0.999918
NM_001350920	GOLGA8F	1.06879	0.695185	0.999918
NR_033353	GOLGA8G	1.06879	0.695185	0.999918
NR_033351	GOLGA8F	1.06879	0.695185	0.999918
NM_001105558	WEE2	1.06836	0.145079	0.999918
NM_033468	ZNF257	1.06748	0.721088	0.999918
NM_001316996	ZNF257	1.06748	0.721088	0.999918
NM_001316998	ZNF257	1.06748	0.721088	0.999918
NM_001316997	ZNF257	1.06748	0.721088	0.999918
NR_024444	LINC01816	1.06713	0.0382209	0.999918
NM_001278515	GTSCR1	1.06698	0.639071	0.999918
NR_073207	SEL1L2	1.06672	0.246291	0.999918
NM_139250	CTAG1A	1.06568	0.760298	0.999918
NM_139250	CTAG1A	1.06568	0.760298	0.999918
NM_001327	CTAG1B	1.06568	0.760298	0.999918
NM_001327	CTAG1B	1.06568	0.760298	0.999918
NM_001347717	CHRNB3	1.06485	0.123066	0.999918
NM_000749	CHRNB3	1.06485	0.123066	0.999918
NR_135065	LOC101928591	1.0645	0.376922	0.999918
NM_001167902	PGPEP1L	1.0627	0.420017	0.999918
NM_001301717	CCR7	1.06266	0.485001	0.999918
NM_001301716	CCR7	1.06266	0.485001	0.999918
NM_001301718	CCR7	1.06266	0.485001	0.999918
NR_126470	TRIM31-AS1	1.06245	0.366703	0.999918
NR_120645	TMEM26-AS1	1.06187	0.728063	0.999918
NM_001142946	C11orf21	1.0609	0.783671	0.999918
NR_110515	LOC100506271	1.0609	0.783671	0.999918
NM_001329958	C11orf21	1.0609	0.783671	0.999918
NM_001256873	USP17L1	1.06023	0.73239	0.999918
NM_021951	DMRT1	1.05928	0.598924	0.999918
NM_004314	ART1	1.05918	0.345691	0.999918
NM_004657	CAVIN2	1.05804	0.68462	0.999918
NM_007197	FZD10	1.05788	0.451667	0.999918
NM_001166696	SLC1A3	1.05746	0.089418	0.999918
NR_036534	KCNJ2-AS1	1.05638	0.172224	0.999918
NM_001010893	SLC10A5	1.0553	0.398746	0.999918
NM_130900	RAET1L	1.05524	0.78493	0.999918
NR_131959	LINC02475	1.05524	0.78493	0.999918
NR_131958	LINC02475	1.05524	0.78493	0.999918
NR_134588	LOC105372068	1.05513	0.594064	0.999918
NR_149024	LOC613206	1.05509	0.346222	0.999918
NR_125392	RNVU1-20	1.05455	0.594273	0.999918
NM_173089	CAPN3	1.05356	0.160205	0.999918
NM_173090	CAPN3	1.05356	0.160205	0.999918
NM_018965	TREM2	1.0524	0.47933	0.999918
NM_001271821	TREM2	1.0524	0.47933	0.999918
NM_002995	XCL1	1.05193	0.250426	0.999918
NR_132384	LOC101927000	1.04991	0.379248	0.999918
NM_001003845	SP5	1.04983	0.56471	0.999918
NR_040001	LINC01116	1.04969	0.25216	0.999918
NM_001146033	OR56A5	1.04959	0.651958	0.999918
NR_149020	GASAL1	1.04938	0.688141	0.999918
NM_018958	NPAP1	1.04885	0.219196	0.999918
NR_131965	LINC02365	1.04848	0.33305	0.999918
NR_131966	LINC02365	1.04848	0.33305	0.999918
NR_135156	SHISAL2A	1.04763	0.0431081	0.999918
NR_135157	SHISAL2A	1.04763	0.0431081	0.999918
NR_110853	LOC101927691	1.04628	0.190469	0.999918
NM_001256088	C11orf45	1.04623	0.167761	0.999918
NR_045767	C11orf45	1.04623	0.167761	0.999918
NR_125771	LINC01058	1.04609	0.187887	0.999918
NR_110887	MAPK11	1.04607	0.0128757	0.999918
NM_002751	MAPK11	1.04607	0.0128757	0.999918
NM_001275	CHGA	1.04593	0.00920827	0.999918
NM_001301690	CHGA	1.04593	0.00920827	0.999918
NM_007153	ZNF208	1.04538	0.692195	0.999918
NM_012385	NUPR1	1.04523	0.443004	0.999918
NM_001042483	NUPR1	1.04523	0.443004	0.999918
NM_002261	KLRC3	1.04455	0.687613	0.999918
NM_001351062	KLRD1	1.04426	0.589372	0.999918
NM_001114396	KLRD1	1.04426	0.589372	0.999918
NR_126406	MIR217HG	1.04406	0.625144	0.999918
NM_001346175	LRFN5	1.04343	0.129862	0.999918
NM_152447	LRFN5	1.04343	0.129862	0.999918
NM_001330106	LRFN5	1.04343	0.129862	0.999918
NM_001346173	LRFN5	1.04343	0.129862	0.999918
NR_144388	LRFN5	1.04343	0.129862	0.999918
NR_144389	LRFN5	1.04343	0.129862	0.999918
NM_001352881	ST18	1.04324	0.6226	0.999918
NR_148195	ST18	1.04324	0.6226	0.999918
NM_001278659	SLC2A2	1.04306	0.630174	0.999918
NM_001278658	SLC2A2	1.04306	0.630174	0.999918
NM_000340	SLC2A2	1.04306	0.630174	0.999918
NM_005651	TDO2	1.04231	0.546416	0.999918
NM_018378	FBXL8	1.03872	0.655331	0.999918
NM_005986	SOX1	1.03677	0.133759	0.999918
NM_001284406	TMEM40	1.03667	0.216891	0.999918
NR_117085	CYP4F12	1.03494	0.426116	0.999918
NM_023944	CYP4F12	1.03494	0.426116	0.999918
NR_003276	CES1P1	1.03462	0.797486	0.999918
NR_004428	EGOT	1.03462	0.797486	0.999918
NM_032461	SPANXB1	1.03462	0.797486	0.999918
NM_002177	IFNW1	1.03462	0.797486	0.999918
NM_018280	PRR34	1.03462	0.797486	0.999918
NR_110270	LINC01877	1.03462	0.797486	0.999918
NR_109866	LOC101929413	1.03462	0.797486	0.999918
NR_003018	SNORA71D	1.03462	0.797486	0.999918
NM_021232	PRODH2	1.03462	0.797486	0.999918
NM_005518	HMGCS2	1.03462	0.797486	0.999918
NM_001198558	SIGLEC9	1.03462	0.797486	0.999918
NR_120675	NEURL1-AS1	1.03462	0.797486	0.999918
NM_001166107	HMGCS2	1.03462	0.797486	0.999918
NM_153840	ADGRF1	1.03462	0.797486	0.999918
NM_001012416	KRTAP5-6	1.03462	0.797486	0.999918
NM_001001953	OR10G9	1.03462	0.797486	0.999918
NM_001003937	TSPYL6	1.03462	0.797486	0.999918
NM_001346937	IFNL3	1.03185	0.800365	0.999918
NR_036445	OR5AK4P	1.03185	0.800365	0.999918
NR_047477	FRMD6-AS2	1.03185	0.800365	0.999918
NM_002144	HOXB1	1.03185	0.800365	0.999918
NM_001122757	POU1F1	1.03185	0.800365	0.999918
NR_120399	ENOX1-AS2	1.03185	0.800365	0.999918
NM_079422	MYL1	1.03185	0.800365	0.999918
NM_079420	MYL1	1.03185	0.800365	0.999918
NM_019604	CRTAM	1.03185	0.800365	0.999918
NM_024335	IRX6	1.03185	0.800365	0.999918
NM_001565	CXCL10	1.03185	0.800365	0.999918
NR_146529	LINC02454	1.03185	0.800365	0.999918
NR_033335	SNORA70G	1.03185	0.800365	0.999918
NR_130711	CCER1	1.03185	0.800365	0.999918
NR_135817	LOC101929901	1.03185	0.800365	0.999918
NR_146291	LINC02350	1.03185	0.800365	0.999918
NR_132116	LINC00445	1.03185	0.800365	0.999918
NR_132115	LINC00445	1.03185	0.800365	0.999918
NR_037438	MIR3665	1.03185	0.800365	0.999918
NR_047489	LINC00559	1.03185	0.800365	0.999918
NR_126361	LINC00399	1.03185	0.800365	0.999918
NR_146543	LINC02332	1.03185	0.800365	0.999918
NR_135251	LOC101928143	1.03185	0.800365	0.999918
NR_131250	RHOXF1P1	1.03185	0.800365	0.999918
NM_001301822	ASZ1	1.03185	0.800365	0.999918
NM_001301821	ASZ1	1.03185	0.800365	0.999918
NM_001251828	MAGEA10	1.03185	0.800365	0.999918
NR_120338	LIPC-AS1	1.03185	0.800365	0.999918
NM_020427	SLURP1	1.03185	0.800365	0.999918
NM_001080465	C17orf98	1.03185	0.800365	0.999918
NR_047700	MYO16-AS1	1.03185	0.800365	0.999918
NR_110629	LINC01440	1.03185	0.800365	0.999918
[truncated: 7,267 more rows]

## Sheet: EB (DESeq2)
Significantly changed genes in human EB by DESeq2 (N=3, at |log2FC| > 0.5)
RefSeq ID	Gene Symbol	Log2(FC)	pvalue	adjusted pvalue
NM_002472	MYH8	23.2281	NA	NA
NM_024114	TRIM48	21.2016	NA	NA
NR_131248	LINCMD1	20.7468	NA	NA
NM_001079668	NKX2-1	8.94625	0.0220552	0.0942603
NM_003317	NKX2-1	8.74704	0.0251976	0.103601
NR_003244	HAR1A	7.97785	8.74359e-06	0.000226965
NR_026732	LINC01551	7.84415	3.10362e-10	3.3917e-08
NM_001927	DES	7.74441	NA	NA
NR_103710	NKX2-1-AS1	7.65668	NA	NA
NR_026731	LINC01551	7.47208	4.54239e-17	1.97068e-14
NR_003245	HAR1B	7.33169	0.000175502	0.00255982
NR_152601	HAR1B	7.33169	0.000175502	0.00255982
NM_000738	CHRM1	7.10424	0.000259818	0.00349459
NM_022728	NEUROD6	6.98766	0.0530635	0.172074
NM_005284	GPR6	6.97309	NA	NA
NM_001286099	GPR6	6.97309	NA	NA
NR_110898	TP53TG3D	6.94812	NA	NA
NM_001243722	TP53TG3D	6.94812	NA	NA
NM_000482	APOA4	6.88802	0.0577022	0.182597
NR_033201	HOXB-AS3	6.79635	0.0631062	0.193501
NR_135255	LINC02282	6.71883	2.44115e-08	1.52442e-06
NM_006748	SLA	6.70607	2.62237e-05	0.000546583
NR_033204	HOXB-AS3	6.69847	0.0693285	0.206896
NR_110331	HOXB-AS3	6.62044	0.0746374	0.21645
NR_033202	HOXB-AS3	6.62044	0.0746374	0.21645
NM_018952	HOXB6	6.53794	0.0805989	0.228095
NR_110329	HOXB-AS3	6.50936	0.08275	0.23231
NR_033203	HOXB-AS3	6.50936	0.08275	0.23231
NR_125433	LOC101929237	6.47675	0.00172626	0.0146783
NM_053039	UGT2B28	6.46481	2.59511e-06	8.42186e-05
NM_001207004	UGT2B28	6.46481	2.59511e-06	8.42186e-05
NR_038897	LINC01305	6.40399	0.00490274	0.0322438
NM_002995	XCL1	6.37129	0.000370328	0.00462017
NM_005249	FOXG1	6.3634	2.08304e-07	1.00665e-05
NM_182528	C1QL2	6.31346	NA	NA
NM_001177675	PNPLA5	6.31223	0.00205417	0.0167578
NM_138814	PNPLA5	6.31223	0.00205417	0.0167578
NM_181607	KRTAP19-1	6.28739	0.101201	0.264705
NR_104634	LINC02470	6.26889	8.83381e-05	0.00148693
NM_058202	SPAG11B	6.24537	0.000101564	0.00167076
NM_058200	SPAG11B	6.24537	0.000101564	0.00167076
NM_058201	SPAG11B	6.23371	0.000579439	0.00645538
NM_016512	SPAG11B	6.23371	0.000579439	0.00645538
NM_005222	DLX6	6.22455	2.24371e-06	7.46191e-05
NR_110330	HOXB-AS3	6.22293	0.106855	0.274198
NR_033205	HOXB-AS3	6.22293	0.106855	0.274198
NM_001144009	SLITRK2	6.19586	NA	NA
NM_001144010	SLITRK2	6.19586	NA	NA
NM_001144008	SLITRK2	6.19586	NA	NA
NM_001144006	SLITRK2	6.19586	NA	NA
NM_001001933	LHX8	6.17768	NA	NA
NM_001206626	TRIM49B	6.14292	0.114635	0.286312
NM_024012	HTR5A	6.11858	6.45054e-06	0.000175567
NM_003175	XCL2	6.09173	0.0238766	0.0998391
NR_135133	LOC101928932	6.08542	0.0228524	0.0968851
NM_001144004	SLITRK2	5.93519	NA	NA
NM_001144003	SLITRK2	5.93519	NA	NA
NM_001144005	SLITRK2	5.93519	NA	NA
NM_032539	SLITRK2	5.93519	NA	NA
NR_015448	DLX6-AS1	5.92897	0.000783626	0.00817101
NM_000811	GABRA6	5.87782	0.0303126	0.117854
NM_001099408	EIF4E1B	5.87362	0.000116312	0.00185806
NR_125758	FOXG1-AS1	5.84631	7.51622e-08	4.1383e-06
NR_046642	PPEF1-AS1	5.8269	0.00262654	0.0201668
NM_001145805	IRGM	5.80917	0.00125395	0.0116438
NR_002145	OR2L1P	5.79576	0.0392133	0.139756
NR_136624	LOC729815	5.77133	0.0401771	0.14237
NM_001354980	PNMA6F	5.76621	0.000122716	0.00193201
NR_110907	LOC101927131	5.73804	0.00364988	0.0259266
NR_110166	LINC02325	5.71538	NA	NA
NR_103790	LINC00581	5.69521	0.0029171	0.0218853
NM_001256114	LHX8	5.69348	NA	NA
NM_001330379	CRYAB	5.68829	5.60868e-05	0.00104093
NM_001082	CYP4F2	5.64941	0.149074	0.3396
NR_146912	LINC01694	5.63435	3.53821e-05	0.000700372
NM_001300967	NPC1L1	5.62	0.00706266	0.0420083
NM_000818	GAD2	5.60908	2.56485e-06	8.3377e-05
NR_037940	HOXA10-HOXA9	5.53418	NA	NA
NM_001081552	SPAG11A	5.51133	0.000494724	0.00574367
NR_037939	HOXA10	5.50868	0.159562	0.355575
NM_001289808	CRYAB	5.49747	0.00159263	0.0138793
NM_004625	WNT7A	5.48801	1.44312e-11	2.18554e-09
NM_002872	RAC2	5.48472	0.00306305	0.0227358
NR_126525	C5orf64	5.48401	0.00166424	0.0143155
NR_126524	C5orf64	5.48401	0.00166424	0.0143155
NM_001282479	PRR23D1	5.47966	0.00205285	0.0167523
NM_001282478	PRR23D2	5.47966	0.00205285	0.0167523
NM_001885	CRYAB	5.47284	6.89295e-05	0.00122957
NM_001289807	CRYAB	5.47284	6.89295e-05	0.00122957
NM_000766	CYP2A13	5.45749	0.0693746	0.206999
NM_000509	FGG	5.44972	0.16412	0.362331
NM_021870	FGG	5.44972	0.16412	0.362331
NR_148998	LOC100129540	5.42175	7.40588e-05	0.00128558
NM_001282479	PRR23D1	5.4199	0.0028869	0.0216954
NM_001282478	PRR23D2	5.4199	0.0028869	0.0216954
NM_014617	CRYGA	5.41094	0.00715932	0.0423736
NM_002478	MYOD1	5.38825	0.168976	0.369602
NM_018951	HOXA10	5.38825	0.168976	0.369602
NR_136625	LOC729815	5.3786	0.0712905	NA
NM_002260	KLRC2	5.37364	0.00731641	0.0430253
NM_001134366	GAD2	5.37357	8.57218e-06	0.000224116
NM_004405	DLX2	5.36485	8.09973e-06	0.000214485
NM_005159	ACTC1	5.30704	2.52358e-05	0.000530467
NM_002677	PMP2	5.2931	1.17254e-18	6.44351e-16
NM_001348381	PMP2	5.2931	1.17254e-18	6.44351e-16
NM_000030	AGXT	5.28636	0.177265	NA
NR_146309	LINC02154	5.28553	NA	NA
NR_037891	LINC01968	5.2849	0.00476212	NA
NR_132977	LOC105376331	5.28128	0.00547561	NA
NR_132978	LOC105376331	5.28128	0.00547561	NA
NR_120626	LINC01166	5.26761	6.55431e-05	0.00118615
NR_120676	NEURL1-AS1	5.23924	0.0695751	NA
NM_058203	SPAG11B	5.22688	0.004218	0.0291407
NR_029380	LBX1-AS1	5.21779	0.00630312	NA
NR_040513	LOC100506384	5.18853	0.0741518	NA
NM_002909	REG1A	5.18809	NA	NA
NM_001282965	SLA	5.18678	5.20702e-06	0.00014585
NM_001282964	SLA	5.18678	5.20702e-06	0.00014585
NM_001045557	SLA	5.18678	5.20702e-06	0.00014585
NM_001045556	SLA	5.18678	5.20702e-06	0.00014585
NM_178120	DLX1	5.16425	3.91222e-05	0.000761345
NM_001038493	DLX1	5.16425	3.91222e-05	0.000761345
NR_126523	C5orf64	5.16304	0.055642	0.177715
NM_173667	C5orf64	5.16304	0.055642	0.177715
NR_110696	PTPRD-AS2	5.15316	0.000376715	0.00467591
NR_120444	LOC646522	5.14506	0.000946894	0.00945272
NM_001301717	CCR7	5.11579	NA	NA
NM_001301716	CCR7	5.11579	NA	NA
NR_038945	HTR5A-AS1	5.11568	0.0156732	0.0736269
NM_001301718	CCR7	5.09119	0.00127955	0.0118262
NM_005290	GPR15	5.08041	0.0191009	NA
NM_012182	FOXB1	5.04719	0.000696782	0.00747762
NM_153442	GPR26	5.04371	7.44233e-05	0.00129035
NM_079422	MYL1	5.03473	NA	NA
NM_013389	NPC1L1	5.03232	0.000242891	0.00330778
NM_001101648	NPC1L1	5.03232	0.000242891	0.00330778
NM_145285	NKX2-3	5.02533	0.199889	NA
NM_145865	ANKS4B	5.02002	0.00912046	NA
NM_001145459	HOPX	5.01404	0.000375347	0.00466564
NM_139211	HOPX	5.01404	0.000375347	0.00466564
NM_001145648	RASGRF1	5.0045	9.13387e-06	0.000235073
NM_002891	RASGRF1	5.0045	9.13387e-06	0.000235073
NR_134874	SLC22A10	4.99887	0.0213763	NA
NM_001039752	SLC22A10	4.99887	0.0213763	NA
NM_014621	HOXD4	4.98689	0.11906	NA
NM_001646	APOC4	4.98536	0.0105795	NA
NM_004610	TCP10	4.97566	0.0182998	NA
NM_001005522	OR2T8	4.96323	0.114406	NA
NR_026667	RPS10P7	4.95691	0.0149796	NA
NR_109910	LOC101928651	4.95087	0.0126925	0.0633224
NM_002187	IL12B	4.92768	0.00181683	0.0152351
NM_079420	MYL1	4.92367	NA	NA
NR_027104	LINC00698	4.91084	NA	NA
NM_206893	MS4A10	4.90896	0.0198696	NA
NR_038213	IQCF4	4.9076	0.0246128	NA
NR_038214	IQCF4	4.9076	0.0246128	NA
NR_024066	CLRN1-AS1	4.89855	NA	NA
NR_040039	LOC157273	4.89337	0.212106	NA
NR_138045	LINC00279	4.89022	0.11148	NA
NM_032526	NT5C1A	4.87204	0.00114818	0.0109372
NM_001321449	IZUMO2	4.8396	0.114092	NA
NM_152358	IZUMO2	4.8396	0.114092	NA
NM_153453	VGLL2	4.83793	0.0523433	NA
NM_182645	VGLL2	4.83793	0.0523433	NA
NM_130772	S100Z	4.82514	0.031715	NA
NM_001301714	CCR7	4.82231	NA	NA
NM_001838	CCR7	4.82231	NA	NA
NM_139212	HOPX	4.81983	6.75979e-05	0.0012102
NM_001145460	HOPX	4.81983	6.75979e-05	0.0012102
NM_032495	HOPX	4.81983	6.75979e-05	0.0012102
NM_152568	NKX6-3	4.80986	0.0276695	0.11068
NR_024246	LINC00934	4.79562	0.00307197	0.022763
NM_152739	HOXA9	4.7856	0.122321	0.299846
NM_153815	RASGRF1	4.78163	2.3337e-05	0.000497073
NR_147038	KLRD1	4.78064	0.0625631	0.192402
NR_147039	KLRD1	4.78064	0.0625631	0.192402
NR_147040	KLRD1	4.78064	0.0625631	0.192402
NM_007334	KLRD1	4.78064	0.0625631	0.192402
NM_002262	KLRD1	4.78064	0.0625631	0.192402
NM_001351063	KLRD1	4.78064	0.0625631	0.192402
NR_046609	HOXA10-AS	4.77072	0.223942	NA
NR_038268	LINC00840	4.75875	0.0335273	NA
NM_001199834	VCAM1	4.7523	2.34696e-08	1.47038e-06
NM_001078	VCAM1	4.7523	2.34696e-08	1.47038e-06
NM_080682	VCAM1	4.7523	2.34696e-08	1.47038e-06
NM_001145004	GOLGA6L6	4.71732	0.128938	NA
NR_149019	LOC729968	4.70456	0.230521	NA
NR_125431	LOC101929128	4.69219	0.000151788	0.00228379
NM_002433	MOG	4.68894	0.00306922	0.0227456
NM_001170418	MOG	4.68894	0.00306922	0.0227456
NM_206814	MOG	4.68894	0.00306922	0.0227456
NM_206809	MOG	4.68894	0.00306922	0.0227456
NM_206811	MOG	4.68894	0.00306922	0.0227456
NM_206812	MOG	4.68894	0.00306922	0.0227456
NM_206810	MOG	4.68894	0.00306922	0.0227456
NM_001008229	MOG	4.68894	0.00306922	0.0227456
NM_001008228	MOG	4.68894	0.00306922	0.0227456
NM_032109	OTP	4.68754	0.00118875	0.0112147
NR_134610	LINC02570	4.68565	0.14802	NA
NM_001898	CST1	4.67304	0.062428	0.192197
NR_135178	LOC102723753	4.66451	NA	NA
NM_080874	ASB5	4.65373	0.0003689	0.00460534
NR_138084	HCG24	4.64468	0.00856211	0.0486071
NM_001105571	DHRS7C	4.64015	0.0788245	NA
NM_001220493	DHRS7C	4.64015	0.0788245	NA
NM_001011709	PNLIPRP3	4.63641	0.162846	NA
NM_018665	DDX43	4.61922	0.0100724	0.0543827
NM_181776	SLC36A2	4.61471	0.0424906	NA
NM_001004491	OR2AK2	4.6139	0.0498801	NA
NM_173821	RTP5	4.60953	0.0011175	0.0107073
NR_046231	LINC01168	4.59703	0.149026	NA
NM_198479	TPRX1	4.55488	0.0341573	NA
NM_015166	MLC1	4.55451	NA	NA
NR_039664	MIR4459	4.54869	0.161898	NA
NR_104162	LOC283045	4.54043	NA	NA
NM_000871	HTR6	4.52952	0.0409442	0.144364
NM_058203	SPAG11B	4.51864	0.0133712	0.0658321
NM_139202	MLC1	4.51404	NA	NA
NR_033387	ADARB2-AS1	4.51089	0.00027111	0.00361445
NM_002922	RGS1	4.49998	0.0613629	NA
NR_147986	LINC02532	4.49881	0.182285	NA
NR_147987	LINC02532	4.49881	0.182285	NA
NM_000364	TNNT2	4.49862	NA	NA
NM_001276347	TNNT2	4.49862	NA	NA
NM_001276346	TNNT2	4.49862	NA	NA
NM_001276345	TNNT2	4.49862	NA	NA
NM_001001432	TNNT2	4.49862	NA	NA
NM_001001431	TNNT2	4.49862	NA	NA
NM_001001430	TNNT2	4.49862	NA	NA
NM_001098834	GBX1	4.49214	NA	NA
NM_198483	RUFY4	4.48735	0.0588869	NA
NR_024468	MYT1L-AS1	4.48721	0.00443574	0.0301737
NM_153330	DNAJB8	4.48039	0.0495734	NA
NR_002196	H19	4.47911	0.0166402	0.0771955
NR_131223	H19	4.47911	0.0166402	0.0771955
NR_037925	FRG2EP	4.4774	0.254168	NA
NM_152565	ATP6V0D2	4.47677	NA	NA
NM_003357	SCGB1A1	4.47025	0.166947	NA
NR_135248	LOC101928123	4.46858	0.180902	NA
NM_001358664	GSTT4	4.4496	0.0676677	NA
NR_003081	GSTT4	4.4496	0.0676677	NA
NM_001184741	FGB	4.44817	0.25733	NA
NM_005141	FGB	4.44817	0.25733	NA
NM_153606	FAM71A	4.44666	0.0521537	NA
NM_177551	HCAR2	4.43353	0.00527853	0.034017
NM_001290008	BIN2	4.42178	0.0660271	0.200043
NM_001290007	BIN2	4.42178	0.0660271	0.200043
NM_001290009	BIN2	4.42178	0.0660271	0.200043
NM_016293	BIN2	4.42178	0.0660271	0.200043
NM_052926	PNMA5	4.41656	7.77134e-08	4.22911e-06
NM_001103150	PNMA5	4.41656	7.77134e-08	4.22911e-06
NM_001103151	PNMA5	4.41656	7.77134e-08	4.22911e-06
NR_108069	LINC00836	4.40225	0.0520909	NA
NM_001318483	GPR139	4.39958	0.00409711	0.0284554
NM_001002911	GPR139	4.39958	0.00409711	0.0284554
NM_000906	NPR1	4.396	0.0141643	0.0684273
NM_001319942	TMIGD1	4.39376	0.0700784	NA
NM_206832	TMIGD1	4.39376	0.0700784	NA
NM_001193306	FPR1	4.39274	0.056072	NA
NM_002029	FPR1	4.39274	0.056072	NA
NR_027003	LOC93429	4.39124	0.0075832	0.044238
NM_001258284	OR2L5	4.38935	0.068503	NA
NM_012285	KCNH4	4.38446	0.000725522	0.00770964
NM_002711	PPP1R3A	4.36637	0.0119698	0.060924
NR_108064	LOC100507642	4.36517	0.0177641	NA
NR_108065	LOC100507642	4.36517	0.0177641	NA
NM_001330364	SMYD1	4.36446	NA	NA
NM_198274	SMYD1	4.36446	NA	NA
NM_001320151	OAS1	4.36234	0.185262	NA
NR_131222	BCAR4	4.3586	0.00272561	0.0207471
NR_024050	BCAR4	4.3586	0.00272561	0.0207471
NR_024049	BCAR4	4.3586	0.00272561	0.0207471
NR_131217	BCAR4	4.3586	0.00272561	0.0207471
NR_131216	BCAR4	4.3586	0.00272561	0.0207471
NM_001280558	CPNE6	4.34923	0.000963189	0.00957398
NM_001190900	PDYN	4.33995	0.107026	0.274466
NM_001080505	SHISA3	4.33707	0.00624826	0.0382526
NR_131224	H19	4.33447	0.00181322	0.0152101
NM_001190892	PDYN	4.33089	0.108336	0.276707
NM_024411	PDYN	4.32866	0.10986	0.279166
NM_001190899	PDYN	4.32866	0.10986	0.279166
NM_001190898	PDYN	4.32866	0.10986	0.279166
NM_198213	OASL	4.32654	0.21032	NA
NM_001261825	OASL	4.32654	0.21032	NA
NM_003733	OASL	4.32654	0.21032	NA
NR_110095	LOC101928937	4.32465	0.0725941	NA
NM_024015	HOXB4	4.32236	0.271256	NA
NR_002969	SNORA36A	4.32223	0.0977737	NA
NM_178034	PLA2G4D	4.31905	0.0623382	NA
NR_134246	LOC105379192	4.31377	0.0532081	NA
NR_134270	LINC02218	4.31351	0.000316101	0.00407583
NM_006032	CPNE6	4.3117	0.00115943	0.0110161
NR_135222	LINC02003	4.30907	0.0628714	NA
NM_001330236	LBHD2	4.30907	0.0628714	NA
NR_120329	LOC101928174	4.30632	8.67133e-06	0.000226605
NR_027148	MIR7-3HG	4.30525	3.25824e-06	0.000100269
NM_000220	KCNJ1	4.30512	0.199843	NA
NM_002445	MSR1	4.30512	0.199843	NA
NR_038455	LOC100507389	4.30512	0.199843	NA
NR_146471	LINC01903	4.28928	0.197037	NA
NM_005286	NPBWR2	4.28417	0.23154	NA
NR_108082	LOC100506725	4.27691	0.0309058	NA
NR_108083	LOC100506725	4.27691	0.0309058	NA
NM_005288	GPR12	4.27685	0.00148242	0.0131212
NR_125985	LINC01740	4.26753	0.203175	NA
NM_001293171	HOTS	4.26231	0.00179697	0.0150971
NR_120472	SOX5-AS1	4.25392	0.0134187	NA
NR_110621	LOC100996635	4.25317	0.1042	NA
NR_110622	LOC100996635	4.25317	0.1042	NA
NM_032149	C4orf17	4.24773	0.105226	NA
NM_004828	NCR2	4.24107	NA	NA
NM_001199509	NCR2	4.24107	NA	NA
NM_001199510	NCR2	4.24107	NA	NA
NR_132652	LINC01616	4.23501	0.00258678	0.0199545
NM_001252290	TNFSF8	4.22899	0.20823	NA
NM_004751	GCNT3	4.22273	NA	NA
NM_000230	LEP	4.21317	0.000237819	0.00325252
NR_033861	LINC00514	4.19791	0.0157649	0.0739915
NR_036575	LOC729966	4.19277	0.000494542	0.00574272
NM_145658	SPESP1	4.19111	0.00685223	0.0410486
NR_134946	LINC02339	4.18944	0.215123	NA
NM_005515	MNX1	4.18729	0.000527634	0.00601086
NR_121659	ECSCR	4.18452	0.287105	NA
NM_005523	HOXA11	4.18452	0.287105	NA
NR_002778	RPL29P2	4.18452	0.287105	NA
NM_001293739	ECSCR	4.18452	0.287105	NA
NM_001077693	ECSCR	4.18452	0.287105	NA
NM_006897	HOXC9	4.18452	0.287105	NA
NM_006308	HSPB3	4.17636	0.100134	0.263159
NM_022049	GPR88	4.17291	0.00235554	0.0187033
NR_125991	LOC102723661	4.16601	0.223881	NA
NR_109962	LINC01700	4.16601	0.223881	NA
NR_037851	LOC100505918	4.14577	0.0146334	0.0702538
NM_019851	FGF20	4.14268	0.255733	NA
NR_138048	WASIR1	4.14177	0.020714	NA
NM_080552	SLC32A1	4.13037	6.03533e-05	0.00110257
NR_026948	LINC02396	4.13024	0.25327	NA
NR_146570	LINC02396	4.13024	0.25327	NA
NM_174927	SPATA19	4.12932	0.0910713	NA
NM_001291992	SPATA19	4.12932	0.0910713	NA
NM_006562	LBX1	4.11429	0.0973759	NA
NR_126353	LINC01327	4.10271	0.098351	NA
NM_133181	EPS8L3	4.10023	0.248005	NA
NM_024526	EPS8L3	4.10023	0.248005	NA
NM_139053	EPS8L3	4.10023	0.248005	NA
NM_001319952	EPS8L3	4.10023	0.248005	NA
NR_145713	SNORA15B-2	4.09155	0.0855923	NA
NR_145716	SNORA15B-1	4.09155	0.0855923	NA
NM_016816	OAS1	4.08212	0.235675	NA
NM_001032409	OAS1	4.08212	0.235675	NA
NM_001204266	GABRA4	4.07595	0.000663185	0.00722691
NM_001204267	GABRA4	4.07595	0.000663185	0.00722691
NM_001184924	PNMA5	4.07476	1.66923e-07	8.22512e-06
NM_001165960	ALOXE3	4.07455	7.76224e-09	5.55694e-07
NR_134682	LOC105377651	4.0652	0.0153881	0.0726068
NM_001199208	CYP4F3	4.06112	0.301822	NA
NM_000896	CYP4F3	4.06112	0.301822	NA
NM_001199209	CYP4F3	4.06112	0.301822	NA
NM_001004695	OR2T33	4.05676	0.248397	NA
NR_110113	LINC01103	4.05552	0.000996305	0.00984331
NM_000809	GABRA4	4.04418	0.000629631	0.00692006
NM_153216	POU5F2	4.04382	0.250965	NA
NM_021628	ALOXE3	4.04196	8.81706e-09	6.29645e-07
NR_109773	HERC2P4	4.03887	NA	NA
NM_000483	APOC2	4.0357	0.0201983	NA
NM_024016	HOXB8	4.03211	0.305354	NA
NR_120627	LINC01166	4.03154	0.000483358	0.00566759
NR_110790	LINC01648	4.03122	0.0795837	0.226065
NM_001480	GALR1	4.03118	2.93374e-08	1.79321e-06
NM_174892	CD300LB	4.01392	0.00857087	0.0486472
NM_001130037	ELMOD1	4.0084	1.61191e-07	7.9973e-06
NM_018712	ELMOD1	4.0084	1.61191e-07	7.9973e-06
NM_001308018	ELMOD1	4.0084	1.61191e-07	7.9973e-06
NM_000231	SGCG	3.99344	1.1345e-12	2.21154e-10
NM_001136486	TRIM64	3.99313	0.256539	NA
NM_001314047	IL33	3.99219	0.014816	0.0709315
NM_001314044	IL33	3.99219	0.014816	0.0709315
NM_001083620	GRIA2	3.99075	2.12852e-05	0.000464163
NM_000826	GRIA2	3.99062	2.1274e-05	0.000464096
NM_001083619	GRIA2	3.99062	2.1274e-05	0.000464096
NM_001314046	IL33	3.98867	0.0148884	0.0711863
NM_001199641	IL33	3.98867	0.0148884	0.0711863
NM_001199640	IL33	3.98867	0.0148884	0.0711863
NM_033439	IL33	3.98867	0.0148884	0.0711863
NM_001314048	IL33	3.98867	0.0148884	0.0711863
NR_038221	LINC00870	3.98652	0.113207	0.284515
NM_002233	KCNA4	3.97726	0.000127995	0.00200528
NM_139278	LGI3	3.97674	0.00145397	0.0129346
NM_013292	MYLPF	3.97321	NA	NA
NR_131203	LOC105372441	3.97145	0.117352	NA
NR_131205	LOC105372441	3.97145	0.117352	NA
NM_001330066	TP53TG3F	3.9714	0.312835	NA
NM_001330066	TP53TG3F	3.9714	0.312835	NA
NM_001330061	TP53TG3E	3.9714	0.312835	NA
NM_001330061	TP53TG3E	3.9714	0.312835	NA
NR_110886	TP53TG3	3.9714	0.312835	NA
NR_110897	TP53TG3B	3.9714	0.312835	NA
NR_110910	TP53TG3	3.9714	0.312835	NA
NR_110911	TP53TG3B	3.9714	0.312835	NA
NR_110914	TP53TG3C	3.9714	0.312835	NA
NR_110886	TP53TG3	3.9714	0.312835	NA
NR_110897	TP53TG3B	3.9714	0.312835	NA
NR_110910	TP53TG3	3.9714	0.312835	NA
NR_110911	TP53TG3B	3.9714	0.312835	NA
NM_016212	TP53TG3	3.9714	0.312835	NA
NM_001099687	TP53TG3B	3.9714	0.312835	NA
NM_001099687	TP53TG3B	3.9714	0.312835	NA
NR_120654	KCNMA1-AS2	3.9714	0.312835	NA
NM_001205259	TP53TG3C	3.9714	0.312835	NA
NM_016212	TP53TG3	3.9714	0.312835	NA
NM_001048	SST	3.96047	0.000592732	0.00656705
NR_001435	HLA-DPB2	3.94443	0.00153041	0.013451
NR_120475	LOC101929384	3.94183	0.118354	NA
NR_027102	LINC00606	3.94183	0.118354	NA
NR_152730	LINC00606	3.94183	0.118354	NA
NM_001136213	POTEH	3.94183	0.118354	NA
NM_198715	PTGER3	3.93967	0.00268568	0.0205308
NM_001321617	CALY	3.93558	0.000817236	0.00845532
NM_015722	CALY	3.93429	0.000819211	0.00846827
NM_001271808	TREML1	3.93241	0.266278	NA
NM_001271807	TREML1	3.93241	0.266278	NA
NM_178174	TREML1	3.93241	0.266278	NA
NM_001314045	IL33	3.93236	0.036908	0.134515
NR_108052	LINC00845	3.92992	0.113729	NA
NM_001185	AZGP1	3.92954	0.0135765	0.0665786
NR_034104	LINC01260	3.92941	1.52623e-09	1.3066e-07
NR_125367	MYHAS	3.9291	NA	NA
NM_004864	GDF15	3.91915	0.00077325	0.00808139
NM_198719	PTGER3	3.90571	0.00273267	0.0207826
NM_003085	SNCB	3.90331	0.000211021	0.00295394
NM_001318037	SNCB	3.90331	0.000211021	0.00295394
NM_001318036	SNCB	3.90331	0.000211021	0.00295394
NM_001318034	SNCB	3.90331	0.000211021	0.00295394
NM_001318035	SNCB	3.90331	0.000211021	0.00295394
NM_001001502	SNCB	3.90331	0.000211021	0.00295394
NM_213653	HJV	3.88823	0.128611	NA
NM_213652	HJV	3.88823	0.128611	NA
NM_001316767	HJV	3.88823	0.128611	NA
NM_145277	HJV	3.88823	0.128611	NA
NM_202004	HJV	3.88823	0.128611	NA
NM_000634	CXCR1	3.88253	0.2908	NA
NM_001136483	CFAP97D1	3.87854	0.0998981	0.262811
NM_001353400	CFAP97D1	3.87854	0.0998981	0.262811
NM_001195234	TRIM49C	3.87517	0.28491	NA
NR_015399	LINC01102	3.87166	0.00121347	0.0113262
NM_016519	AMBN	3.86594	0.15253	0.344966
NM_021871	FGA	3.86168	0.326664	NA
NM_001252617	LCN1	3.86168	0.326664	NA
NM_001252619	LCN1	3.86168	0.326664	NA
NM_001252618	LCN1	3.86168	0.326664	NA
NM_002297	LCN1	3.86168	0.326664	NA
NR_038377	LINC01667	3.86168	0.326664	NA
NM_000508	FGA	3.86168	0.326664	NA
NR_147152	LINC02263	3.86168	0.326664	NA
NR_147153	LINC02263	3.86168	0.326664	NA
NM_005221	DLX5	3.85517	0.00410633	0.0285126
NM_144649	TMEM71	3.85405	0.00236437	0.0187296
NM_001145153	TMEM71	3.85405	0.00236437	0.0187296
NM_175873	SOWAHA	3.85381	0.000912156	0.00918966
NM_001330066	TP53TG3F	3.84672	0.32858	NA
NM_001330066	TP53TG3F	3.84672	0.32858	NA
NM_001330066	TP53TG3F	3.84672	0.32858	NA
NM_001330061	TP53TG3E	3.84672	0.32858	NA
NM_001330061	TP53TG3E	3.84672	0.32858	NA
NR_110886	TP53TG3	3.84672	0.32858	NA
NR_110897	TP53TG3B	3.84672	0.32858	NA
NR_110910	TP53TG3	3.84672	0.32858	NA
NR_110911	TP53TG3B	3.84672	0.32858	NA
NR_110886	TP53TG3	3.84672	0.32858	NA
NR_110897	TP53TG3B	3.84672	0.32858	NA
NR_110910	TP53TG3	3.84672	0.32858	NA
NR_110911	TP53TG3B	3.84672	0.32858	NA
NR_110914	TP53TG3C	3.84672	0.32858	NA
NR_110886	TP53TG3	3.84672	0.32858	NA
NR_110897	TP53TG3B	3.84672	0.32858	NA
NR_110910	TP53TG3	3.84672	0.32858	NA
NR_110911	TP53TG3B	3.84672	0.32858	NA
NM_001099687	TP53TG3B	3.84672	0.32858	NA
NM_001099687	TP53TG3B	3.84672	0.32858	NA
NM_016212	TP53TG3	3.84672	0.32858	NA
NM_016212	TP53TG3	3.84672	0.32858	NA
NM_001330061	TP53TG3E	3.84672	0.32858	NA
NM_001099687	TP53TG3B	3.84672	0.32858	NA
NM_001205259	TP53TG3C	3.84672	0.32858	NA
NM_016212	TP53TG3	3.84672	0.32858	NA
NM_001319164	BPIFA2	3.83987	0.28672	NA
NM_003706	PLA2G4C	3.83311	3.76016e-20	2.28384e-17
NM_001159322	PLA2G4C	3.83311	3.76016e-20	2.28384e-17
NM_001159323	PLA2G4C	3.83311	3.76016e-20	2.28384e-17
NR_132656	TMEM14EP	3.81865	0.297474	NA
NM_182699	DDX53	3.81581	0.150432	NA
NM_017594	DIRAS2	3.811	4.84903e-06	0.000137898
NM_001126044	PTGER3	3.80923	0.00249197	0.0194942
NM_198718	PTGER3	3.80923	0.00249197	0.0194942
NR_117091	LINC02538	3.80805	0.00469267	0.0314704
NR_135588	LINC01760	3.79512	0.0529902	NA
NM_001345860	ABLIM3	3.79012	3.18696e-05	0.000645457
NM_001301018	ABLIM3	3.79012	3.18696e-05	0.000645457
NM_001301027	ABLIM3	3.79012	3.18696e-05	0.000645457
NM_001301028	ABLIM3	3.79012	3.18696e-05	0.000645457
NM_014945	ABLIM3	3.79012	3.18696e-05	0.000645457
NM_001345858	ABLIM3	3.79012	3.18696e-05	0.000645457
NM_001301015	ABLIM3	3.79012	3.18696e-05	0.000645457
NM_001345861	ABLIM3	3.79012	3.18696e-05	0.000645457
NM_001345859	ABLIM3	3.79012	3.18696e-05	0.000645457
NR_120624	LOC101927523	3.79003	0.0677415	NA
NR_039992	LINC00645	3.77883	0.000726569	0.00771651
NR_149089	LINC02488	3.77777	0.0975512	0.258431
NM_152539	C3orf30	3.76815	0.144208	NA
NR_134520	PDYN-AS1	3.76799	0.00865725	0.049017
NR_104670	LINC02115	3.76752	0.00047528	0.00560248
NM_000831	GRIK3	3.76715	0.000557984	0.00628342
NM_001165255	MNX1	3.76446	0.00239988	0.0189589
NM_005353	ITGAD	3.76092	0.145068	NA
NR_038215	IQCF4	3.76092	0.145068	NA
NM_001318185	ITGAD	3.76092	0.145068	NA
NM_021006	CCL3L1	3.75979	0.00536508	0.0344105
NM_001001437	CCL3L3	3.75979	0.00536508	0.0344105
NR_103839	FRY-AS1	3.75928	7.4609e-08	4.11176e-06
NR_024604	CLCA3P	3.7524	0.00135108	0.0122866
NM_006593	TBR1	3.74779	0.000189093	0.00270271
NR_110147	LINC02016	3.73419	0.00813661	0.04673
NM_002479	MYOG	3.72442	0.0363721	0.133625
NR_040254	D21S2088E	3.72416	0.0419168	NA
NR_110258	LOC101929570	3.71046	0.0309405	0.119571
NR_110914	TP53TG3C	3.71022	0.346403	NA
NM_001205259	TP53TG3C	3.71022	0.346403	NA
NM_001558	IL10RA	3.7076	8.50166e-05	0.00144196
NR_026691	IL10RA	3.7076	8.50166e-05	0.00144196
NM_080574	BPIFA2	3.70143	0.318945	NA
NR_134307	LOC101928902	3.69715	0.348143	NA
NM_001145399	MPPED2	3.69195	1.90506e-06	6.61793e-05
NM_001352986	SFTA3	3.68829	4.52836e-05	0.000863771
NM_001352987	SFTA3	3.68829	4.52836e-05	0.000863771
NM_014256	B3GNT3	3.68283	0.0203948	0.0890647
NR_028293	PTGER3	3.6826	0.00260632	0.0200537
NR_028292	PTGER3	3.6826	0.00260632	0.0200537
NR_028294	PTGER3	3.6826	0.00260632	0.0200537
NM_198717	PTGER3	3.6826	0.00260632	0.0200537
NM_198714	PTGER3	3.6826	0.00260632	0.0200537
NM_198716	PTGER3	3.6826	0.00260632	0.0200537
NM_013431	KLRC4	3.68128	0.111251	0.281128
NM_001324458	MYLPF	3.68091	NA	NA
NR_026889	DKFZP434H168	3.67981	0.000390483	0.00479629
NR_110387	PINCR	3.67936	NA	NA
NM_006018	HCAR3	3.67936	0.0261427	0.106342
NM_006563	KLF1	3.67845	0.326364	NA
NM_014228	SLC6A7	3.67808	0.0257932	0.105438
NR_038372	CSMD2-AS1	3.67638	0.115423	0.287915
NR_147160	LINC02283	3.67319	0.0527694	0.171484
NR_117092	LINC02487	3.67124	0.016371	0.0761853
NM_002147	HOXB5	3.66838	0.351989	NA
NM_001584	MPPED2	3.66808	1.33063e-06	4.89349e-05
NR_121565	LOC101927954	3.66356	0.0298951	0.1169
NM_001256139	CAPG	3.65637	1.05507e-06	4.06128e-05
NR_110500	LINC01246	3.65481	0.157987	NA
NR_110498	LINC01246	3.65481	0.157987	NA
NM_175883	OR7D2	3.65229	0.052426	0.170925
NM_001320732	CAPG	3.65197	2.39052e-06	7.86855e-05
NM_001320734	CAPG	3.65197	2.39052e-06	7.86855e-05
NM_001320733	CAPG	3.65197	2.39052e-06	7.86855e-05
NM_001747	CAPG	3.65197	2.39052e-06	7.86855e-05
NM_001256140	CAPG	3.65197	2.39052e-06	7.86855e-05
NR_045785	CHIT1	3.65176	0.0383967	0.137979
NM_001256125	CHIT1	3.65176	0.0383967	0.137979
NR_045784	CHIT1	3.65176	0.0383967	0.137979
NM_003465	CHIT1	3.65176	0.0383967	0.137979
NR_110285	LINC01856	3.64988	0.013432	0.0660232
NR_024560	MAPT-IT1	3.64665	0.000725866	0.00771045
NM_152706	TEX47	3.64435	0.328402	NA
NR_104127	LINC01029	3.64435	0.328402	NA
NR_135122	LOC105379450	3.64435	0.328402	NA
NR_051983	LINC00462	3.64143	0.0445149	0.152382
NM_007084	SOX21	3.6322	0.00076442	0.00801377
NM_001083536	FGD3	3.63129	0.000216811	0.00302252
NM_001353802	IL33	3.62931	0.0536421	0.1733
NR_036679	AZGP1P1	3.62463	0.0392236	0.139775
NR_046837	ANKRD44-IT1	3.62252	6.3282e-14	1.60856e-11
NM_006581	FUT9	3.61598	2.01947e-05	0.000444754
NR_037932	APOC4-APOC2	3.61341	0.0100389	0.0542524
NM_173728	ARHGEF15	3.61132	0.0514661	0.168624
NM_001306133	JAKMIP1	3.60965	7.17735e-07	2.93093e-05
NM_001306134	JAKMIP1	3.60965	7.17735e-07	2.93093e-05
NM_004983	KCNJ9	3.59875	0.000754532	0.00792739
NM_014566	OR1D5	3.59795	0.339142	NA
NM_033086	FGD3	3.59259	0.000158619	0.00237173
NM_025014	ARHGEF15	3.58917	0.0536527	0.173319
NM_001286993	FGD3	3.58449	0.000179379	0.00259863
NM_001143818	SERPINB2	3.57183	0.153804	0.347045
NM_002575	SERPINB2	3.57183	0.153804	0.347045
NM_001309516	PTH2R	3.56916	0.00107224	0.0103634
NM_032580	HES7	3.56879	1.29534e-13	3.02601e-11
NM_001165967	HES7	3.56879	1.29534e-13	3.02601e-11
NM_133267	GSX2	3.56761	0.0354622	0.131117
NM_024669	ANKRD55	3.56587	5.70472e-05	0.00105266
NM_152251	DEFB106A	3.5631	0.197825	NA
NR_104059	LINC00397	3.5631	0.197825	NA
NM_001040704	DEFB106B	3.5631	0.197825	NA
NR_024478	LINC01512	3.56238	1.13386e-06	4.23187e-05
NR_110914	TP53TG3C	3.55944	0.366802	NA
NR_110914	TP53TG3C	3.55944	0.366802	NA
NM_001205259	TP53TG3C	3.55944	0.366802	NA
NM_001205259	TP53TG3C	3.55944	0.366802	NA
NM_001080413	NOBOX	3.55944	0.366802	NA
NM_144720	JAKMIP1	3.55432	1.17691e-06	4.38405e-05
NR_027434	LOC100131532	3.55428	0.181761	NA
NM_001130138	ISLR2	3.55036	1.30927e-05	0.000317555
NR_104479	JAML	3.54822	0.35758	NA
NM_005963	MYH1	3.54822	0.35758	NA
NR_026870	LOC100129935	3.54822	0.35758	NA
NM_001286571	JAML	3.54822	0.35758	NA
NM_001286570	JAML	3.54822	0.35758	NA
NM_153206	JAML	3.54822	0.35758	NA
NM_001098526	JAML	3.54822	0.35758	NA
NM_006891	CRYGD	3.54822	0.35758	NA
NR_046644	RPS6KA2-AS1	3.54765	0.0365332	0.134105
NM_020851	ISLR2	3.54735	1.29387e-05	0.000314348
NM_003836	DLK1	3.54572	3.66622e-05	0.000721504
NM_001317172	DLK1	3.54572	3.66622e-05	0.000721504
NM_001130137	ISLR2	3.54425	1.39557e-05	0.000333441
NM_001130136	ISLR2	3.54378	1.4408e-05	0.000341701
NM_001080483	MYMK	3.54261	0.289804	0.511219
NM_007333	KLRC3	3.53981	0.0815834	0.229945
NR_125894	LOC101928314	3.53727	0.00352533	0.02522
NM_004221	IL32	3.53522	0.191037	NA
NM_001012718	IL32	3.53522	0.191037	NA
NM_001012633	IL32	3.53522	0.191037	NA
NM_001012631	IL32	3.53522	0.191037	NA
NM_001304388	GOLGA6L2	3.53431	0.000765397	0.00801981
NM_182526	TMEM229B	3.53341	0.000166789	0.00246388
NM_001348544	TMEM229B	3.53341	0.000166789	0.00246388
NM_001284244	PNOC	3.53276	8.74411e-06	0.000226965
NM_024164	TPSB2	3.53207	0.357856	NA
NM_001282607	ARHGAP36	3.53164	0.0103289	0.0553122
NM_144967	ARHGAP36	3.53164	0.0103289	0.0553122
NM_001002034	PHETA2	3.52763	0.0194004	0.0863486
NM_001348549	TMEM229B	3.5272	0.000176079	0.00256188
NM_001348548	TMEM229B	3.5272	0.000176079	0.00256188
NM_012413	QPCT	3.52421	0.00106942	0.0103411
NR_028411	LINC00207	3.52305	0.359694	NA
NR_028410	LINC00207	3.52305	0.359694	NA
NR_028409	LINC00207	3.52305	0.359694	NA
NM_001277304	POTEB	3.52305	0.359694	NA
NR_102390	POTEB2	3.52305	0.359694	NA
NR_102391	POTEB	3.52305	0.359694	NA
NM_001244	TNFSF8	3.52305	0.359694	NA
NM_017409	HOXC10	3.52305	0.359694	NA
NM_001277303	POTEB2	3.52305	0.359694	NA
NR_134565	LOC101928807	3.52305	0.359694	NA
NM_001099433	JAKMIP1	3.52261	1.39363e-06	5.06386e-05
NR_033837	LINC00309	3.5034	0.0819771	NA
NR_134679	LOC101929621	3.50311	0.362215	NA
NM_003385	VSNL1	3.50215	0.000690873	0.00742486
NR_102272	GAGE1	3.49643	0.0898794	0.245462
NM_001040663	GAGE1	3.49643	0.0898794	0.245462
NM_001318835	DHRS2	3.49569	NA	NA
NR_125344	LOC400706	3.48582	0.000485392	0.00567933
NM_001348541	TMEM229B	3.48469	0.000258855	0.00348407
NM_001348542	TMEM229B	3.48469	0.000258855	0.00348407
NM_001348543	TMEM229B	3.48469	0.000258855	0.00348407
NM_001172410	SFTPC	3.48462	0.366	NA
NM_001172357	SFTPC	3.48462	0.366	NA
NM_003018	SFTPC	3.48462	0.366	NA
NM_001317780	SFTPC	3.48462	0.366	NA
NM_001317779	SFTPC	3.48462	0.366	NA
NM_001317778	SFTPC	3.48462	0.366	NA
NM_017982	SUSD4	3.4845	6.11459e-05	0.00111616
NM_001164106	MOV10L1	3.48338	5.33399e-05	0.000995718
NR_072989	MMD2	3.48073	0.00150634	0.013286
NM_006757	TNNT3	3.47657	NA	NA
NM_001297646	TNNT3	3.47657	NA	NA
NM_001042782	TNNT3	3.47657	NA	NA
NM_001042781	TNNT3	3.47657	NA	NA
NM_001042780	TNNT3	3.47657	NA	NA
NR_125762	LINC01048	3.47372	0.378731	NA
NR_046730	AGBL5-AS1	3.47181	0.0782372	NA
NR_026797	LINC00520	3.46899	0.379396	NA
NR_026796	LINC00520	3.46899	0.379396	NA
NM_182681	AMELX	3.46861	0.0734743	0.214032
NM_182680	AMELX	3.46861	0.0734743	0.214032
NM_001142	AMELX	3.46861	0.0734743	0.214032
NM_001286085	CETP	3.46344	0.0520611	0.170081
NM_000078	CETP	3.46344	0.0520611	0.170081
NM_152250	DEFB105A	3.45935	0.376346	NA
NM_152250	DEFB105A	3.45935	0.376346	NA
NM_001040703	DEFB105B	3.45935	0.376346	NA
NM_001040703	DEFB105B	3.45935	0.376346	NA
NM_198904	GABRG2	3.45495	2.40334e-05	0.000510294
NM_198903	GABRG2	3.45495	2.40334e-05	0.000510294
NM_000816	GABRG2	3.45495	2.40334e-05	0.000510294
NR_110163	LINC01806	3.45467	0.380074	NA
NR_110164	LINC01806	3.45467	0.380074	NA
NM_001205250	ACSL6	3.44867	1.24817e-09	1.10292e-07
NR_027118	INHBA-AS1	3.44824	0.00175963	0.0148831
NM_001205251	ACSL6	3.44821	1.24408e-09	1.10099e-07
NM_001205248	ACSL6	3.44821	1.24408e-09	1.10099e-07
NM_015256	ACSL6	3.44791	1.27177e-09	1.11354e-07
NM_001205247	ACSL6	3.44791	1.27177e-09	1.11354e-07
NM_001009185	ACSL6	3.44791	1.27177e-09	1.11354e-07
NM_006898	HOXD3	3.44513	0.382761	NA
NM_178543	ENPP7	3.44513	0.382761	NA
NM_001351294	PNMA6E	3.44513	0.382761	NA
NM_001351293	PNMA6E	3.44513	0.382761	NA
NR_027133	LINC00924	3.44513	0.382761	NA
NR_027132	LINC00924	3.44513	0.382761	NA
NR_134633	LINC02535	3.44513	0.382761	NA
NR_038928	LINC01343	3.43262	0.00213695	0.0172502
NR_038369	LINC00487	3.43084	0.00370295	0.0262422
NM_207359	GADL1	3.43018	0.00166869	0.0143495
NM_002141	HOXA4	3.42685	0.17204	NA
NM_005442	EOMES	3.42281	0.000747659	0.00788678
NM_001278182	EOMES	3.42281	0.000747659	0.00788678
NM_001278183	EOMES	3.42281	0.000747659	0.00788678
NM_178466	BPIFA3	3.41827	0.379639	NA
NR_134295	LOC101927141	3.41827	0.379639	NA
NM_001079827	CLRN2	3.41827	0.379639	NA
NM_001042439	BPIFA3	3.41827	0.379639	NA
NM_198946	LCN6	3.41827	0.379639	NA
NM_006228	PNOC	3.41453	2.16623e-06	7.25441e-05
NM_001037175	SUSD4	3.41216	2.52037e-05	0.000529986
NM_001324459	MYLPF	3.41157	NA	NA
NR_109771	LOC101927450	3.41047	0.0481553	0.161228
NM_004163	RAB27B	3.40986	4.59444e-05	0.000875218
NM_005294	GPR21	3.40879	0.00265296	0.0203339
NR_040057	LOC283683	3.40459	0.00127342	0.011798
NM_001330468	LCK	3.40419	0.033668	NA
NM_005356	LCK	3.40419	0.033668	NA
NM_001005169	OR52I1	3.40146	0.38897	NA
NM_012306	FAIM2	3.40061	9.85082e-06	0.000250177
NM_015886	PI15	3.39488	8.55204e-07	3.3985e-05
NM_001324403	PI15	3.39488	8.55204e-07	3.3985e-05
NR_033879	SPATA3-AS1	3.39127	0.0425099	NA
NR_135159	LOC105370586	3.39102	0.390463	NA
NR_033866	LOC390705	3.39102	0.390463	NA
NR_033866	LOC390705	3.39102	0.390463	NA
NR_134273	LINC02217	3.39102	0.390463	NA
NM_001165037	GABRA5	3.39088	0.000666047	0.00725261
NM_001110822	TDRD12	3.38979	0.0043096	0.0295541
NM_001145467	NCR3	3.38355	0.0795967	NA
NM_000595	LTA	3.37324	1.99258e-05	0.000439167
NM_012360	OR1F1	3.37278	0.0107046	0.0565985
NR_046986	KIRREL3-AS2	3.37031	0.160316	NA
NM_000810	GABRA5	3.36889	0.00077109	0.00806758
NM_001168324	CD300LG	3.36879	0.00606067	0.0373787
NM_001168323	CD300LG	3.36879	0.00606067	0.0373787
NM_001168322	CD300LG	3.36879	0.00606067	0.0373787
NR_120458	LINC02384	3.36697	0.0393604	NA
NM_001351062	KLRD1	3.36677	0.0958464	0.255247
NM_003236	TGFA	3.35824	6.20745e-10	6.20756e-08
NM_001099691	TGFA	3.35824	6.20745e-10	6.20756e-08
NM_001012977	PABPC1L2A	3.3558	1.41921e-05	0.000337412
NR_110027	LINC01522	3.35159	0.0332043	0.125183
NM_182908	DHRS2	3.35024	NA	NA
NM_005794	DHRS2	3.35024	NA	NA
NM_001001413	GOLGA6L1	3.34879	0.39654	NA
NR_110515	LOC100506271	3.34361	0.0325025	0.123783
NM_001308159	TGFA	3.33254	9.24642e-10	8.66117e-08
NM_001308158	TGFA	3.33254	9.24642e-10	8.66117e-08
NM_023068	SIGLEC1	3.33145	0.00116169	0.0110282
NM_130848	DCANP1	3.32569	0.399888	NA
NR_104624	LINC01647	3.32305	0.0680087	0.204203
NM_000250	MPO	3.32009	0.24493	NA
NM_178033	CYP4X1	3.31482	0.000250467	0.00338618
NM_004585	RARRES3	3.31336	0.234119	NA
NR_126397	LINC01177	3.31336	0.234119	NA
NR_146200	LOC102725193	3.31336	0.234119	NA
NR_146201	LOC102725193	3.31336	0.234119	NA
NR_147059	LINC02436	3.31336	0.234119	NA
NM_001316887	PLAC1	3.31284	0.000299162	0.00389308
NM_001029861	NANOS2	3.30887	0.0746609	0.21645
NR_125939	LOC101927342	3.30867	0.247787	NA
NM_001005566	OR5B2	3.30867	0.247787	NA
NR_144436	LINC01988	3.30802	0.00667807	0.0402225
NM_001330156	PID1	3.30797	1.11502e-05	0.000276009
NR_038926	PRKAG2-AS1	3.30731	0.0149261	0.0712659
NM_001004686	OR2L2	3.30654	0.00713656	0.0422822
NM_001330719	UGT2B7	3.30482	0.402928	NA
NM_017625	ITLN1	3.30482	0.402928	NA
NM_001074	UGT2B7	3.30482	0.402928	NA
NM_207444	C15orf53	3.30482	0.402928	NA
NR_136612	LOC100130698	3.30482	0.402928	NA
NM_001286447	RIPOR2	3.30415	0.000203874	0.00287271
NM_015864	RIPOR2	3.30415	0.000203874	0.00287271
NM_001042506	PABPC1L2B	3.29821	5.35991e-05	0.00100023
NR_146574	LINC02136	3.29723	0.011203	0.0582875
NR_125895	LOC101928314	3.29618	0.00924515	0.0515714
NR_046869	LINC00331	3.29351	0.208132	NA
NM_001270375	MMD2	3.29319	0.00106597	0.0103132
NM_198403	MMD2	3.29319	0.00106597	0.0103132
NM_001100600	MMD2	3.29319	0.00106597	0.0103132
NR_147176	MROH3P	3.28925	0.00636616	0.0387933
NM_001330158	PID1	3.2855	1.65061e-05	0.000379903
NM_001330157	PID1	3.2855	1.65061e-05	0.000379903
NM_017933	PID1	3.2855	1.65061e-05	0.000379903
NM_001100818	PID1	3.2855	1.65061e-05	0.000379903
NR_135279	LINC00334	3.28531	0.00471356	0.0315592
NM_001346304	FAM196B	3.28195	0.000643567	0.00705442
NM_001129891	FAM196B	3.28195	0.000643567	0.00705442
NM_001308078	IL32	3.28193	0.23158	NA
NM_001012634	IL32	3.28193	0.23158	NA
NM_001012635	IL32	3.28193	0.23158	NA
NM_001145123	PPP1R17	3.28155	0.000124207	0.00195124
NM_006658	PPP1R17	3.28155	0.000124207	0.00195124
NM_020660	GJD2	3.27625	0.000857058	0.00876672
NR_136149	AS-PTPRE	3.27564	0.000350283	0.00441335
NR_136150	AS-PTPRE	3.27564	0.000350283	0.00441335
NM_001085429	TMEM213	3.27435	0.0360235	0.132665
NM_033403	DCLK3	3.27086	0.000659901	0.00719791
NM_000134	FABP2	3.2644	0.0733851	NA
NM_001638	APOF	3.25925	0.129116	NA
NM_001079808	PGA4	3.25741	0.00652288	0.0394525
NM_001348546	TMEM229B	3.25562	0.000292695	0.00383023
NM_001348547	TMEM229B	3.25498	0.000293257	0.00383615
NM_001079807	PGA3	3.25226	0.0129504	0.064285
NM_001271521	KCNMA1	3.24937	0.000384171	0.00473655
NM_001271520	KCNMA1	3.24937	0.000384171	0.00473655
NM_001322839	KCNMA1	3.24937	0.000384171	0.00473655
NM_001271522	KCNMA1	3.24937	0.000384171	0.00473655
NR_149110	CERNA3	3.24609	0.411556	NA
NM_015529	MOXD1	3.24346	0.000601198	0.00664427
NM_001276	CHI3L1	3.23864	0.0546614	0.175583
NM_002125	HLA-DRB5	3.23731	0.260493	NA
NM_152393	KLHL40	3.23633	0.208251	0.419402
NR_152792	ADARB2-AS1	3.23561	0.164011	0.362326
NM_001103161	SH2D5	3.23234	0.000181514	0.00262034
NM_001103160	SH2D5	3.23234	0.000181514	0.00262034
NM_001320290	CYP4X1	3.23171	0.000210107	0.00294543
NR_111948	LOC286083	3.23156	0.18238	NA
NM_001316888	PLAC1	3.22873	0.000928212	0.00929517
NM_173641	EPHA10	3.22869	0.0055909	0.0355161
NR_125810	LINC01511	3.22725	0.11607	NA
NM_014224	PGA5	3.22642	0.000241971	0.0033007
NR_135295	HECW1-IT1	3.21965	0.00351812	0.0251828
NR_027119	INHBA-AS1	3.21938	0.00297498	0.022218
NR_120369	LINC01586	3.21711	0.00703437	0.0418746
NM_018326	GIMAP4	3.20924	0.417025	NA
NR_135512	LOC105379511	3.20924	0.417025	NA
NR_110814	LOC101927829	3.20924	0.417025	NA
NR_003542	SLED1	3.20924	0.417025	NA
NR_134591	LOC105378127	3.20924	0.417025	NA
NM_001318045	FOLR3	3.20924	0.417025	NA
NM_000804	FOLR3	3.20924	0.417025	NA
NM_000854	GSTT2	3.20592	0.106218	0.272928
NR_126445	GSTT2	3.20592	0.106218	0.272928
NM_001302670	GSTT2	3.20592	0.106218	0.272928
NM_000677	ADORA3	3.20361	0.417864	NA
NR_040114	AP1B1P1	3.20361	0.417864	NA
NM_001302679	ADORA3	3.20361	0.417864	NA
NM_001302678	ADORA3	3.20361	0.417864	NA
NM_207341	ZP1	3.20149	0.000395733	0.00484391
NR_147025	LINC01646	3.2003	0.418358	NA
NM_001024598	HES3	3.19743	0.184983	0.391176
NM_001288773	CEACAM21	3.19485	0.00390595	0.0274048
NR_135557	LOC101928583	3.19369	0.0016716	0.0143596
NM_139073	SPATA3	3.1923	0.419555	NA
NM_022119	PRSS22	3.1923	0.419555	NA
NM_001162483	C2orf83	3.19071	0.00841523	0.0478863
NM_020161	C2orf83	3.19071	0.00841523	0.0478863
NR_028134	GUCY2GP	3.18661	0.420406	NA
NM_001199805	KLRC4-KLRK1	3.1856	0.00327802	0.0238458
NM_000207	INS	3.1809	0.421261	NA
NM_001284324	OPALIN	3.1809	0.421261	NA
NM_001284323	OPALIN	3.1809	0.421261	NA
NM_001284327	OPALIN	3.1809	0.421261	NA
NM_001284326	OPALIN	3.1809	0.421261	NA
NR_110004	LOC101927159	3.1809	0.421261	NA
NM_001185098	INS	3.1809	0.421261	NA
NM_001185097	INS	3.1809	0.421261	NA
NM_001291897	INS	3.1809	0.421261	NA
NM_001101677	SOHLH1	3.1809	0.421261	NA
NM_001012415	SOHLH1	3.1809	0.421261	NA
NM_032425	HHIPL1	3.17776	3.2422e-09	2.51111e-07
NR_120578	LOC101929473	3.17759	0.220408	NA
NR_110392	LINC01280	3.17565	2.80123e-06	9.01973e-05
NM_015980	NSG2	3.17312	0.00122725	0.0114326
NM_001010859	C22orf42	3.17285	0.0127681	0.0635418
NR_046567	SHANK2-AS1	3.16815	0.000289399	0.00378998
NM_005266	GJA5	3.1645	0.0911326	NA
NR_120503	KCNQ5-IT1	3.16396	0.0585838	0.184145
NM_080723	NRSN1	3.16342	0.00981546	0.0534354
NR_103534	LINC00337	3.16288	0.193526	0.401543
NM_020989	CRYGC	3.16229	0.424056	NA
NM_001318024	CYTH4	3.16185	0.291211	NA
NM_013385	CYTH4	3.16185	0.291211	NA
NM_005954	MT3	3.16105	0.0315845	0.121489
NM_007227	GPR45	3.15993	0.0169285	0.0782247
NR_136251	LOC105377879	3.15605	0.0122815	0.0617136
NM_024409	NPPC	3.15468	0.000480915	0.00564813
NM_001347693	LOC643802	3.15078	0.42579	NA
NR_037584	AA06	3.15078	0.42579	NA
NR_046619	KCND3-AS1	3.15078	0.42579	NA
NR_110840	LOC101927136	3.15078	0.42579	NA
NM_198571	NAT16	3.1482	0.00687579	0.0411629
NM_001207023	IQCF3	3.1476	0.0361499	0.133046
NM_001085479	IQCF3	3.1476	0.0361499	0.133046
NM_173799	TIGIT	3.14517	0.00206298	0.0168106
NM_153693	HOXC6	3.14508	0.3618	NA
NM_006269	RP1	3.14414	0.207986	NA
NM_033342	TRIM7	3.14236	0.00125917	0.011679
NR_147203	PANCR	3.13732	0.135578	NA
NM_001756	SERPINA6	3.13521	0.0231625	0.0978047
NM_001353330	TMEM273	3.12652	0.0139691	0.0678933
NM_001010863	TMEM273	3.12652	0.0139691	0.0678933
NM_001353331	TMEM273	3.12652	0.0139691	0.0678933
NM_001288743	TMEM273	3.12652	0.0139691	0.0678933
NM_001288742	TMEM273	3.12652	0.0139691	0.0678933
NM_001288741	TMEM273	3.12652	0.0139691	0.0678933
NM_001288740	TMEM273	3.12652	0.0139691	0.0678933
NM_002143	HPCA	3.12494	0.00270065	0.0206261
NM_030956	TLR10	3.12468	0.0153242	0.0724949
NM_001195106	TLR10	3.12468	0.0153242	0.0724949
NM_001195108	TLR10	3.12468	0.0153242	0.0724949
NM_001195107	TLR10	3.12468	0.0153242	0.0724949
NM_001017388	TLR10	3.12468	0.0153242	0.0724949
NR_120370	LINC01586	3.12378	0.00147693	0.0130906
NR_110398	PABPC1L2B-AS1	3.12313	0.00474039	0.0316361
NR_038437	LOC100507443	3.12192	0.0696229	NA
NR_110398	PABPC1L2B-AS1	3.11932	0.00481004	0.031891
NM_001330553	AKAIN1	3.1192	0.010737	0.0566217
NM_020309	SLC17A7	3.11316	0.00692075	0.0413561
NM_152774	TMEM196	3.11232	0.00047398	0.00559133
NM_001007531	NKAPL	3.11167	0.075675	NA
NM_207355	POTEB3	3.10804	0.25614	NA
NR_038464	LINC00857	3.10665	0.297698	NA
NM_001004319	VHLL	3.10485	0.0461183	0.155974
NR_037863	LINC02495	3.10329	0.00238834	0.0188988
NM_000834	GRIN2B	3.10274	0.00552862	0.0351768
NM_001010917	GOLGA7B	3.10149	0.00217049	0.0174696
NM_001286680	NPM2	3.10107	0.00108019	0.0104262
NM_006569	CGREF1	3.09959	0.000168502	0.00248093
NM_001732	BTN1A1	3.0992	0.122133	0.299486
NR_024345	HNF1A-AS1	3.09879	0.433675	NA
NM_024014	HOXA6	3.09879	0.433675	NA
NR_038330	SLIT1-AS1	3.09879	0.433675	NA
NR_130934	LINC01602	3.09613	0.371455	NA
NM_001329877	FUT1	3.09506	0.0336617	0.126436
NM_001159740	LTA	3.09447	7.18111e-05	0.0012625
NM_001144994	C2orf72	3.09422	0.00152332	0.0134112
NM_001166239	CGREF1	3.0942	0.000165777	0.00245404
NM_025243	SLC19A3	3.09269	0.00640076	0.0389301
NR_002984	SNORA56	3.08728	0.269926	NA
NR_033767	FOXP2	3.08578	0.00131175	0.0120428
NM_001172766	FOXP2	3.08578	0.00131175	0.0120428
NM_148898	FOXP2	3.08578	0.00131175	0.0120428
NM_148900	FOXP2	3.08578	0.00131175	0.0120428
NM_014491	FOXP2	3.08578	0.00131175	0.0120428
NM_001080843	GSTT2B	3.08455	0.120084	0.295957
NM_001080515	FAM163B	3.0841	0.0109891	0.0576383
NR_037168	LOC100287846	3.08254	0.0184505	0.0834402
NR_103558	TMEM75	3.08039	0.257899	NA
NM_033106	GALP	3.07868	0.0645311	0.196647
NM_001145546	GALP	3.07868	0.0645311	0.196647
NR_135589	LINC01831	3.07389	0.437481	NA
NM_001314018	CPNE5	3.0718	0.000388872	0.00478123
NM_001314020	CPNE5	3.0718	0.000388872	0.00478123
NM_001314019	CPNE5	3.0718	0.000388872	0.00478123
NM_001114396	KLRD1	3.06935	0.126142	0.305098
NR_134292	LOC401442	3.06892	0.0753505	NA
NR_135566	LINC01857	3.06783	0.438411	NA
NM_001042771	LCK	3.05834	0.0765076	NA
NM_014427	CPNE7	3.05705	0.00386138	0.0271747
NM_153636	CPNE7	3.05705	0.00386138	0.0271747
NM_152607	LEXM	3.0566	0.00421455	0.0291304
NM_001110533	LEXM	3.0566	0.00421455	0.0291304
NR_146914	LINC01717	3.05608	0.124889	0.303031
NR_146275	LINC01930	3.0548	1.72889e-09	1.43537e-07
NR_034142	LHFPL3-AS1	3.05051	0.257311	NA
NR_033766	FOXP2	3.04967	0.00119144	0.0112147
NM_001145194	AKAIN1	3.04737	0.0119559	0.060924
NM_001040143	SCN2A	3.04624	0.00175916	0.0148813
NM_001040142	SCN2A	3.04344	0.00171112	0.0145732
NM_003235	TG	3.04326	0.000882333	0.00898836
NM_002921	RGR	3.04287	0.00127859	0.0118193
NM_001012722	RGR	3.04287	0.00127859	0.0118193
NM_001012720	RGR	3.04287	0.00127859	0.0118193
NM_021007	SCN2A	3.0408	0.00177123	0.0149069
NM_001347737	ARHGAP22	3.04027	0.0610026	0.189467
NM_145304	C7orf33	3.03734	0.0530798	0.172074
NM_002275	KRT15	3.03705	0.10959	0.278633
NM_014368	LHX6	3.02847	NA	NA
NM_199160	LHX6	3.02847	NA	NA
NR_126350	LINC01201	3.02661	0.0150554	0.0717289
NM_000295	SERPINA1	3.02504	0.0604585	0.188212
NM_001127706	SERPINA1	3.02504	0.0604585	0.188212
NM_001127705	SERPINA1	3.02504	0.0604585	0.188212
NM_001127702	SERPINA1	3.02504	0.0604585	0.188212
NM_001127707	SERPINA1	3.02504	0.0604585	0.188212
NM_001127701	SERPINA1	3.02504	0.0604585	0.188212
NM_001127704	SERPINA1	3.02504	0.0604585	0.188212
NM_001127703	SERPINA1	3.02504	0.0604585	0.188212
NM_001127700	SERPINA1	3.02504	0.0604585	0.188212
NM_001002236	SERPINA1	3.02504	0.0604585	0.188212
NM_001002235	SERPINA1	3.02504	0.0604585	0.188212
NM_152251	DEFB106A	3.02436	0.314001	NA
NM_001040704	DEFB106B	3.02436	0.314001	NA
NR_147976	LOC107985820	3.02336	0.0132486	0.0653999
NR_146569	LINC2194	3.02139	0.299339	NA
NM_203297	TRIM7	3.0207	0.000206232	0.00289815
NR_003034	LOC441601	3.01844	0.315192	NA
NR_110888	LOC101927839	3.01844	0.315192	NA
NR_134312	LOC105378330	3.01844	0.315192	NA
NM_001004750	OR51B6	3.01844	0.315192	NA
NR_126003	LINC01032	3.01784	4.04687e-09	3.08874e-07
NM_145651	SCGB1C1	3.01498	0.0270492	0.108893
NM_001330651	ARHGAP36	3.01492	0.0220655	0.0942974
NM_001242333	LHX6	3.01466	NA	NA
NR_024559	MAPT-AS1	3.0146	0.000424099	0.00511302
NM_002534	OAS1	3.01221	0.446992	NA
NR_033868	HNRNPKP3	3.01221	0.446992	NA
NM_199286	DPPA3	3.01221	0.446992	NA
NM_001320289	CYP4X1	3.01078	0.000498376	0.00577511
NR_110512	ELFN2	3.008	0.000185678	0.00266314
NM_020939	CPNE5	3.00611	0.000258209	0.0034778
NM_145313	RASGEF1A	2.99935	6.71438e-05	0.00120394
NM_178840	SRARP	2.9979	0.285238	NA
NM_152628	SNX31	2.99721	0.00352668	0.0252231
NM_001308245	BTNL9	2.99537	0.0512979	0.168274
NM_001286408	SCML4	2.99334	0.00773771	0.0449984
NM_198081	SCML4	2.99334	0.00773771	0.0449984
NM_005213	CSTA	2.99333	0.162254	NA
NM_001348190	LHX6	2.99017	NA	NA
NM_001242334	LHX6	2.99017	NA	NA
NR_034115	STXBP5-AS1	2.9865	2.1602e-07	1.03612e-05
NM_152765	C8orf46	2.98542	NA	NA
NM_000148	FUT1	2.98526	0.0398125	0.141367
NR_110717	LINC01351	2.98372	0.0075983	0.0442947
NR_046540	DIAPH3-AS2	2.98042	0.451939	NA
NR_047506	HOXC-AS3	2.98042	0.451939	NA
NM_001164397	TRIM64B	2.98042	0.451939	NA
NM_030642	APOL5	2.98042	0.451939	NA
NR_146975	LINC01803	2.98042	0.451939	NA
NR_134271	LINC02218	2.98042	0.451939	NA
NR_038849	LINC01133	2.98042	0.451939	NA
NM_001278343	ACTN2	2.97661	9.07319e-14	2.19051e-11
NM_001103	ACTN2	2.97661	9.07319e-14	2.19051e-11
NM_001278344	ACTN2	2.97661	9.07319e-14	2.19051e-11
NR_104076	RNVU1-15	2.97483	0.163827	NA
NM_001012632	IL32	2.97483	0.287764	NA
NM_001012636	IL32	2.97483	0.287764	NA
NM_001303508	ISX	2.97273	0.152375	NA
NR_033781	HSD3BP4	2.96803	0.000693529	0.00745062
NM_153212	GJB4	2.96607	0.00271437	0.0206964
NM_001010969	CYP4A22	2.96477	0.062414	0.192174
NR_036540	LINC00622	2.96286	6.94913e-05	0.0012296
NM_001166252	PLPPR4	2.96132	0.00109557	0.0105535
NM_014839	PLPPR4	2.96132	0.00109557	0.0105535
NM_001355216	RET	2.95528	0.00702905	0.0418516
NM_000427	LOR	2.95006	0.048298	0.161621
NR_026760	BPIFA4P	2.94995	0.0372797	0.135296
NR_146761	LINC01685	2.94773	0.283792	NA
NM_001316889	PLAC1	2.94714	0.00770204	0.044818
NM_021796	PLAC1	2.94714	0.00770204	0.044818
NM_001317989	LOC100132813	2.94692	0.00120308	0.0112566
NM_001008404	C14orf180	2.94471	0.0171666	0.0789076
NM_001286399	C14orf180	2.94471	0.0171666	0.0789076
NM_000193	SHH	2.94341	NA	NA
NM_052906	ELFN2	2.94294	0.000237335	0.00324899
NM_032884	C1orf94	2.93912	0.011882	0.0606942
NR_120533	LOC101929427	2.93669	0.0187441	0.0841218
NR_026791	HCG27	2.93441	2.1777e-08	1.39617e-06
NM_001142459	ASB10	2.93405	0.45921	NA
NM_001142460	ASB10	2.93405	0.45921	NA
NM_080871	ASB10	2.93405	0.45921	NA
NM_144590	ANKRD22	2.92993	0.105799	NA
NR_133946	LOC105375429	2.9283	0.0165303	0.0768091
NR_034095	LINC01197	2.92395	0.00355056	0.0253442
NR_135764	LINC01783	2.92261	0.00568266	0.035773
NM_001135241	AKR1C2	2.92145	0.000288229	0.00377979
NR_046995	LINC00358	2.9207	0.461317	NA
NR_023916	PIN1P1	2.9207	0.461317	NA
NM_000586	IL2	2.9207	0.461317	NA
NM_006607	PTTG2	2.9207	0.461317	NA
NM_002289	LALBA	2.9207	0.461317	NA
NR_110117	LOC101927769	2.9207	0.461317	NA
NM_020129	LGALS14	2.9207	0.461317	NA
NM_203471	LGALS14	2.9207	0.461317	NA
NM_005048	PTH2R	2.92023	0.00262582	0.0201668
NM_001320373	VWA5B2	2.91769	5.05711e-05	0.000954531
NM_001242335	LHX6	2.91484	NA	NA
NM_001586	TEX28	2.91167	0.295288	NA
NM_001205201	TEX28	2.91167	0.295288	NA
NR_147191	STK32A-AS1	2.91074	3.29829e-06	0.00010107
NM_001099334	C2orf80	2.90841	0.020328	0.0890647
NM_031272	TEX14	2.90758	2.58452e-27	4.51907e-24
NM_198393	TEX14	2.90758	2.58452e-27	4.51907e-24
NM_001201457	TEX14	2.90758	2.58452e-27	4.51907e-24
NM_203293	TRIM7	2.90708	0.000273211	0.00363406
NM_007360	KLRK1	2.90149	0.0151548	0.0720719
NM_001102566	PCP4L1	2.89924	9.52484e-06	0.00024329
NM_001971	CELA1	2.89908	0.324153	NA
NM_001282862	RASGEF1A	2.8985	9.26059e-05	0.00154524
NM_138345	VWA5B2	2.89788	7.23166e-05	0.00126819
NM_007264	GPR182	2.89741	0.00263203	0.0201983
NM_173574	ZNF683	2.89557	0.250797	NA
NM_001114759	ZNF683	2.89557	0.250797	NA
NM_001307925	ZNF683	2.89557	0.250797	NA
NM_020630	RET	2.89549	0.00513803	0.033285
NR_073509	LOC100287072	2.89029	0.00138038	0.0124588
NM_033543	CEACAM21	2.88926	0.00976392	0.0534103
NM_001290113	CEACAM21	2.88926	0.00976392	0.0534103
NM_001098506	CEACAM21	2.88926	0.00976392	0.0534103
NM_005362	MAGEA3	2.88519	0.466943	NA
NR_033658	YY1P2	2.88519	0.466943	NA
NM_020358	TRIM49	2.88519	0.466943	NA
NR_147008	LINC02160	2.88519	0.466943	NA
NR_033175	LINC01848	2.88519	0.466943	NA
NR_073408	DEFA9P	2.88519	0.466943	NA
NR_147701	LOC100128059	2.88519	0.466943	NA
NM_007088	CALB2	2.88319	0.0109798	0.0575976
NM_001740	CALB2	2.88319	0.0109798	0.0575976
NR_027910	CALB2	2.88319	0.0109798	0.0575976
NM_001314017	CPNE5	2.88141	0.00168849	0.0144337
NM_015564	LRRTM2	2.88027	0.000343201	0.00434563
NM_001190158	CES5A	2.87888	0.0616017	0.190763
NR_046591	DPYD-AS2	2.87823	0.468049	NA
NM_000798	DRD5	2.87452	0.419629	NA
NM_001318329	LOC284898	2.8732	0.130803	0.312939
NM_007365	PADI2	2.8714	0.000391273	0.0048023
NR_146546	LINC02303	2.87126	0.46916	NA
NR_146547	LINC02303	2.87126	0.46916	NA
NM_006072	CCL26	2.87126	0.46916	NA
NR_135521	LINC01684	2.87126	0.46916	NA
NM_176891	IFNE	2.87126	0.46916	NA
NR_121628	LINC02273	2.87126	0.46916	NA
NR_121627	LINC02273	2.87126	0.46916	NA
NM_206966	C5orf46	2.87126	0.46916	NA
NM_001135686	TARM1	2.87126	0.46916	NA
NR_038884	LINC00701	2.87126	0.46916	NA
NM_172344	KCNG3	2.87088	1.17872e-05	0.000289296
NM_133329	KCNG3	2.87088	1.17872e-05	0.000289296
NM_203294	TRIM7	2.87046	0.000271654	0.00361752
NM_203296	TRIM7	2.87046	0.000271654	0.00361752
NM_203295	TRIM7	2.87046	0.000271654	0.00361752
NM_001350217	SGIP1	2.86689	0.00201518	0.0165214
NM_032291	SGIP1	2.86689	0.00201518	0.0165214
NM_001350218	SGIP1	2.86689	0.00201518	0.0165214
NM_001308203	SGIP1	2.86533	0.00201121	0.0165006
NM_001286681	NPM2	2.86452	0.00210759	0.017037
NM_182795	NPM2	2.86452	0.00210759	0.017037
NM_001277304	POTEB	2.86356	0.304071	NA
NR_102390	POTEB2	2.86356	0.304071	NA
NR_102391	POTEB	2.86356	0.304071	NA
NM_001277303	POTEB2	2.86356	0.304071	NA
NR_133942	LINC02429	2.86345	0.305674	NA
NR_110716	LINC01351	2.86179	0.0123561	0.0619696
NR_033852	LOC283177	2.86153	5.0493e-05	0.00095337
NM_001145121	TCP10L2	2.86091	0.223584	NA
NM_001346937	IFNL3	2.85721	0.471402	NA
NM_002644	PIGR	2.85721	0.471402	NA
NR_046090	LOC283214	2.85721	0.471402	NA
NR_135644	LOC105371506	2.85721	0.471402	NA
NM_000577	IL1RN	2.85721	0.471402	NA
NM_001245	SIGLEC6	2.85721	0.471402	NA
NM_001177548	SIGLEC6	2.85721	0.471402	NA
NM_001177547	SIGLEC6	2.85721	0.471402	NA
NM_173843	IL1RN	2.85721	0.471402	NA
NM_173842	IL1RN	2.85721	0.471402	NA
NM_172139	IFNL3	2.85721	0.471402	NA
NR_038838	LINC02431	2.85721	0.471402	NA
NM_001318914	IL1RN	2.85721	0.471402	NA
NR_105042	LINC02039	2.85721	0.471402	NA
NM_176881	TAS2R39	2.85721	0.471402	NA
NM_001265	CDX2	2.85721	0.471402	NA
NR_028361	GGNBP1	2.85721	0.471402	NA
NR_134634	LINC02535	2.85721	0.471402	NA
NM_012344	NTSR2	2.85721	0.471402	NA
NR_110829	LOC101928700	2.85721	0.471402	NA
NM_001870	CPA3	2.85721	0.471402	NA
NM_001009609	SPANXN3	2.85721	0.471402	NA
NM_173841	IL1RN	2.85721	0.471402	NA
NM_198846	SIGLEC6	2.85721	0.471402	NA
NM_198845	SIGLEC6	2.85721	0.471402	NA
NR_149017	LOC101927138	2.85721	0.471402	NA
NM_001354700	CDX2	2.85721	0.471402	NA
NM_001177549	SIGLEC6	2.85721	0.471402	NA
NM_003042	SLC6A1	2.85497	0.0220424	0.0942127
NM_001348252	SLC6A1	2.85497	0.0220424	0.0942127
NM_001348251	SLC6A1	2.85497	0.0220424	0.0942127
NM_001348250	SLC6A1	2.85497	0.0220424	0.0942127
NM_001348253	SLC6A1	2.85497	0.0220424	0.0942127
NM_001166240	CGREF1	2.85228	0.000379065	0.0046856
NM_001301324	CGREF1	2.85228	0.000379065	0.0046856
NM_001286409	SCML4	2.84517	0.0301148	0.117369
NR_104653	LINC02106	2.84179	0.138933	0.324999
NM_176887	TAS2R46	2.83656	0.259864	NA
NM_018654	GPRC5D	2.83627	0.113208	NA
NR_046105	MIR137HG	2.83386	6.28272e-13	1.25439e-10
NM_001321245	PLSCR5	2.8318	0.0605978	0.188534
NM_032028	TSSK1B	2.83084	0.475627	NA
NM_018958	NPAP1	2.82996	0.00282977	0.0213718
NR_104647	LINC02369	2.82375	0.476766	NA
NM_001321027	AKR1C2	2.82315	0.000405228	0.00494024
NR_126400	LINC01219	2.81891	2.9049e-05	0.000596284
NM_000761	CYP1A2	2.81672	0.0291661	0.114914
NM_181780	BTLA	2.81517	0.000669607	0.00728039
NM_001085357	BTLA	2.81517	0.000669607	0.00728039
NR_125901	LOC101928590	2.81362	3.25096e-06	0.000100098
NM_080833	RBBP8NL	2.81019	0.0628448	0.192914
NM_001142885	TMOD2	2.80792	0.000419369	0.0050621
NM_014548	TMOD2	2.80792	0.000419369	0.0050621
NM_001357063	LOC105378696	2.80258	0.42927	NA
NM_001256822	45539	2.79824	1.34954e-06	4.92349e-05
NM_198504	PAQR9	2.79664	0.0149802	0.0714415
NM_001145033	C11orf96	2.79613	0.0140851	0.0682513
NM_001080454	ACSM4	2.79585	0.000781273	0.00815047
NR_147204	PANCR	2.79548	0.191473	NA
NR_046113	LINC01951	2.79437	0.158857	NA
NM_000728	CALCB	2.79385	NA	NA
NM_005535	IL12RB1	2.79291	0.32617	NA
NM_001290023	IL12RB1	2.79291	0.32617	NA
NM_001243081	ELF5	2.79291	0.32617	NA
NM_001243080	ELF5	2.79291	0.32617	NA
NM_001422	ELF5	2.79291	0.32617	NA
NM_198381	ELF5	2.79291	0.32617	NA
NR_134617	LINC01640	2.79073	0.116069	NA
NR_126364	LINC01537	2.78872	0.0101497	0.0546823
NM_003535	HIST1H3J	2.78818	0.20687	NA
NM_001354	AKR1C2	2.78608	0.000218688	0.0030406
NM_205845	AKR1C2	2.78608	0.000218688	0.0030406
NM_001190478	MTRNR2L5	2.7801	0.269791	NA
NM_001329846	MYT1L	2.77871	0.0118118	0.0604698
NM_001329852	MYT1L	2.77837	0.0118201	0.0604951
NM_001329847	MYT1L	2.77793	0.0118307	0.0605182
NM_001199881	EGR3	2.77532	0.0097875	0.0534103
NM_020949	SLC7A14	2.77484	0.0014472	0.0128925
NM_001329848	MYT1L	2.77138	0.011965	0.060924
NM_173536	GABRG1	2.7713	NA	NA
NM_004430	EGR3	2.77122	0.010629	0.0563646
NR_110158	LOC101928012	2.771	1.32722e-05	0.000320964
NM_001329845	MYT1L	2.76963	0.0119755	0.060924
NM_001009994	RIPPLY2	2.76867	0.0620786	0.191612
NM_080416	45539	2.76851	5.78139e-07	2.43681e-05
NM_080415	45539	2.76851	5.78139e-07	2.43681e-05
NR_104197	45539	2.76851	5.78139e-07	2.43681e-05
NM_001271995	CREB3L3	2.76762	0.441397	NA
NM_001271997	CREB3L3	2.76762	0.441397	NA
NM_001271996	CREB3L3	2.76762	0.441397	NA
NM_032607	CREB3L3	2.76762	0.441397	NA
NM_001446	FABP7	2.76756	7.1388e-05	0.0012593
NM_001319041	FABP7	2.76756	7.1388e-05	0.0012593
NR_046357	RNF165	2.76744	0.00272771	0.0207531
NR_110267	LINC01923	2.76726	0.272309	NA
NM_001329851	MYT1L	2.76571	0.012524	0.0626785
NM_001172735	PPP1R16B	2.76529	0.00154721	0.0135677
NM_015568	PPP1R16B	2.76529	0.00154721	0.0135677
NM_001329844	MYT1L	2.76474	0.012566	0.0628309
NM_001329849	MYT1L	2.76474	0.012566	0.0628309
NM_001319039	FABP7	2.7641	4.51495e-05	0.000862069
NM_001303052	MYT1L	2.76343	0.0126202	0.0630475
NM_015025	MYT1L	2.76343	0.0126202	0.0630475
NM_005989	AKR1D1	2.76097	0.00528168	0.034017
NM_001190906	AKR1D1	2.76097	0.00528168	0.034017
NM_001190907	AKR1D1	2.76097	0.00528168	0.034017
NM_001135054	SIGIRR	2.76014	0.0367481	0.134515
NM_001005170	OR52I2	2.75992	0.391524	NA
NM_001319042	FABP7	2.75989	6.80543e-05	0.00121724
NM_001287812	LOC101928093	2.75969	0.136608	0.321268
NM_001199880	EGR3	2.75877	0.0100492	0.0543029
NR_110165	LINC02325	2.75861	0.438699	NA
NR_135193	LOC101928557	2.75854	0.323163	NA
NR_024602	CLCA4	2.7564	0.020339	0.0890647
NM_012128	CLCA4	2.7564	0.020339	0.0890647
NM_001006943	EPHA8	2.75597	0.00385842	0.0271605
NM_021637	TMEM35A	2.75485	0.00182951	0.0153214
NM_006188	OCM2	2.7521	0.0389963	0.139233
NR_046243	LOC642366	2.75154	0.0113907	0.0590418
NM_018995	MOV10L1	2.74905	1.62537e-05	0.000375893
NM_001164104	MOV10L1	2.74905	1.62537e-05	0.000375893
NM_001164105	MOV10L1	2.74905	1.62537e-05	0.000375893
NM_003378	VGF	2.7484	0.0045611	0.0307849
NM_001267616	ARPP21	2.74591	0.0163525	0.07613
NM_005554	KRT6A	2.74476	0.272335	0.494275
NM_001310462	SHH	2.74136	NA	NA
NR_132319	SHH	2.74136	NA	NA
NR_132318	SHH	2.74136	NA	NA
NM_001278236	PTPN5	2.74118	0.00325968	0.0237453
NM_001278238	PTPN5	2.7406	0.0032503	0.0237006
NM_032781	PTPN5	2.7406	0.0032503	0.0237006
NM_001278239	PTPN5	2.7406	0.0032503	0.0237006
NM_006906	PTPN5	2.7406	0.0032503	0.0237006
NM_001039970	PTPN5	2.7406	0.0032503	0.0237006
NR_103525	RIPPLY2	2.73996	0.0646669	0.197019
NM_152460	C17orf77	2.73537	0.487378	NA
NR_040098	LINC02398	2.73448	0.00312149	0.0230206
NR_036546	LINC00940	2.73387	0.0506428	0.166608
NM_020855	ZNF492	2.73371	0.0832752	NA
NM_001198713	45539	2.73062	8.02094e-07	3.21847e-05
NM_001256782	45539	2.73062	8.02094e-07	3.21847e-05
NR_104063	LINC00644	2.7306	0.280389	NA
NM_001308102	CYP4A22	2.7303	0.101348	0.264826
NM_198399	ARPP21	2.72947	0.0268859	0.108402
NM_001172767	FOXP2	2.72491	0.00181791	0.0152375
NM_148899	FOXP2	2.72491	0.00181791	0.0152375
NR_120337	LINC01413	2.72082	0.493474	NA
NM_152479	TTC9B	2.72014	0.0160186	0.0749748
NM_020975	RET	2.71922	0.00904637	0.0505946
NM_080672	PHACTR3	2.71666	0.0435047	0.15016
NM_033197	BPIFB1	2.71654	0.0131667	0.0650342
NR_077225	PGAM1P5	2.71548	6.75116e-07	2.78051e-05
NM_001146341	ANKRD34C	2.71488	0.173296	NA
NM_001199505	PHACTR3	2.71473	0.0437249	0.150796
NR_024438	ACTG1P4	2.71437	2.07234e-08	1.33904e-06
NM_175882	SPPL2C	2.71432	0.171289	0.372345
NM_001005752	GJB3	2.71372	0.000984816	0.00974029
NR_104196	45539	2.71351	3.10681e-06	9.68278e-05
NR_037155	45539	2.71351	3.10681e-06	9.68278e-05
NM_004574	45539	2.71351	3.10681e-06	9.68278e-05
NM_053280	ODF3	2.71161	0.000996661	0.00984331
NM_001286136	ODF3	2.71161	0.000996661	0.00984331
NR_026646	PWRN1	2.71148	0.000180524	0.00260933
NM_145273	CD300LG	2.71099	0.0220311	0.0941991
NM_001146186	PEG3	2.71062	0.00487492	0.0321437
NM_147130	NCR3	2.71016	0.13286	NA
NM_001145466	NCR3	2.71016	0.13286	NA
NM_001281507	PHACTR3	2.7087	0.0426689	0.148262
NR_103718	LINC00528	2.70745	0.268047	NA
NR_034087	LRRC37A5P	2.70592	0.0577297	0.182674
NM_001282238	BCL11B	2.7051	0.0172556	0.079216
NM_001282237	BCL11B	2.7051	0.0172556	0.079216
NM_138576	BCL11B	2.7051	0.0172556	0.079216
NM_022898	BCL11B	2.7051	0.0172556	0.079216
NM_153836	CREG2	2.70453	0.003713	0.0263019
NM_001199506	PHACTR3	2.70103	0.0437324	0.150813
NM_006472	TXNIP	2.70032	1.50554e-09	1.2908e-07
NR_125760	LINC01435	2.70012	0.000962355	0.00956899
NM_001286400	C14orf180	2.69874	0.0299787	0.117132
NM_152473	ERVV-1	2.69545	0.205047	NA
NM_001300835	C1orf162	2.69526	1.99255e-07	9.65285e-06
NM_001300834	C1orf162	2.69526	1.99255e-07	9.65285e-06
NM_174896	C1orf162	2.69526	1.99255e-07	9.65285e-06
NR_033957	LINC00842	2.69061	0.0464091	0.1567
NM_001243812	CACNA1B	2.69024	5.27346e-06	0.000147282
NM_000718	CACNA1B	2.69024	5.27346e-06	0.000147282
NM_001159531	BEGAIN	2.68984	0.00438895	0.0299651
NM_001080423	GRIP2	2.68942	0.00344277	0.0247356
NM_001313972	TXNIP	2.68933	1.1582e-09	1.03772e-07
NM_001243538	LOC283710	2.68881	0.00204093	0.0166875
NM_020836	BEGAIN	2.68873	0.0043611	0.0298151
NM_002460	IRF4	2.68799	0.00136995	0.0124035
NR_046000	IRF4	2.68799	0.00136995	0.0124035
NM_001195286	IRF4	2.68799	0.00136995	0.0124035
NR_110810	SEPT4-AS1	2.68693	1.24132e-06	4.60909e-05
NM_001127645	GABRA1	2.68618	0.0141393	0.0683609
NM_001136103	TMEM132C	2.68516	NA	NA
NR_038290	PITPNM2-AS1	2.68271	0.190372	NA
NR_134498	LOC105378269	2.68257	0.0652923	0.198463
NM_014391	ANKRD1	2.68252	NA	NA
NR_132365	PLA2G4C-AS1	2.68085	0.00315671	0.023209
NR_132364	PLA2G4C-AS1	2.68085	0.00315671	0.023209
NM_000806	GABRA1	2.67938	0.0140389	0.0681179
NM_001079870	HAP1	2.67851	4.53698e-06	0.000130568
NM_001079871	HAP1	2.67851	4.53698e-06	0.000130568
NM_177977	HAP1	2.67851	4.53698e-06	0.000130568
NM_001127644	GABRA1	2.67804	0.0140774	0.0682513
NM_001127643	GABRA1	2.67804	0.0140774	0.0682513
NM_001127648	GABRA1	2.67634	0.0144389	0.06944
NR_121564	LOC101927827	2.6744	0.000599541	0.0066285
NR_073430	ANKRD20A19P	2.67151	1.93112e-09	1.58053e-07
NM_001164687	THEMIS	2.67011	0.00220328	0.017667
NM_183246	PHACTR3	2.66818	0.0456883	0.15512
NM_183244	PHACTR3	2.66818	0.0456883	0.15512
NM_006160	NEUROD2	2.66652	0.100454	0.263702
NM_000452	SLC10A2	2.66649	0.366006	NA
NM_003956	CH25H	2.66512	0.0308933	0.119475
NM_020683	TMIGD3	2.66467	0.325546	NA
NM_000890	KCNJ5	2.66331	0.0236558	0.0992882
NM_001354169	KCNJ5	2.66331	0.0236558	0.0992882
NM_001135105	KCNK16	2.66177	0.503195	NA
NM_001079815	TMEM52B	2.66177	0.503195	NA
NR_122104	LINC02072	2.66177	0.503195	NA
NM_007352	CELA3B	2.66177	0.503195	NA
NR_146973	LINC01802	2.66177	0.503195	NA
NM_032115	KCNK16	2.66177	0.503195	NA
NR_132416	LINC02053	2.66177	0.503195	NA
NM_001135107	KCNK16	2.66177	0.503195	NA
NR_134567	LOC100506098	2.66177	0.503195	NA
NR_134568	LOC100506098	2.66177	0.503195	NA
NR_134569	LOC100506098	2.66177	0.503195	NA
NR_135109	LINC02547	2.66177	0.503195	NA
NM_001330552	NLRC5	2.65992	0.00377345	0.0266493
NM_001323385	DMTN	2.65786	0.00259766	0.0200251
NM_001323381	DMTN	2.65786	0.00259766	0.0200251
NM_001323400	DMTN	2.65786	0.00259766	0.0200251
NM_001145146	CRHR1	2.65729	0.00103529	0.0100709
NM_001303020	CRHR1	2.65729	0.00103529	0.0100709
NM_001303018	CRHR1	2.65729	0.00103529	0.0100709
NM_004382	CRHR1	2.65729	0.00103529	0.0100709
NM_001145147	CRHR1	2.65729	0.00103529	0.0100709
NM_001145148	CRHR1	2.65729	0.00103529	0.0100709
NM_001080529	WIPF3	2.65646	0.00191986	0.0158821
NR_135768	LOC285095	2.65553	0.141208	0.327722
NM_002989	CCL21	2.65534	0.415002	NA
NM_001130711	CLEC2A	2.65534	0.415002	NA
NR_031574	MIR320B2	2.65534	0.415002	NA
NM_001005162	OR52B6	2.65534	0.415002	NA
NM_001323393	DMTN	2.65349	0.00244301	0.0192101
NM_001323399	DMTN	2.65349	0.00244301	0.0192101
NM_001323389	DMTN	2.65349	0.00244301	0.0192101
NM_001323398	DMTN	2.65349	0.00244301	0.0192101
NM_001323390	DMTN	2.65349	0.00244301	0.0192101
NM_001323388	DMTN	2.65349	0.00244301	0.0192101
NM_001323383	DMTN	2.65349	0.00244301	0.0192101
NM_001323378	DMTN	2.65349	0.00244301	0.0192101
NM_001323384	DMTN	2.65349	0.00244301	0.0192101
NM_001302817	DMTN	2.65349	0.00244301	0.0192101
NM_001114136	DMTN	2.65349	0.00244301	0.0192101
NM_001323391	DMTN	2.65349	0.00244301	0.0192101
NM_001114139	DMTN	2.65349	0.00244301	0.0192101
NM_174951	FAM9A	2.65289	0.0669884	0.201879
NM_001114137	DMTN	2.64998	0.00249998	0.0195446
NM_001135053	SIGIRR	2.64965	0.0478133	0.160288
NM_021805	SIGIRR	2.64965	0.0478133	0.160288
NR_046230	IGSF11-AS1	2.64904	0.166662	NA
NR_038940	SH3PXD2A-AS1	2.64731	0.0483006	0.161621
NM_176884	TAS2R43	2.64694	0.129923	0.31152
NR_026681	LOC221122	2.64585	0.505834	NA
NM_001330754	SLAMF1	2.64585	0.505834	NA
NM_001256597	PPDPFL	2.64585	0.505834	NA
NM_001256596	PPDPFL	2.64585	0.505834	NA
NM_052828	TRIM10	2.64585	0.505834	NA
NM_080746	RPL10L	2.64585	0.505834	NA
NR_146884	LINC01975	2.64585	0.505834	NA
NR_146507	LINC01893	2.64585	0.505834	NA
NR_026716	KIR3DX1	2.64585	0.505834	NA
NR_104095	KIR3DX1	2.64585	0.505834	NA
NR_104096	KIR3DX1	2.64585	0.505834	NA
NR_104097	KIR3DX1	2.64585	0.505834	NA
NR_136268	KIR3DX1	2.64585	0.505834	NA
NM_001350291	PRSS47	2.64585	0.505834	NA
NM_001643	APOA2	2.64585	0.505834	NA
NR_122048	LOC285043	2.64585	0.505834	NA
NM_006778	TRIM10	2.64585	0.505834	NA
NR_026838	DSCR8	2.64585	0.505834	NA
NR_026839	DSCR8	2.64585	0.505834	NA
NR_026840	DSCR8	2.64585	0.505834	NA
NR_026841	DSCR8	2.64585	0.505834	NA
NR_026842	DSCR8	2.64585	0.505834	NA
NM_004001	FCGR2B	2.64585	0.505834	NA
NR_038899	DSCAM-AS1	2.64585	0.505834	NA
NR_038898	DSCAM-AS1	2.64585	0.505834	NA
NR_038896	DSCAM-AS1	2.64585	0.505834	NA
NM_003037	SLAMF1	2.64585	0.505834	NA
NR_134324	LOC105375115	2.64585	0.505834	NA
NM_001348028	RASAL3	2.64585	0.505834	NA
NM_001348027	RASAL3	2.64585	0.505834	NA
NR_108090	LINC01447	2.64585	0.505834	NA
NR_104401	SLAMF1	2.64585	0.505834	NA
NR_104400	SLAMF1	2.64585	0.505834	NA
NR_132379	LINC01022	2.64585	0.505834	NA
NR_104399	SLAMF1	2.64585	0.505834	NA
NR_038900	DSCAM-AS1	2.64585	0.505834	NA
NM_000733	CD3E	2.64585	0.505834	NA
NM_001007176	PPDPFL	2.64585	0.505834	NA
NM_001190828	FCGR2B	2.64585	0.505834	NA
NM_001005281	OR6B1	2.64585	0.505834	NA
NM_001002275	FCGR2B	2.64585	0.505834	NA
NM_001002274	FCGR2B	2.64585	0.505834	NA
NM_001002273	FCGR2B	2.64585	0.505834	NA
NM_001256598	PPDPFL	2.64585	0.505834	NA
NM_023037	FRY	2.64462	1.24192e-05	0.000304031
NR_132367	LINC00374	2.64462	0.376375	NA
NM_001267618	ARPP21	2.64317	0.0302222	0.117638
NM_001025069	ARPP21	2.64317	0.0302222	0.117638
NM_001025068	ARPP21	2.64317	0.0302222	0.117638
NR_110635	LINC00687	2.64182	0.236306	NA
NM_001164685	THEMIS	2.63981	0.00322074	0.0235688
NM_001010923	THEMIS	2.63981	0.00322074	0.0235688
NM_001323395	DMTN	2.63876	0.00246997	0.0193588
NM_001323380	DMTN	2.63876	0.00246997	0.0193588
NM_001323387	DMTN	2.63876	0.00246997	0.0193588
NM_001323401	DMTN	2.63876	0.00246997	0.0193588
NM_001331217	SFTA3	2.63839	0.000276738	0.00366576
NR_138599	SFTA3	2.63839	0.000276738	0.00366576
NR_138598	SFTA3	2.63839	0.000276738	0.00366576
NR_138597	SFTA3	2.63839	0.000276738	0.00366576
NR_138601	SFTA3	2.63839	0.000276738	0.00366576
NR_138600	SFTA3	2.63839	0.000276738	0.00366576
NM_001101341	SFTA3	2.63839	0.000276738	0.00366576
NM_001323396	DMTN	2.63827	0.00241625	0.0190699
NM_001114135	DMTN	2.63827	0.00241625	0.0190699
NM_181703	GJA5	2.63569	0.31598	NA
NR_110748	LINC01989	2.63465	0.0306519	0.118805
NM_152547	BTNL9	2.63406	0.10289	0.267503
NM_001187	BAGE	2.63401	0.00726319	0.0428609
NM_178128	FADS6	2.63255	0.00278543	0.0211087
NM_001323397	DMTN	2.63128	0.00261088	0.020076
NM_001323382	DMTN	2.63128	0.00261088	0.020076
NM_001323392	DMTN	2.63026	0.00253095	0.0197322
NM_001114138	DMTN	2.63026	0.00253095	0.0197322
NM_001978	DMTN	2.63026	0.00253095	0.0197322
NM_001323394	DMTN	2.63026	0.00253095	0.0197322
NM_001323379	DMTN	2.63026	0.00253095	0.0197322
NM_001302816	DMTN	2.63026	0.00253095	0.0197322
NR_038402	LOC100507387	2.62886	0.185409	0.391689
NR_145976	KANTR	2.62829	4.09093e-10	4.35518e-08
NR_145977	KANTR	2.62829	4.09093e-10	4.35518e-08
NR_145978	KANTR	2.62829	4.09093e-10	4.35518e-08
NR_145979	KANTR	2.62829	4.09093e-10	4.35518e-08
NR_145980	KANTR	2.62829	4.09093e-10	4.35518e-08
NM_001270805	SYT6	2.62822	0.0226042	0.0960869
NM_001015038	PAGE2B	2.62773	0.0857373	NA
NM_001286445	RIPOR2	2.62761	0.000717492	0.00764119
NM_001114175	GABRA2	2.62705	3.58857e-06	0.000107734
NM_001330690	GABRA2	2.62692	3.61048e-06	0.000108166
NM_020416	PPP2R2C	2.6251	0.000496476	0.00576126
NR_073447	LINC00595	2.62495	0.0450606	0.153676
NM_205848	SYT6	2.62415	0.0230988	0.0976715
NM_001346031	RIPOR2	2.62326	0.000733905	0.00778725
NM_014722	RIPOR2	2.62326	0.000733905	0.00778725
NM_003285	TNR	2.62318	5.29491e-08	3.03097e-06
NM_001328635	TNR	2.62318	5.29491e-08	3.03097e-06
NR_026547	TSPEAR-AS2	2.62267	0.0142155	0.0685827
NR_026548	TSPEAR-AS2	2.62267	0.0142155	0.0685827
NM_000807	GABRA2	2.62236	3.55185e-06	0.000106798
NM_001286827	GABRA2	2.62236	3.55185e-06	0.000106798
NM_001171186	FAM9A	2.62101	0.0700309	0.208077
NM_000774	CYP2F1	2.62047	0.0167266	0.0774745
NR_135528	CYP2F1	2.62047	0.0167266	0.0774745
NM_000960	PTGIR	2.61988	0.177768	NA
NM_012114	CASP14	2.61743	0.155703	NA
NM_001004687	OR2L3	2.61743	0.155703	NA
NM_052896	CSMD2	2.61589	0.00245036	0.0192496
NM_001281956	CSMD2	2.61572	0.00245144	0.0192554
NR_125963	LOC101928718	2.6147	2.79202e-07	1.30871e-05
NM_001206996	PPP2R2C	2.61296	0.000547717	0.00618229
NM_001206994	PPP2R2C	2.61167	0.000469909	0.00555733
NM_001287253	CCNI2	2.61109	0.000784434	0.00817443
NM_001287252	CCNI2	2.61109	0.000784434	0.00817443
NM_001039780	CCNI2	2.61109	0.000784434	0.00817443
NM_001206995	PPP2R2C	2.60985	0.000470732	0.00556592
NR_132363	PLA2G4C-AS1	2.60926	0.00361075	0.0256955
NM_033129	SCRT2	2.60842	0.016703	0.0773996
NR_125872	LOC101928307	2.60705	3.28874e-06	0.000100831
NM_001346032	RIPOR2	2.6038	0.000755433	0.00793397
NM_002261	KLRC3	2.60368	0.0498347	0.165349
NM_001185085	ATP12A	2.60156	0.0427665	0.148541
NM_001676	ATP12A	2.60156	0.0427665	0.148541
NM_020697	KCNS2	2.60129	0.0417077	0.146139
NM_198560	LHFPL4	2.59972	0.00137192	0.0124148
NM_006210	PEG3	2.5964	0.00219009	0.0175905
NM_001146184	PEG3	2.5964	0.00219009	0.0175905
NM_001146185	PEG3	2.5964	0.00219009	0.0175905
NM_001146187	PEG3	2.5964	0.00219009	0.0175905
NM_001352814	ZNF385B	2.5958	0.00129563	0.0119442
NM_001282725	ZNF385B	2.5958	0.00129563	0.0119442
NR_104234	ZNF385B	2.5958	0.00129563	0.0119442
NM_181876	PPP2R2C	2.59495	0.000587361	0.00651881
NM_014334	FRRS1L	2.59349	0.00289115	0.0217216
NR_132989	MIR3945HG	2.59297	0.233725	NA
NM_001164738	CALCR	2.5903	0.0253877	0.104196
NM_001297616	UGT2B4	2.58915	0.234336	NA
NR_104081	RNVU1-3	2.58907	0.232806	NA
NM_020526	EPHA8	2.58493	0.00501178	0.0327243
NM_001329701	NTN4	2.58443	6.9318e-08	3.8385e-06
NM_002509	NKX2-2	2.58314	0.0729833	0.21315
NM_024009	GJB3	2.58274	0.00124215	0.0115539
NM_001329700	NTN4	2.58093	6.99406e-08	3.86926e-06
NM_002246	KCNK3	2.58071	0.00257046	0.0198547
NM_021229	NTN4	2.57779	7.34364e-08	4.05101e-06
NR_148055	ZNF385B	2.5777	0.00150007	0.0132369
NM_001113398	ZNF385B	2.5777	0.00150007	0.0132369
NM_020157	OTOR	2.57696	0.116492	NA
NM_020737	LRFN2	2.57548	0.00136094	0.0123432
NR_002216	NXF4	2.57189	0.0306799	0.118869
NR_132986	MIR3150BHG	2.57143	0.0433811	0.149879
NM_004794	RAB33A	2.57132	6.9265e-05	0.00122957
NR_110752	POTEB3	2.56827	0.368281	NA
NR_145771	SNORA80D	2.56827	0.368281	NA
NM_001353701	CELF4	2.56669	0.0155052	0.0730131
NR_047476	LRRC3-DT	2.56579	0.000469049	0.00554943
NM_207454	C17orf102	2.56504	0.000248867	0.00337858
NM_001282715	OLFML2A	2.56352	0.0225451	0.095942
NR_004855	HULC	2.5614	0.0792281	0.225421
NM_182487	OLFML2A	2.56097	0.0214916	0.0925394
NM_001122772	AGAP2	2.56025	0.0135776	0.0665786
NM_001010926	HES5	2.55889	0.0289732	0.114412
NM_014770	AGAP2	2.55844	0.0135455	0.0664618
NM_018584	CAMK2N1	2.55426	0.000865542	0.00883315
NM_001348516	CCDC85A	2.55326	0.00133705	0.0121782
NM_001348515	CCDC85A	2.55326	0.00133705	0.0121782
NM_001348514	CCDC85A	2.55326	0.00133705	0.0121782
NM_001348513	CCDC85A	2.55326	0.00133705	0.0121782
NM_001348512	CCDC85A	2.55326	0.00133705	0.0121782
NM_001080433	CCDC85A	2.55326	0.00133705	0.0121782
NM_001329702	NTN4	2.55262	7.1551e-08	3.95456e-06
NM_033272	KCNH7	2.55153	0.000405068	0.00494024
NM_001330297	GLDN	2.5513	0.0548217	0.175962
NM_015363	ZIM2	2.54864	0.00033339	0.00424157
NM_001146327	ZIM2	2.54864	0.00033339	0.00424157
NM_001146326	ZIM2	2.54864	0.00033339	0.00424157
NM_021800	DNAJC12	2.54702	5.23432e-09	3.8971e-07
NM_006288	THY1	2.54621	0.00816223	0.0468393
NM_005951	MT1H	2.5441	0.184198	0.390694
NM_001164737	CALCR	2.54406	0.0294832	0.1158
NM_001742	CALCR	2.54406	0.0294832	0.1158
NM_001311162	THY1	2.5418	0.00831708	0.0474588
NM_001311160	THY1	2.53934	0.00856494	0.0486184
NR_026925	LOC151174	2.53809	0.00159333	0.0138793
NR_026926	LOC151174	2.53809	0.00159333	0.0138793
NM_001352812	ZNF385B	2.53718	0.00120799	0.0112842
NM_001318531	THEMIS	2.53598	0.00460022	0.0309837
NM_018423	STYK1	2.53576	0.0319903	0.122552
NR_132987	MIR3150BHG	2.53462	0.0471559	0.158563
NM_018400	SCN3B	2.53454	0.00140355	0.0126225
NM_001040151	SCN3B	2.53454	0.00140355	0.0126225
NM_052978	TRIM9	2.53436	3.2874e-05	0.000664167
NM_001291369	ZNF534	2.53192	0.00579914	0.0362941
NM_001291368	ZNF534	2.53192	0.00579914	0.0362941
NR_109871	TRAF3IP3	2.5313	1.83815e-06	6.40478e-05
NR_146611	C14orf144	2.53121	0.0434571	0.150079
NR_103711	PAPPA-AS1	2.53099	1.86836e-08	1.22786e-06
NR_002948	KLKP1	2.53003	0.140969	0.327313
NR_104628	LINC02064	2.52913	0.525392	NA
NR_120430	LOC101928100	2.52739	0.00868226	0.0491008
NR_027032	AGAP2-AS1	2.52737	0.0149474	0.0713558
NM_012261	LAMP5	2.52705	NA	NA
NM_001199897	LAMP5	2.52705	NA	NA
NM_145001	STK32A	2.52419	0.00176561	0.0149056
NM_016835	MAPT	2.52304	0.00614444	0.0377492
NM_016841	MAPT	2.52304	0.00614444	0.0377492
NM_001203251	MAPT	2.52304	0.00614444	0.0377492
NM_001203252	MAPT	2.52304	0.00614444	0.0377492
NM_005910	MAPT	2.52304	0.00614444	0.0377492
NM_016834	MAPT	2.52304	0.00614444	0.0377492
NM_001123066	MAPT	2.52304	0.00614444	0.0377492
NM_001123067	MAPT	2.52304	0.00614444	0.0377492
NR_106748	MIR6132	2.52275	0.327967	NA
NM_201262	DNAJC12	2.52112	2.17675e-10	2.48714e-08
NM_001085420	PLSCR5	2.52003	0.208052	NA
NM_175038	CNTN1	2.51643	3.6701e-06	0.000109554
NR_136535	LOC105372493	2.51479	0.197646	NA
NM_001010906	NUGGC	2.51479	0.197646	NA
NM_001319108	OSM	2.51281	0.0459024	0.155508
NM_133266	SHANK2	2.51246	4.30008e-10	4.55264e-08
NR_110766	SHANK2	2.51246	4.30008e-10	4.55264e-08
NM_001843	CNTN1	2.5121	3.57358e-06	0.000107339
NM_001324187	SH3GL3	2.51124	0.0140816	0.0682513
NM_006176	NRGN	2.51053	NA	NA
NM_001126181	NRGN	2.51053	NA	NA
NR_109846	KCNA3	2.50874	0.0151446	0.0720349
NR_147190	STK32A-AS1	2.50476	6.60106e-07	2.72666e-05
NM_001199417	ARHGAP23	2.50381	1.40938e-05	0.00033535
NM_130769	GPHA2	2.5038	0.199087	NA
NM_001306151	DAPP1	2.5036	0.0349741	0.129911
NM_014395	DAPP1	2.5036	0.0349741	0.129911
NM_006665	HPSE	2.50241	0.0519487	0.169772
NM_001166498	HPSE	2.50241	0.0519487	0.169772
NM_001199830	HPSE	2.50241	0.0519487	0.169772
NM_001098540	HPSE	2.50241	0.0519487	0.169772
NM_031464	RPS6KL1	2.5003	6.06511e-05	0.00110748
NM_032206	NLRC5	2.50006	0.00689046	0.0412348
NR_134511	LOC101930114	2.49979	0.000109106	0.00177039
NR_135673	LOC105371703	2.49972	NA	NA
NM_001267617	ARPP21	2.49846	0.034871	0.129645
NM_001486	GCKR	2.4977	0.00831003	0.0474233
NM_001283054	STMN4	2.4959	0.000848334	0.00869975
NM_030795	STMN4	2.4959	0.000848334	0.00869975
NM_001283055	STMN4	2.4959	0.000848334	0.00869975
NM_001283053	STMN4	2.4959	0.000848334	0.00869975
NM_001352266	HSH2D	2.49568	0.393381	NA
NM_001352265	HSH2D	2.49568	0.393381	NA
NR_038120	ELMO1	2.49545	0.00104993	0.0101802
NM_130442	ELMO1	2.49545	0.00104993	0.0101802
NM_001098527	RFPL2	2.49434	0.0090634	0.0506702
NR_110837	LINC02080	2.4934	0.000451223	0.00538292
NM_001080997	RTBDN	2.49217	0.0513718	0.16843
NM_004497	FOXA3	2.49168	0.22831	NA
NM_001284339	NEDD4	2.49142	1.72088e-09	1.43079e-07
NR_104302	NEDD4	2.49142	1.72088e-09	1.43079e-07
NM_001284338	NEDD4	2.49142	1.72088e-09	1.43079e-07
NM_001284340	NEDD4	2.49142	1.72088e-09	1.43079e-07
NM_198400	NEDD4	2.49142	1.72088e-09	1.43079e-07
NM_001353	AKR1C1	2.49142	0.00186761	0.0155426
NM_005727	TSPAN1	2.49026	0.00624477	0.0382353
NR_133910	CXCL17	2.48984	0.000468434	0.00554412
NM_198477	CXCL17	2.48984	0.000468434	0.00554412
NM_001112741	KCNC1	2.48885	0.00267895	0.0204929
NM_001232	CASQ2	2.48713	NA	NA
NM_001243169	PTCRA	2.48669	0.397209	NA
NM_001243170	PTCRA	2.48669	0.397209	NA
NM_001243168	PTCRA	2.48669	0.397209	NA
NM_138296	PTCRA	2.48669	0.397209	NA
NM_001114726	PRRT4	2.48512	0.0103324	0.0553204
NM_001174164	PRRT4	2.48512	0.0103324	0.0553204
NM_016300	ARPP21	2.48406	0.0385583	0.138407
NR_110458	HAGLR	2.48336	0.529247	NA
NR_110464	HAGLR	2.48336	0.529247	NA
NR_110463	HAGLR	2.48336	0.529247	NA
NR_110462	HAGLR	2.48336	0.529247	NA
NR_125919	LINC02493	2.48336	0.529247	NA
NR_110468	HAGLR	2.48336	0.529247	NA
NR_110467	HAGLR	2.48336	0.529247	NA
NM_001206847	SMIM18	2.48309	0.0197024	0.0871252
NR_146711	LINC02004	2.48036	0.00221052	0.0177078
NR_134647	LOC100505797	2.48034	0.0111746	0.0582875
NM_001256809	GRM4	2.47986	0.00084676	0.0086944
NR_146523	LINC02468	2.47894	0.189773	0.397336
NR_109845	KCNA3	2.47852	0.0148699	0.0711333
NM_001159546	RFPL2	2.47846	0.0103107	0.0552688
NM_001282847	GRM4	2.47715	0.000853769	0.00873928
NM_001256811	GRM4	2.47715	0.000853769	0.00873928
NM_000841	GRM4	2.47715	0.000853769	0.00873928
NR_024378	LINC00051	2.4762	0.00561123	0.0355345
NM_001159545	RFPL2	2.47518	0.00888231	0.0500066
NR_033887	LINC01141	2.47149	0.0186032	0.0836911
NM_020799	STAMBPL1	2.47123	1.83673e-13	4.11385e-11
NM_001256063	CNTN1	2.47079	1.3243e-06	4.87332e-05
NM_001270444	RTBDN	2.46818	0.044049	0.151315
NM_001270443	RTBDN	2.46818	0.044049	0.151315
NM_001270445	RTBDN	2.46818	0.044049	0.151315
NR_125863	LINC02544	2.46777	0.206377	NA
NM_001206838	PTPRZ1	2.46751	0.000500068	0.0057755
NM_002851	PTPRZ1	2.46751	0.000500068	0.0057755
NM_001206839	PTPRZ1	2.46751	0.000500068	0.0057755
NR_110418	LOC101928269	2.46675	0.121166	0.297946
NM_005285	NPBWR1	2.46669	0.536005	NA
NM_000823	GHRHR	2.46669	0.536005	NA
NR_110995	LOC101927575	2.46658	0.00943792	0.0522296
NR_027752	ALDH1L2	2.4651	6.78235e-12	1.13434e-09
NM_001034173	ALDH1L2	2.4651	6.78235e-12	1.13434e-09
NR_120675	NEURL1-AS1	2.46438	0.00469386	0.0314748
NM_152349	KRT222	2.46425	0.0369593	0.134582
NM_001135156	DPF1	2.4603	0.000835252	0.00860039
NM_000299	PKP1	2.46012	0.390837	NA
NM_001005337	PKP1	2.46012	0.390837	NA
NM_001282901	RAPGEF4	2.45808	0.0071421	0.0423107
NR_135526	LINC01832	2.45761	0.537558	NA
NM_021258	IL22RA1	2.45761	0.537558	NA
NM_006770	MARCO	2.45761	0.537558	NA
NM_130767	ACOT12	2.45695	0.004438	0.0301764
NM_001039459	ELMO1	2.45693	0.000830862	0.00855947
NR_027156	TUBBP5	2.45628	0.0269304	0.108555
NR_125838	LOC101926915	2.45548	0.00446356	0.030318
NM_007136	ZNF80	2.45498	0.0504463	0.166217
NM_021911	GABRB2	2.45329	0.00757708	0.0442068
NM_000813	GABRB2	2.45329	0.00757708	0.0442068
NM_032545	CFC1	2.45219	0.0292821	0.115221
NM_001270421	CFC1	2.45219	0.0292821	0.115221
NM_001270420	CFC1	2.45219	0.0292821	0.115221
NR_024355	LINC00634	2.45197	0.0010948	0.0105496
NM_001278065	GRM1	2.4511	0.00438588	0.0299491
NM_020866	KLHL1	2.44995	0.00327682	0.0238458
NM_001286725	KLHL1	2.44995	0.00327682	0.0238458
NR_120473	SOX5-AS1	2.44848	0.539121	NA
NM_002424	MMP8	2.44848	0.539121	NA
NM_080389	DEFB104A	2.44848	0.539121	NA
NM_001302265	DEFA1B	2.44848	0.539121	NA
NM_004084	DEFA1	2.44848	0.539121	NA
NM_004084	DEFA1	2.44848	0.539121	NA
NM_001304442	MMP8	2.44848	0.539121	NA
NM_001304441	MMP8	2.44848	0.539121	NA
NM_001302265	DEFA1B	2.44848	0.539121	NA
NM_001042500	DEFA1B	2.44848	0.539121	NA
NM_001042500	DEFA1B	2.44848	0.539121	NA
NM_001040702	DEFB104B	2.44848	0.539121	NA
NM_001040702	DEFB104B	2.44848	0.539121	NA
NR_028346	TRIM53AP	2.44848	0.539121	NA
NM_080389	DEFB104A	2.44848	0.539121	NA
NR_148995	LOC100128253	2.44653	0.000482031	0.00565893
NM_001270428	LMO1	2.44546	0.00569904	0.0358643
NM_001256064	CNTN1	2.4453	1.57273e-06	5.60518e-05
NR_131235	LINC01158	2.44409	0.000286815	0.00376953
NR_131234	LINC01158	2.44409	0.000286815	0.00376953
NR_134648	LOC100505797	2.44377	0.00641923	0.039026
NR_073006	LMO1	2.4433	0.00533964	0.0343171
NM_002315	LMO1	2.4433	0.00533964	0.0343171
NM_001286102	NR2E1	2.44317	0.024683	0.102118
NR_109866	LOC101929413	2.44144	0.236862	NA
NM_001004487	OR13J1	2.44085	0.0284754	0.112917
NM_001278066	GRM1	2.4408	0.0044846	0.030418
NM_001278064	GRM1	2.4408	0.0044846	0.030418
NM_001278067	GRM1	2.4408	0.0044846	0.030418
NM_001278794	NPY4R	2.43945	0.107346	NA
NM_005972	NPY4R	2.43945	0.107346	NA
NM_173162	KCNH7	2.43944	0.000281946	0.00372875
NM_001243193	BPIFA1	2.43931	0.540693	NA
NR_146455	LINC02446	2.43931	0.540693	NA
NM_001185158	IL24	2.43931	0.540693	NA
NM_153324	DEFB123	2.43931	0.540693	NA
NR_111969	CCL4L1	2.43931	0.540693	NA
NM_001291468	CCL4L2	2.43931	0.540693	NA
NM_001291469	CCL4L2	2.43931	0.540693	NA
NM_001291470	CCL4L2	2.43931	0.540693	NA
NM_001291471	CCL4L2	2.43931	0.540693	NA
NM_001291472	CCL4L2	2.43931	0.540693	NA
NM_001291473	CCL4L2	2.43931	0.540693	NA
NM_001291474	CCL4L2	2.43931	0.540693	NA
NM_001291475	CCL4L2	2.43931	0.540693	NA
NR_111970	CCL4L2	2.43931	0.540693	NA
NM_016583	BPIFA1	2.43931	0.540693	NA
NM_005555	KRT6B	2.43931	0.540693	NA
NM_005423	TFF2	2.43931	0.540693	NA
NM_001143989	NBPF4	2.43931	0.540693	NA
NM_006850	IL24	2.43931	0.540693	NA
NR_126450	DEFB123	2.43931	0.540693	NA
NM_178469	LCN8	2.43931	0.540693	NA
NM_130852	BPIFA1	2.43931	0.540693	NA
NM_001345934	LCN8	2.43931	0.540693	NA
NM_207007	CCL4L1	2.43931	0.540693	NA
NM_001185157	IL24	2.43931	0.540693	NA
NM_001001912	OR4E2	2.43931	0.540693	NA
NM_001073	UGT2B11	2.43931	0.540693	NA
NR_104028	SORCS3-AS1	2.43931	0.540693	NA
NM_001185156	IL24	2.43931	0.540693	NA
NM_004976	KCNC1	2.43874	0.00270835	0.0206603
NR_037883	LINC01158	2.4381	0.000297968	0.0038793
NR_120417	LOC101927248	2.43649	0.0287817	0.113802
NM_001351360	STAC2	2.43589	0.109405	0.278291
NM_198993	STAC2	2.43589	0.109405	0.278291
NR_024470	SLCO4A1-AS1	2.43277	0.0992865	0.261643
NM_001300773	SYT7	2.43255	0.00219501	0.017608
NM_004200	SYT7	2.43255	0.00219501	0.017608
NM_001252065	SYT7	2.43255	0.00219501	0.017608
NR_131233	LINC01158	2.43138	0.000302177	0.00392524
NM_001037132	NRCAM	2.43134	1.52385e-06	5.44445e-05
NM_001083947	TMPRSS4	2.43052	0.0605551	0.188442
NM_001290096	TMPRSS4	2.43052	0.0605551	0.188442
NM_001173552	TMPRSS4	2.43052	0.0605551	0.188442
NM_019894	TMPRSS4	2.43052	0.0605551	0.188442
NM_001173551	TMPRSS4	2.43052	0.0605551	0.188442
NR_110734	TMPRSS4	2.43052	0.0605551	0.188442
NM_001290094	TMPRSS4	2.43052	0.0605551	0.188442
NM_005332	HBZ	2.43038	0.224582	NA
NR_034024	LINC00347	2.42925	0.538417	NA
NR_034025	LINC00347	2.42925	0.538417	NA
NR_046774	DSCAM-IT1	2.42917	0.0845164	0.235611
NM_004997	MYBPH	2.42758	0.228037	0.445001
NM_012309	SHANK2	2.42756	8.26828e-11	1.09424e-08
NR_002139	HCG4	2.42694	0.12587	0.304768
NM_001199764	PTPRN	2.42679	1.62116e-05	0.000375371
NM_172102	CD8B	2.42677	0.0018607	0.0155016
NM_172101	CD8B	2.42677	0.0018607	0.0155016
NM_172213	CD8B	2.42677	0.0018607	0.0155016
NM_001178100	CD8B	2.42677	0.0018607	0.0155016
NM_001100397	RAPGEF4	2.42584	0.00617664	0.0379067
NR_131226	LINC01455	2.42548	0.352041	NA
NM_001282483	PRKG2	2.42514	0.00386401	0.0271767
NM_001282482	PRKG2	2.42514	0.00386401	0.0271767
NM_001282480	PRKG2	2.42514	0.00386401	0.0271767
NM_001282481	PRKG2	2.42514	0.00386401	0.0271767
NM_001005922	KRTAP5-1	2.42383	0.0141081	0.0682528
NM_145013	C11orf45	2.42362	0.00828397	0.0472792
NM_001318484	MUC22	2.42335	0.10919	0.278039
NM_001322469	MUC22	2.42335	0.10919	0.278039
NM_001198815	MUC22	2.42335	0.10919	0.278039
NM_201264	NRP2	2.42231	3.79375e-13	7.90265e-11
NM_001143938	ZNF534	2.42218	0.0607419	0.188864
NM_001351679	ZNF534	2.42218	0.0607419	0.188864
NM_001143939	ZNF534	2.42218	0.0607419	0.188864
NR_002717	ATXN8OS	2.42188	0.00390789	0.0274118
NM_001282899	RAPGEF4	2.42055	0.00674403	0.0405056
NM_001282900	RAPGEF4	2.42055	0.00674403	0.0405056
NM_001193583	NRCAM	2.41975	1.33702e-06	4.90448e-05
NM_001193582	NRCAM	2.41975	1.33702e-06	4.90448e-05
NM_001193584	NRCAM	2.41975	1.33702e-06	4.90448e-05
NM_005010	NRCAM	2.41975	1.33702e-06	4.90448e-05
NR_110224	LINC01800	2.41929	0.000211812	0.00296161
NR_046647	SLC6A1-AS1	2.41818	0.0637587	0.194869
NM_001145176	SHISA7	2.41813	0.00479946	0.0318539
NM_021248	CDH22	2.41796	0.0186733	0.0838952
NM_002608	PDGFB	2.41673	0.0258049	0.105454
NR_003313	SNORD115-21	2.41659	0.000729913	0.00774916
NM_018058	CRTAC1	2.41652	0.000261029	0.00350841
NM_003269	NR2E1	2.41171	0.0269345	0.10856
NM_007148	RNF112	2.41166	0.00277734	0.0210613
NM_001079530	CFC1B	2.41165	0.0313529	0.120856
NM_001304449	ZNF806	2.40953	0.00121581	0.0113407
NM_001322503	ADRA1A	2.40915	0.00497606	0.0325685
NM_033303	ADRA1A	2.40915	0.00497606	0.0325685
NR_136343	ADRA1A	2.40915	0.00497606	0.0325685
NM_001079530	CFC1B	2.40899	0.0300029	0.117179
NM_033302	ADRA1A	2.40859	0.00497893	0.0325766
NM_001322502	ADRA1A	2.40859	0.00497893	0.0325766
NM_001044370	MPPED1	2.40747	NA	NA
NR_120394	SOX1-OT	2.4067	0.00529633	0.0340961
NM_138295	PKD1L1	2.40479	2.89903e-07	1.34684e-05
NM_004647	DPF1	2.40447	0.000860223	0.00878508
NM_001289978	DPF1	2.40447	0.000860223	0.00878508
NM_001135155	DPF1	2.40447	0.000860223	0.00878508
NM_005462	MAGEC1	2.40386	0.546791	NA
NR_148993	LOC400743	2.40386	0.546791	NA
NR_046623	LPP-AS1	2.40386	0.546791	NA
NR_134505	CERNA2	2.40386	0.546791	NA
NR_024372	FLJ25758	2.40386	0.546791	NA
NR_046638	PCYT1B-AS1	2.40386	0.546791	NA
NM_000529	MC2R	2.40386	0.546791	NA
NR_135636	LOC102724908	2.40386	0.546791	NA
NM_001278392	CEACAM18	2.40386	0.546791	NA
NM_002782	PSG6	2.40386	0.546791	NA
NR_110003	LINC01733	2.40386	0.546791	NA
NR_134933	LOC105376997	2.40386	0.546791	NA
NM_001925	DEFA4	2.40386	0.546791	NA
NM_014589	PLA2G2E	2.40386	0.546791	NA
NM_138283	CSTL1	2.40386	0.546791	NA
NM_001310142	LOC100131107	2.40386	0.546791	NA
NR_110180	LOC101928211	2.40386	0.546791	NA
NM_014360	NKX2-8	2.40386	0.546791	NA
NM_019016	KRT24	2.40386	0.546791	NA
NM_001291911	MC2R	2.40386	0.546791	NA
NM_001031850	PSG6	2.40386	0.546791	NA
NM_001039165	MRGPRE	2.40386	0.546791	NA
NM_001012708	KRTAP5-3	2.40386	0.546791	NA
NR_126057	LINC02520	2.40313	0.00712232	0.0422573
NR_147505	LOC100422781	2.40312	0.00950332	0.0525074
NM_153697	ANKRD44	2.40311	2.08136e-10	2.38761e-08
NM_002846	PTPRN	2.403	1.79935e-05	0.000406066
NM_001199763	PTPRN	2.403	1.79935e-05	0.000406066
NM_007177	FAM107A	2.40284	NA	NA
NM_001076778	FAM107A	2.40284	NA	NA
NR_135113	LOC101928177	2.40103	3.32574e-05	0.000670739
NR_110876	ROCR	2.40018	0.345412	NA
NM_001282527	NOL4	2.40011	0.000376902	0.00467591
NM_001353234	NOL4	2.40011	0.000376902	0.00467591
NM_001198547	NOL4	2.40011	0.000376902	0.00467591
NM_001353235	NOL4	2.40011	0.000376902	0.00467591
NM_001146339	VSTM2B	2.3995	0.0958848	0.255326
NR_034176	RUFY4	2.39878	0.0827715	0.232318
NM_007023	RAPGEF4	2.39766	0.00698648	0.0416625
NM_201279	NRP2	2.39631	4.29332e-15	1.30383e-12
NM_003872	NRP2	2.39631	4.29332e-15	1.30383e-12
NM_201266	NRP2	2.39631	4.29332e-15	1.30383e-12
NM_001939	DRP2	2.39363	0.0192069	0.0856857
NM_001171184	DRP2	2.39363	0.0192069	0.0856857
NM_001063	TF	2.39184	3.28453e-06	0.000100755
NM_001354704	TF	2.39184	3.28453e-06	0.000100755
NM_001496	GFRA3	2.39059	0.0292652	0.115186
NM_005525	HSD11B1	2.39028	0.077465	0.221926
NM_001256812	GRM4	2.38994	0.00112441	0.0107613
NM_001102562	45362	2.38965	4.7545e-06	0.000135879
NM_000674	ADORA1	2.38574	0.0125009	0.0625996
NM_001048230	ADORA1	2.38574	0.0125009	0.0625996
NM_003787	NOL4	2.38545	0.000466413	0.00552618
NM_001198548	NOL4	2.38545	0.000466413	0.00552618
NM_001198546	NOL4	2.38545	0.000466413	0.00552618
NM_001353233	NOL4	2.38545	0.000466413	0.00552618
NM_001353232	NOL4	2.38545	0.000466413	0.00552618
NM_001353237	NOL4	2.38545	0.000466413	0.00552618
NM_181789	GLDN	2.38447	0.033743	0.126618
NR_110808	LOC101927557	2.38255	0.210441	NA
NR_144370	FABP12	2.38101	0.232613	NA
NM_001105281	FABP12	2.38101	0.232613	NA
NM_001173393	HAVCR1	2.38097	0.00239288	0.0189177
NM_001308156	HAVCR1	2.38097	0.00239288	0.0189177
NM_012206	HAVCR1	2.38097	0.00239288	0.0189177
NM_001080418	DLGAP3	2.38079	0.00805623	0.0463647
NR_120532	LOC101929427	2.37942	0.0550378	0.176254
NM_001184870	FCRLA	2.3794	0.374352	NA
NM_001184867	FCRLA	2.3794	0.374352	NA
NM_001184866	FCRLA	2.3794	0.374352	NA
NM_001184872	FCRLA	2.3794	0.374352	NA
NM_001184871	FCRLA	2.3794	0.374352	NA
NM_032738	FCRLA	2.3794	0.374352	NA
NM_001184873	FCRLA	2.3794	0.374352	NA
NM_001206748	CAV2	2.37802	0.0033297	0.0241699
NM_004210	NEURL1	2.37669	0.00151633	0.0133578
NM_001287754	TRAF3IP3	2.37517	2.17387e-05	0.000468915
NM_001304418	LMOD3	2.37411	0.139172	0.325288
NM_198271	LMOD3	2.37411	0.139172	0.325288
NR_027034	PRR34-AS1	2.37393	0.380421	NA
NM_001130011	TEX101	2.37393	0.380421	NA
NM_001184750	SLITRK4	2.37219	0.347023	0.571425
NM_203403	LURAP1L	2.37155	3.24312e-10	3.53078e-08
NR_003084	HOXC5	2.37078	0.382308	0.605733
NM_004946	DOCK2	2.3695	0.000694218	0.00745386
NM_006605	RFPL2	2.36883	0.0194344	0.0864533
NM_001145717	PNPLA1	2.36857	0.0805816	0.228058
NM_001256813	GRM4	2.36792	0.00118955	0.0112147
NR_027244	LINC01106	2.36757	0.00378274	0.0266799
NM_005295	GPR22	2.36693	0.0693546	0.206963
NM_173078	SLITRK4	2.36566	0.348243	0.572466
NM_021096	CACNA1I	2.36311	0.0218569	0.0936104
NM_001003406	CACNA1I	2.36311	0.0218569	0.0936104
NM_001781	CD69	2.36157	0.373276	NA
NM_032281	ELAVL3	2.36142	0.0110365	0.057761
NM_001420	ELAVL3	2.36142	0.0110365	0.057761
NR_027765	SBF1P1	2.36052	0.331136	0.556582
NM_001282713	FAM107A	2.35956	NA	NA
NM_001277185	SAMD3	2.35928	0.000783667	0.00817101
NM_183377	ASIC2	2.35832	0.00376913	0.0266327
NM_001184749	SLITRK4	2.3582	0.350581	0.574324
NM_014005	PCDHA9	2.35777	1.95385e-06	6.73873e-05
NR_073130	CDH19	2.35777	NA	NA
NM_021153	CDH19	2.35777	NA	NA
NM_001271028	CDH19	2.35777	NA	NA
NR_148199	LOC105374338	2.35407	0.000835282	0.00860039
NR_045767	C11orf45	2.35256	0.00963978	0.0529346
NM_001322902	SNAP25	2.35225	0.000262998	0.00352831
NR_046514	SOX21-AS1	2.35222	0.0244912	0.101623
NR_146502	LINC02134	2.34985	0.225055	0.440967
NM_001164431	ARHGAP40	2.34974	0.0128657	0.063925
NM_203436	ASCL4	2.34902	0.24411	NA
NR_146524	HSD17B3-AS1	2.34896	0.305684	NA
NM_001704	ADGRB3	2.34843	5.60693e-08	3.19058e-06
NM_001917	DAO	2.34828	0.177906	0.381384
NR_038324	LINC01364	2.34744	0.028966	0.114391
NR_040043	ISM1-AS1	2.34729	0.247547	0.465916
NM_178829	LLCFC1	2.34689	0.108423	0.276787
NM_152698	AMER3	2.34672	0.0114021	0.0590796
[truncated: 29,676 more rows]

## Sheet: Purkinje (DESeq2)
Significantly changed genes in human Purkinje by DESeq2 (N=3, at |log2FC| > 0.5)
RefSeq ID	Gene Symbol	Log2(FC)	pvalue	adjusted pvalue
NM_002550	OR3A1	21.5385	NA	NA
NR_046559	RERG-AS1	21.476	NA	NA
NM_001004754	OR51I2	21.3267	NA	NA
NM_001005270	OR4C12	21.2529	NA	NA
NM_201550	LRRC10	21.191	NA	NA
NM_001045479	S100A7L2	21.1594	NA	NA
NR_134491	LOC105376382	21.0757	NA	NA
NM_001355223	OR2T7	21.0049	NA	NA
NR_135573	LOC101926968	21.0049	NA	NA
NM_000590	IL9	20.8918	9.12306e-08	0.00310686
NM_002365	MAGEB3	20.8397	9.82531e-08	0.00310686
NM_005290	GPR15	20.2658	NA	NA
NM_021794	ADAM30	19.4945	NA	NA
NM_001280557	SLC39A4	10.1303	NA	NA
NR_046249	LINC01699	8.728	NA	NA
NR_047495	LINC00565	8.59815	0.00167268	0.999924
NM_001025231	KPRP	8.58752	0.000677155	0.999924
NM_001205272	KRBOX1	8.3719	NA	NA
NM_057176	BSND	8.31251	0.000758374	0.999924
NR_119385	ZNF295-AS1	8.27954	0.00503714	0.999924
NM_130849	SLC39A4	8.2316	0.000217822	0.529827
NM_017767	SLC39A4	8.2227	0.000229501	0.529833
NM_153833	H1FOO	8.01672	NA	NA
NM_012360	OR1F1	7.99293	0.0101341	0.999924
NR_047021	LINC00433	7.97536	NA	NA
NM_001004755	OR51L1	7.97395	0.010035	0.999924
NR_046629	MYLK-AS2	7.97085	0.0121871	0.999924
NR_136412	LOC105371592	7.94205	0.000868972	0.999924
NM_007227	GPR45	7.92978	0.0119731	0.999924
NR_027273	ZNF295-AS1	7.8848	0.012714	0.999924
NM_001004451	OR1J1	7.85094	0.0125002	0.999924
NR_033904	LINC00921	7.76927	0.00267283	0.999924
NM_005362	MAGEA3	7.76435	0.0149589	0.999924
NR_045004	OR7E2P	7.68944	NA	NA
NR_135133	LOC101928932	7.59468	0.00658067	0.999924
NR_146716	LINC02041	7.40336	0.0301734	0.999924
NR_002763	CPS1-IT1	7.3935	0.0586466	0.999924
NM_003511	HIST1H2AL	7.38702	0.0378607	0.999924
NM_014440	IL36A	7.34766	0.0602368	0.999924
NR_039664	MIR4459	7.34766	0.0602368	0.999924
NM_022454	SOX17	7.29209	0.0403127	0.999924
NR_104624	LINC01647	7.21496	0.0442001	0.999924
NM_004122	GHSR	7.20069	0.0655787	0.999924
NM_181703	GJA5	7.19866	0.0461328	0.999924
NM_001136271	NKX2-6	7.14748	NA	NA
NR_051997	ZNF33BP1	7.12118	0.0686285	0.999924
NM_001282442	DPEP2NB	7.1142	0.00964062	0.999924
NM_001004700	OR4C11	7.08179	0.0636379	0.999924
NM_016591	GCNT4	7.07179	0.0526426	0.999924
NM_001005282	OR5M8	7.06563	0.070828	0.999924
NM_001052	SSTR4	7.03703	0.0719828	0.999924
NM_203347	LCN15	6.99528	NA	NA
NM_016170	TLX2	6.98997	0.0628196	0.999924
NR_028386	LOC375196	6.94767	0.0756915	0.999924
NM_001004719	OR4M2	6.91661	0.0770167	0.999924
NM_001004756	OR51M1	6.91661	0.0770167	0.999924
NM_001004699	OR2Z1	6.90483	0.0736802	0.999924
NM_001004691	OR2M7	6.88486	0.0783907	0.999924
NM_001004727	OR4X2	6.88486	0.0783907	0.999924
NM_203424	IQCF2	6.88486	0.0783907	0.999924
NR_024008	WWC2-AS2	6.87121	0.0789878	0.999924
NM_001080458	EVX2	6.86426	0.079293	0.999924
NM_001359094	TDRG1	6.83771	0.0775076	0.999924
NM_001359095	TDRG1	6.83771	0.0775076	0.999924
NM_001359096	TDRG1	6.83771	0.0775076	0.999924
NM_005508	CCR4	6.78321	0.0829259	0.999924
NR_027181	LINC01101	6.77032	0.083516	0.999924
NR_134483	LOC102724264	6.76524	NA	NA
NM_033194	HSPB9	6.75526	0.0530567	0.999924
NM_001242589	TREM1	6.75471	0.0196595	0.999924
NR_125363	USP46-AS1	6.7504	0.0844346	0.999924
NR_134324	LOC105375115	6.7504	0.0844346	0.999924
NR_146481	LINC02322	6.7504	0.0844346	0.999924
NR_122073	LINC01879	6.74857	0.0845191	0.999924
NM_007160	OR2H2	6.74222	0.0848143	0.999924
NM_001002923	IGFL4	6.73239	0.0210654	0.999924
NR_135596	LOC101927635	6.71735	0.00545314	0.999924
NR_152818	LINC02203	6.71473	0.0861	0.999924
NM_001005465	OR10G3	6.67815	0.0878352	0.999924
NR_001549	TTTY19	6.67815	0.0878352	0.999924
NM_001302757	OVOL3	6.6703	0.0882116	0.999924
NR_036495	LOC646938	6.65437	0.0889787	0.999924
NM_006071	PKDREJ	6.64307	0.00268662	0.999924
NM_207391	RGS9BP	6.63486	0.0899256	0.999924
NR_134484	LOC102724264	6.617	NA	NA
NM_153330	DNAJB8	6.61622	0.0908384	0.999924
NR_138480	LINP1	6.59171	NA	NA
NM_001271750	C5AR2	6.57644	0.0928107	0.999924
NM_001145805	IRGM	6.56772	0.0932472	0.999924
NM_152577	CBLL2	6.56252	0.0935089	0.999924
NM_000482	APOA4	6.53617	0.0948424	0.999924
NM_207364	GPR148	6.5124	0.0960582	0.999924
NR_027259	RBM12B-AS1	6.50517	0.0671976	0.999924
NM_194284	CLDN23	6.49712	0.0968461	0.999924
NM_001258283	OR2V1	6.46186	0.0986853	0.999924
NR_026742	USP27X-AS1	6.44517	0.0153563	0.999924
NM_002934	RNASE2	6.4368	0.100009	0.999924
NM_178435	LCE3E	6.4368	0.100009	0.999924
NR_046591	DPYD-AS2	6.42254	0.100769	0.999924
NM_001004458	OR1S1	6.39233	0.102393	0.999924
NM_001008901	GTSF1L	6.38979	0.102531	0.999924
NM_176791	GTSF1L	6.38979	0.102531	0.999924
NR_134632	LOC105373051	6.37313	0.103437	0.999924
NM_001079935	OR7E24	6.34645	0.104901	0.999924
NM_001348223	OR4C5	6.34645	0.104901	0.999924
NR_110075	LOC101927269	6.3354	0.105512	0.999924
NM_001011550	MAGEA4	6.31768	NA	NA
NR_103718	LINC00528	6.31421	0.00521869	0.999924
NM_001126063	KHDC1L	6.30275	0.0183033	0.999924
NM_001010969	CYP4A22	6.29096	0.00853089	0.999924
NM_001308102	CYP4A22	6.28115	0.00870147	0.999924
NR_108074	LINC00706	6.26646	0.109389	0.999924
NM_033214	GK2	6.25948	0.109789	0.999924
NM_181684	KRTAP12-2	6.25007	0.110328	0.999924
NR_001552	TTTY16	6.25007	0.110328	0.999924
NR_003951	ADAM21P1	6.21996	0.112068	0.999924
NM_001004487	OR13J1	6.19935	0.113273	0.999924
NM_001004719	OR4M2	6.19935	0.113273	0.999924
NM_001195081	CLDN34	6.19935	0.113273	0.999924
NM_153448	ESX1	6.18202	0.0238723	0.999924
NM_152599	MFSD6L	6.17934	0.114451	0.999924
NM_178861	RNF113B	6.14678	0.11639	0.999924
NM_182595	POM121L12	6.14678	0.11639	0.999924
NM_152610	CCDC185	6.09627	0.0605823	0.999924
NM_152901	PYDC1	6.08262	0.120287	0.999924
NR_149131	LINC02550	6.05866	0.00648807	0.999924
NM_054021	GPR101	6.05011	0.1223	0.999924
NR_110127	LINC02292	6.04966	0.0362382	0.999924
NR_110135	LINC01267	6.03899	0.011334	0.999924
NM_007102	GUCA2B	6.03809	NA	NA
NM_001004137	OR52M1	6.03553	0.123211	0.999924
NM_001281972	KIR2DS4	6.03553	0.123211	0.999924
NM_001317107	OR4E1	6.03553	0.123211	0.999924
NR_109870	LINC01723	6.03553	0.123211	0.999924
NR_126481	SALRNA3	6.03553	0.123211	0.999924
NM_001102576	CSAG1	6.01686	NA	NA
NM_153478	CSAG1	6.01686	NA	NA
NR_110756	LOC101927310	6.00798	NA	NA
NM_001009616	SPANXN5	6.00432	0.12518	0.999924
NM_001005516	OR5K3	5.97651	0.126956	0.999924
NM_001037729	DEFB113	5.97651	0.126956	0.999924
NM_001291438	OR8G2P	5.97651	0.126956	0.999924
NM_005363	MAGEA6	5.96679	0.12758	0.999924
NM_175868	MAGEA6	5.96679	0.12758	0.999924
NM_001005194	OR8A1	5.95704	0.12821	0.999924
NM_001017931	PAGE3	5.95704	0.12821	0.999924
NM_001171252	PAGE3	5.95704	0.12821	0.999924
NM_001303613	PAGE3	5.95704	0.12821	0.999924
NM_001256538	C20orf141	5.95483	0.127913	0.999924
NR_110244	LOC101929282	5.95483	0.127913	0.999924
NR_110245	LOC101929282	5.95483	0.127913	0.999924
NR_110246	LOC101929282	5.95483	0.127913	0.999924
NR_110247	LOC101929282	5.95483	0.127913	0.999924
NR_002193	RBMY2FP	5.93489	NA	NA
NM_002362	MAGEA4	5.91597	NA	NA
NM_001004735	OR5D14	5.91497	0.130954	0.999924
NM_178352	LCE1D	5.91497	0.130954	0.999924
NR_001526	TTTY17A	5.91497	0.130954	0.999924
NR_001526	TTTY17A	5.91497	0.130954	0.999924
NR_001526	TTTY17A	5.91497	0.130954	0.999924
NR_002179	TTTY17C	5.91497	0.130954	0.999924
NR_002179	TTTY17C	5.91497	0.130954	0.999924
NR_002179	TTTY17C	5.91497	0.130954	0.999924
NR_002180	TTTY17B	5.91497	0.130954	0.999924
NR_002180	TTTY17B	5.91497	0.130954	0.999924
NR_002180	TTTY17B	5.91497	0.130954	0.999924
NM_001004746	OR5T2	5.90815	0.131403	0.999924
NR_024479	FAM83A-AS1	5.90815	0.131403	0.999924
NM_001011549	MAGEA4	5.90157	NA	NA
NR_126469	MGAT3-AS1	5.89544	0.00770384	0.999924
NM_002141	HOXA4	5.88825	0.132721	0.999924
NM_153236	GIMAP7	5.88825	0.132721	0.999924
NR_002169	OR1F2P	5.88477	0.132952	0.999924
NM_080739	C20orf141	5.85742	0.134302	0.999924
NM_176887	TAS2R46	5.85636	0.085229	0.999924
NM_001004483	OR13C8	5.85069	0.135235	0.999924
NR_046582	CHRM3-AS1	5.85069	0.135235	0.999924
NR_111942	BRWD1-AS2	5.85069	0.135235	0.999924
NM_003697	OR5F1	5.85067	0.135237	0.999924
NM_199243	GPR150	5.84925	0.135333	0.999924
NM_001030047	KLK3	5.84566	NA	NA
NM_001030048	KLK3	5.84566	NA	NA
NM_001648	KLK3	5.84566	NA	NA
NM_001001437	CCL3L3	5.8342	0.0494168	0.999924
NM_021006	CCL3L1	5.8342	0.0494168	0.999924
NR_026887	CEBPA-DT	5.79111	0.0448871	0.999924
NR_147612	LOC101930421	5.78567	0.044045	0.999924
NM_001085455	KRTAP24-1	5.78342	0.139832	0.999924
NM_012186	FOXE3	5.78342	0.139832	0.999924
NM_031962	KRTAP9-3	5.78342	0.139832	0.999924
NM_001011548	MAGEA4	5.78248	NA	NA
NM_001005216	OR2J3	5.77009	0.140757	0.999924
NM_002177	IFNW1	5.74571	NA	NA
NR_037869	LOC653160	5.73975	0.115844	0.999924
NM_001199828	SPRR1A	5.72391	0.143999	0.999924
NM_005987	SPRR1A	5.72391	0.143999	0.999924
NR_134589	LOC105372038	5.71403	0.0521996	0.999924
NM_001348271	OR4Q2	5.71285	0.144784	0.999924
NR_145508	OR4Q2	5.71285	0.144784	0.999924
NM_005947	MT1B	5.67885	0.146653	0.999924
NM_012367	OR2B6	5.67849	0.147243	0.999924
NR_027756	HCCAT5	5.67452	0.147529	0.999924
NR_046687	KLHL6-AS1	5.66691	0.148079	0.999924
NM_001170760	SRPK3	5.65933	0.148055	0.999924
NM_001170761	SRPK3	5.65933	0.148055	0.999924
NM_014370	SRPK3	5.65933	0.148055	0.999924
NR_046264	FLJ38576	5.65072	0.149254	0.999924
NR_024396	LINC00638	5.6506	0.00653383	0.999924
NR_136576	LOC100129291	5.64033	0.149429	0.999924
NM_001005487	OR13G1	5.63865	0.150135	0.999924
NM_003522	HIST1H2BF	5.63865	0.150135	0.999924
NR_002165	HMGB3P1	5.63865	0.150135	0.999924
NR_132968	LOC105376599	5.63863	0.150136	0.999924
NR_037179	LINC01015	5.62865	0.0393848	0.999924
NR_037180	LINC01015	5.62865	0.0393848	0.999924
NR_037181	LINC01015	5.62865	0.0393848	0.999924
NM_178553	PRR30	5.61941	0.0747698	0.999924
NM_001091	AOC1	5.61572	0.0305929	0.999924
NM_001272072	AOC1	5.61572	0.0305929	0.999924
NM_001013435	PAGE5	5.60629	0.152516	0.999924
NM_130467	PAGE5	5.60629	0.152516	0.999924
NM_001080770	KIR2DL4	5.58204	0.00301845	0.999924
NM_001080772	KIR2DL4	5.58204	0.00301845	0.999924
NM_002255	KIR2DL4	5.58204	0.00301845	0.999924
NM_001080406	C12orf71	5.56519	0.155582	0.999924
NM_004391	CYP8B1	5.56427	0.0491896	0.999924
NM_001005512	OR4A47	5.56043	0.15594	0.999924
NM_000510	FSHB	5.56004	0.155344	0.999924
NM_001018080	FSHB	5.56004	0.155344	0.999924
NR_027283	ARHGAP27P2	5.54199	0.157333	0.999924
NR_120482	LOC102723544	5.53228	NA	NA
NM_004479	FUT7	5.53137	0.0678871	0.999924
NM_001004325	KRTAP5-2	5.50981	0.159787	0.999924
NM_000325	PITX2	5.50118	0.0160571	0.999924
NR_136151	LOC101060391	5.48664	0.161572	0.999924
NR_027695	DSCR10	5.47772	0.162263	0.999924
NM_001004706	OR4D11	5.44599	0.16098	0.999924
NM_001355425	OR1F12	5.44575	0.164069	0.999924
NR_037662	SELENOKP3	5.44274	0.164996	0.999924
NR_109815	FAM83C-AS1	5.44274	0.164996	0.999924
NM_002125	HLA-DRB5	5.43981	NA	NA
NR_001539	TTTY22	5.43319	0.0316836	0.999924
NM_144616	JSRP1	5.41014	0.166862	0.999924
NM_032266	C2orf16	5.40972	0.000150161	0.412891
NM_001003693	LY6G6F	5.39699	0.0378167	0.999924
NM_014360	NKX2-8	5.3812	0.169888	0.999924
NR_134265	LINC02103	5.35155	0.172284	0.999924
NR_046784	KCNH1-IT1	5.33148	0.17392	0.999924
NM_181611	KRTAP19-5	5.32163	0.174728	0.999924
NM_002272	KRT4	5.32021	0.106953	0.999924
NM_033195	LDHAL6B	5.30288	0.172317	0.999924
NM_001101330	C1GALT1C1L	5.29657	0.176795	0.999924
NM_020124	IFNK	5.29657	0.176795	0.999924
NM_178525	ACTL9	5.29657	0.176795	0.999924
NM_001005162	OR52B6	5.2704	0.166674	0.999924
NR_148338	LOC107986845	5.24065	NA	NA
NR_148339	LOC107986845	5.24065	NA	NA
NR_130107	GHET1	5.23355	0.000380559	0.802243
NR_110909	LINC02185	5.23127	NA	NA
NM_001009992	ZNF648	5.22623	0.00739716	0.999924
NM_175055	HIST3H2BB	5.22049	0.183182	0.999924
NR_135635	LOC101928251	5.22049	0.183182	0.999924
NM_002935	RNASE3	5.20967	0.180018	0.999924
NM_001271830	PCP2	5.20768	0.184274	0.999924
NM_174895	PCP2	5.20768	0.184274	0.999924
NM_001145139	CXorf49B	5.19667	0.185217	0.999924
NM_001145139	CXorf49B	5.19667	0.185217	0.999924
NM_001145140	CXorf49	5.19667	0.185217	0.999924
NM_001145140	CXorf49	5.19667	0.185217	0.999924
NR_132342	LINC01620	5.19432	NA	NA
NM_003523	HIST1H2BE	5.19155	0.185657	0.999924
NR_146448	LINC02349	5.18228	0.186454	0.999924
NR_120419	LINC00683	5.16449	0.187993	0.999924
NR_120541	MRGPRF-AS1	5.15985	0.0432228	0.999924
NM_001320435	TMEM95	5.15423	0.102821	0.999924
NM_001320436	TMEM95	5.15423	0.102821	0.999924
NM_198154	TMEM95	5.15423	0.102821	0.999924
NR_047569	LOC100507384	5.15059	0.188315	0.999924
NR_027294	FAM201A	5.14316	0.116044	0.999924
NR_110702	SEMA3B-AS1	5.13809	0.190294	0.999924
NM_001001824	OR2T27	5.13045	0.190062	0.999924
NR_121679	LINC01262	5.13045	0.190062	0.999924
NM_205838	LST1	5.11928	0.191946	0.999924
NM_205839	LST1	5.11928	0.191946	0.999924
NR_029461	LST1	5.11928	0.191946	0.999924
NR_029462	LST1	5.11928	0.191946	0.999924
NR_103534	LINC00337	5.1114	NA	NA
NR_040035	LINC00208	5.09968	0.135921	0.999924
NM_001005237	OR51G1	5.08935	0.194596	0.999924
NM_001007532	STH	5.08935	0.194596	0.999924
NM_001144893	CD209	5.08935	0.194596	0.999924
NM_001144894	CD209	5.08935	0.194596	0.999924
NM_001144895	CD209	5.08935	0.194596	0.999924
NM_001144896	CD209	5.08935	0.194596	0.999924
NM_001144897	CD209	5.08935	0.194596	0.999924
NM_001144899	CD209	5.08935	0.194596	0.999924
NM_021155	CD209	5.08935	0.194596	0.999924
NR_026692	CD209	5.08935	0.194596	0.999924
NR_110577	LINC01884	5.08935	0.194596	0.999924
NR_104655	LINC02180	5.08522	0.00448178	0.999924
NM_178438	LCE5A	5.05498	0.157248	0.999924
NM_001261399	PRB4	5.04805	0.0162783	0.999924
NM_002723	PRB4	5.04805	0.0162783	0.999924
NM_001114938	CCDC17	5.03133	0.0482028	0.999924
NM_001190182	CCDC17	5.03133	0.0482028	0.999924
NR_034023	LINC02579	5.0234	0.0372369	0.999924
NR_110799	LOC101928163	5.02244	0.0922701	0.999924
NR_046609	HOXA10-AS	5.02009	0.19387	0.999924
NR_038288	TEX26-AS1	5.01297	0.201483	0.999924
NM_205837	LST1	5.00649	0.202076	0.999924
NR_147077	MNX1-AS2	4.99949	0.16258	0.999924
NM_001004698	OR2W5	4.97339	0.205122	0.999924
NM_001012416	KRTAP5-6	4.97339	0.205122	0.999924
NM_017521	FEV	4.97339	0.205122	0.999924
NR_047483	LINC00554	4.97339	0.205122	0.999924
NM_148961	OTOS	4.95767	0.206581	0.999924
NR_146544	LINC02313	4.95767	0.206581	0.999924
NM_175057	TAAR9	4.95589	0.199658	0.999924
NM_175060	CLEC14A	4.94991	0.207304	0.999924
NM_000524	HTR1A	4.94802	0.0389619	0.999924
NM_001166538	LST1	4.92382	0.209747	0.999924
NM_007161	LST1	4.92382	0.209747	0.999924
NM_205840	LST1	4.92382	0.209747	0.999924
NM_013278	IL17C	4.91767	NA	NA
NM_147196	TMIE	4.91022	5.48206e-05	0.192609
NM_001190790	CDRT15L2	4.89581	0.211303	0.999924
NM_005408	CCL13	4.86905	NA	NA
NR_134247	LOC105379183	4.84893	0.117879	0.999924
NM_016204	GDF2	4.84635	0.208641	0.999924
NR_110458	HAGLR	4.84503	0.0436728	0.999924
NR_110462	HAGLR	4.84503	0.0436728	0.999924
NR_110463	HAGLR	4.84503	0.0436728	0.999924
NR_110464	HAGLR	4.84503	0.0436728	0.999924
NR_110467	HAGLR	4.84503	0.0436728	0.999924
NR_110468	HAGLR	4.84503	0.0436728	0.999924
NM_006193	PAX4	4.84365	0.21739	0.999924
NM_001352879	ST18	4.83351	0.0582168	0.999924
NM_001352880	ST18	4.83351	0.0582168	0.999924
NM_001352882	ST18	4.83351	0.0582168	0.999924
NM_001352883	ST18	4.83351	0.0582168	0.999924
NM_001352884	ST18	4.83351	0.0582168	0.999924
NM_178471	GPR119	4.82515	0.210647	0.999924
NM_181686	KRTAP12-1	4.8109	0.186877	0.999924
NM_001144003	SLITRK2	4.80854	NA	NA
NM_001144004	SLITRK2	4.80854	NA	NA
NM_001144005	SLITRK2	4.80854	NA	NA
NM_032539	SLITRK2	4.80854	NA	NA
NM_001276331	LCE1C	4.80708	0.21977	0.999924
NM_178351	LCE1C	4.80708	0.21977	0.999924
NM_001163991	FAM170A	4.80664	0.01639	0.999924
NM_182761	FAM170A	4.80664	0.01639	0.999924
NM_001144006	SLITRK2	4.80076	NA	NA
NM_001144008	SLITRK2	4.80076	NA	NA
NM_001144009	SLITRK2	4.80076	NA	NA
NM_001144010	SLITRK2	4.80076	NA	NA
NR_146724	LINC01904	4.78891	0.221534	0.999924
NR_110574	LOC101929633	4.78073	0.1188	0.999924
NM_175067	TAAR6	4.7514	0.226432	0.999924
NM_001301267	MT1G	4.75108	0.225239	0.999924
NM_005950	MT1G	4.75108	0.225239	0.999924
NR_102707	FANK1-AS1	4.7509	0.226482	0.999924
NR_132379	LINC01022	4.7509	0.226482	0.999924
NM_004496	FOXA1	4.73847	0.077953	0.999924
NM_001114101	C1QC	4.70913	0.230665	0.999924
NM_001347619	C1QC	4.70913	0.230665	0.999924
NM_001347620	C1QC	4.70913	0.230665	0.999924
NM_172369	C1QC	4.70913	0.230665	0.999924
NR_033919	LINC01625	4.70741	0.173139	0.999924
NM_207469	DEFB132	4.69648	NA	NA
NM_001911	CTSG	4.69025	0.0381724	0.999924
NR_038409	FAM95A	4.68997	0.00891151	0.999924
NM_001243537	CCDC188	4.68305	0.233305	0.999924
NR_037890	DNAJB8-AS1	4.67638	NA	NA
NM_006121	KRT1	4.67342	NA	NA
NM_001195517	TLX1	4.67125	0.229575	0.999924
NM_005521	TLX1	4.67125	0.229575	0.999924
NM_178349	LCE1B	4.65177	0.2365	0.999924
NR_047482	DOCK9-DT	4.64279	0.237423	0.999924
NR_051976	TRERNA1	4.64007	0.093488	0.999924
NR_003141	SNHG4	4.63655	0.00568287	0.999924
NM_006652	SPINT3	4.63604	0.238119	0.999924
NR_108031	LINC01962	4.63604	0.238119	0.999924
NM_002963	S100A7	4.62919	0.0910446	0.999924
NR_026674	FLJ30679	4.61578	0.23244	0.999924
NM_001004485	OR13F1	4.6153	0.240265	0.999924
NM_032524	KRTAP4-4	4.6153	0.240265	0.999924
NM_001004686	OR2L2	4.61224	NA	NA
NM_000717	CA4	4.61061	7.94791e-05	0.244489
NR_136504	LOC101927989	4.59866	0.240618	0.999924
NM_001242696	C12orf80	4.59067	NA	NA
NM_018952	HOXB6	4.58475	NA	NA
NM_006179	NTF4	4.5837	0.100619	0.999924
NR_023362	TEX36-AS1	4.57763	0.244198	0.999924
NR_133639	MIR194-2HG	4.57703	0.1274	0.999924
NR_133640	MIR194-2HG	4.57703	0.1274	0.999924
NR_046689	MAGI2-AS2	4.56932	0.12316	0.999924
NR_104648	LINC02368	4.55916	NA	NA
NM_001164435	KRTAP21-3	4.55631	0.246445	0.999924
NM_181604	KRTAP6-2	4.55631	0.246445	0.999924
NM_198451	FOXR2	4.55631	0.246445	0.999924
NR_103859	LINC01082	4.55631	0.246445	0.999924
NM_000732	CD3D	4.54955	0.157285	0.999924
NM_001040651	CD3D	4.54955	0.157285	0.999924
NR_015444	LOC100128076	4.536	NA	NA
NR_104134	LINC01987	4.5263	NA	NA
NR_033205	HOXB-AS3	4.52399	NA	NA
NR_110330	HOXB-AS3	4.52399	NA	NA
NM_207426	FOXI2	4.52141	0.168045	0.999924
NM_198688	KRTAP10-6	4.51595	0.249269	0.999924
NM_018951	HOXA10	4.51595	0.249269	0.999924
NR_027134	DKFZp779M0652	4.51065	0.251305	0.999924
NM_004790	SLC22A6	4.50356	0.0160922	0.999924
NM_153276	SLC22A6	4.50356	0.0160922	0.999924
NM_153277	SLC22A6	4.50356	0.0160922	0.999924
NM_153278	SLC22A6	4.50356	0.0160922	0.999924
NR_046690	HDAC11-AS1	4.50273	0.0107195	0.999924
NR_034054	LINC01097	4.4769	0.118303	0.999924
NM_001331126	RASL11A	4.47625	0.104925	0.999924
NM_177400	NKX6-2	4.47535	0.255109	0.999924
NM_139285	GAS2L2	4.47087	0.0570225	0.999924
NR_110121	LOC101928791	4.45259	0.257583	0.999924
NM_001079668	NKX2-1	4.45188	0.25766	0.999924
NM_003317	NKX2-1	4.45188	0.25766	0.999924
NR_027765	SBF1P1	4.44875	NA	NA
NM_001256615	LOC149373	4.4466	0.258237	0.999924
NR_029429	PGCP1	4.43628	0.0664906	0.999924
NR_028415	LINC00942	4.41333	0.0242614	0.999924
NM_174980	VN1R3	4.41251	NA	NA
NR_001537	TTTY13	4.40316	0.173875	0.999924
NR_039998	LCMT1-AS2	4.39514	0.0400786	0.999924
NM_001004456	OR1M1	4.38537	0.264989	0.999924
NR_027711	OR5E1P	4.38537	0.264989	0.999924
NR_126380	LINC01072	4.38537	0.264989	0.999924
NM_001306168	BCL2L10	4.38232	0.101012	0.999924
NM_020396	BCL2L10	4.38232	0.101012	0.999924
NM_021186	ZP4	4.3797	0.0819514	0.999924
NR_152847	LOC100288123	4.37331	0.266333	0.999924
NM_178449	PTH2	4.3699	0.265075	0.999924
NM_021958	HLX	4.34704	0.102519	0.999924
NR_047035	LINC00454	4.34224	0.0804535	0.999924
NR_146922	LINC01745	4.33696	0.196002	0.999924
NR_149125	LINC02517	4.33575	0.26501	0.999924
NR_149126	LINC02517	4.33575	0.26501	0.999924
NM_001004711	OR4D9	4.33479	0.268976	0.999924
NM_001301159	NHLRC4	4.33479	0.268976	0.999924
NM_176677	NHLRC4	4.33479	0.268976	0.999924
NM_005169	PHOX2A	4.3326	NA	NA
NR_126504	C20orf197	4.33258	0.265362	0.999924
NM_001004743	OR5M9	4.33052	0.261499	0.999924
NM_001012277	PRAMEF7	4.32622	0.222689	0.999924
NR_040513	LOC100506384	4.31303	0.113993	0.999924
NM_001282301	LOC729159	4.3055	0.27398	0.999924
NR_133928	LOC105375504	4.30189	0.257176	0.999924
NM_001004474	OR10S1	4.29842	0.199103	0.999924
NR_002187	TPI1P2	4.27768	0.0512527	0.999924
NR_146601	CDRT3	4.27444	0.277532	0.999924
NM_024508	ZBED2	4.26041	0.228651	0.999924
NM_175922	PRR18	4.24444	0.0647953	0.999924
NM_002175	IFNA21	4.2349	0.280292	0.999924
NM_205859	OR2K2	4.23379	NA	NA
NM_001004704	OR4C6	4.23306	0.130086	0.999924
NR_002582	SNORA7A	4.22486	0.281447	0.999924
NR_108089	LOC101928618	4.22397	0.0455194	0.999924
NR_001551	TTTY12	4.2215	0.283662	0.999924
NR_120602	HCG2040054	4.2215	0.283662	0.999924
NM_016932	SIX2	4.21597	0.137693	0.999924
NM_001300810	KRT85	4.20318	0.170453	0.999924
NR_015340	SERPINA13P	4.20002	0.0314564	0.999924
NR_136175	LINC01960	4.19571	0.278001	0.999924
NM_001320373	VWA5B2	4.19347	0.0187544	0.999924
NR_024159	DGCR9	4.19327	3.03583e-05	0.119995
NM_001318	CSHL1	4.19142	0.287186	0.999924
NM_001321067	CSHL1	4.19142	0.287186	0.999924
NM_001321068	CSHL1	4.19142	0.287186	0.999924
NM_001321069	CSHL1	4.19142	0.287186	0.999924
NM_001925	DEFA4	4.19142	0.287186	0.999924
NM_002620	PF4V1	4.19142	0.287186	0.999924
NM_022579	CSHL1	4.19142	0.287186	0.999924
NM_022580	CSHL1	4.19142	0.287186	0.999924
NM_022581	CSHL1	4.19142	0.287186	0.999924
NR_125944	LOC101927787	4.17857	NA	NA
NM_030774	OR51E2	4.17855	0.055894	0.999924
NR_110251	LINC01247	4.16616	0.0382455	0.999924
NM_001242791	FLJ45513	4.14604	0.164688	0.999924
NR_149036	LOC100128653	4.14212	0.293025	0.999924
NR_146969	SRGAP3-AS4	4.1421	0.210691	0.999924
NR_149138	LINC02564	4.14073	0.283109	0.999924
NM_001244755	CLEC3A	4.13618	0.225247	0.999924
NR_109911	CTD-3080P12.3	4.13093	0.23587	0.999924
NM_033448	KRT71	4.11159	NA	NA
NM_001163771	COL11A2	4.10092	0.00528001	0.999924
NR_105009	LINC01335	4.10028	0.124542	0.999924
NM_138345	VWA5B2	4.08951	0.0197261	0.999924
NR_038359	LINC01869	4.08892	0.297409	0.999924
NM_003015	SFRP5	4.08843	0.289271	0.999924
NM_001102659	FAM237A	4.0873	0.0578939	0.999924
NR_132323	HLA-V	4.08719	0.0649921	0.999924
NR_110795	LOC102723376	4.08617	0.289539	0.999924
NR_149137	LINC02564	4.08617	0.289539	0.999924
NM_001348202	FAM236D	4.07999	0.291559	0.999924
NM_001348203	FAM236D	4.07999	0.291559	0.999924
NM_001351111	FAM236C	4.07999	0.291559	0.999924
NM_001351112	FAM236C	4.07999	0.291559	0.999924
NM_005294	GPR21	4.07468	0.244325	0.999924
NM_001007531	NKAPL	4.06733	0.293674	0.999924
NR_024236	C1orf140	4.06291	0.0826122	0.999924
NM_006271	S100A1	4.06002	0.0333916	0.999924
NM_001039213	CEACAM16	4.05985	0.0308145	0.999924
NM_001017361	KHDC3L	4.05181	0.303931	0.999924
NM_003527	HIST1H2BO	4.05181	0.303931	0.999924
NM_207454	C17orf102	4.05181	0.303931	0.999924
NR_120345	LOC101929076	4.04591	NA	NA
NM_006001	TUBA3C	4.04421	NA	NA
NR_029386	DEFA10P	4.04405	0.294571	0.999924
NR_146629	LINC01784	4.04358	0.263009	0.999924
NM_001014450	SPRR2F	4.02947	0.296326	0.999924
NR_121580	SMC2-AS1	4.01841	NA	NA
NM_024017	HOXB9	4.01282	0.033967	0.999924
NM_003294	TPSAB1	4.01162	0.306753	0.999924
NM_001346120	SNORC	4.00851	0.00356863	0.999924
NM_206895	SNORC	4.00851	0.00356863	0.999924
NM_001004341	ETV3L	4.00447	0.00315458	0.999924
NM_172140	IFNL1	4.00434	0.147898	0.999924
NR_046768	CACNA1C-IT2	4.00352	0.309875	0.999924
NR_104420	LINC02091	4.00352	0.309875	0.999924
NR_133571	LOC100128386	3.99433	0.00441347	0.999924
NR_134500	LOC107001062	3.99186	NA	NA
NM_057093	CRYBA2	3.97923	NA	NA
NM_057094	CRYBA2	3.97923	NA	NA
NR_134246	LOC105379192	3.97605	0.177092	0.999924
NM_057088	KRT3	3.97412	NA	NA
NM_001005204	OR8U1	3.97045	0.303504	0.999924
NM_001013356	OR8U8	3.97045	0.303504	0.999924
NM_001004064	OR8J3	3.9673	0.314383	0.999924
NM_001321990	LOC105376731	3.9673	0.314383	0.999924
NM_021018	HIST1H3F	3.9673	0.314383	0.999924
NM_172138	IFNL2	3.9673	0.314383	0.999924
NR_109834	CCAT2	3.9673	0.314383	0.999924
NM_030975	KRTAP9-9	3.96165	0.31509	0.999924
NR_103558	TMEM75	3.95418	0.306799	0.999924
NR_149140	LINC02530	3.95418	0.306799	0.999924
NM_001077657	SMCO1	3.9473	0.0340149	0.999924
NM_001320473	SMCO1	3.9473	0.0340149	0.999924
NM_001346121	SNORC	3.94487	0.0381234	0.999924
NM_005220	DLX3	3.93848	NA	NA
NR_131906	GRM7-AS2	3.92039	0.301943	0.999924
NM_032406	PCDHGC4	3.8958	0.169021	0.999924
NR_146909	LINC01713	3.88845	0.182661	0.999924
NM_001177316	SLC34A3	3.88541	0.108982	0.999924
NM_001177317	SLC34A3	3.88541	0.108982	0.999924
NM_001146041	KRTAP4-9	3.87234	0.316992	0.999924
NR_125404	LINC02036	3.85967	0.144025	0.999924
NM_001001722	CDY2B	3.85947	0.328063	0.999924
NM_001001722	CDY2B	3.85947	0.328063	0.999924
NM_001003894	CDY1B	3.85947	0.328063	0.999924
NM_001003894	CDY1B	3.85947	0.328063	0.999924
NM_001003895	CDY1B	3.85947	0.328063	0.999924
NM_001003895	CDY1B	3.85947	0.328063	0.999924
NM_004680	CDY1	3.85947	0.328063	0.999924
NM_004680	CDY1	3.85947	0.328063	0.999924
NM_004825	CDY2A	3.85947	0.328063	0.999924
NM_004825	CDY2A	3.85947	0.328063	0.999924
NM_170723	CDY1	3.85947	0.328063	0.999924
NM_170723	CDY1	3.85947	0.328063	0.999924
NM_001005170	OR52I2	3.85481	0.250472	0.999924
NM_198691	KRTAP10-1	3.84593	0.246826	0.999924
NM_032522	ZBTB37	3.84375	0.14252	0.999924
NR_134884	LOC105372440	3.84202	0.314922	0.999924
NM_031907	USP26	3.82961	0.329522	0.999924
NR_024424	LINC01018	3.82882	0.0962702	0.999924
NM_080877	SLC34A3	3.82686	0.116679	0.999924
NR_027793	LINC00518	3.82082	0.038395	0.999924
NR_126453	IRAIN	3.81324	0.131819	0.999924
NM_001081637	LILRB1	3.80697	0.0786811	0.999924
NM_001081638	LILRB1	3.80697	0.0786811	0.999924
NM_001081639	LILRB1	3.80697	0.0786811	0.999924
NM_001278398	LILRB1	3.80697	0.0786811	0.999924
NR_103518	LILRB1	3.80697	0.0786811	0.999924
NM_000733	CD3E	3.79631	0.0365518	0.999924
NR_038454	LOC100130673	3.79059	0.143215	0.999924
NR_036506	PPIAP30	3.78963	0.334667	0.999924
NM_001282300	SLC35G4	3.78153	0.317009	0.999924
NM_207511	C9orf139	3.77989	0.128124	0.999924
NM_001291832	ERFE	3.77626	0.0188023	0.999924
NM_016270	KLF2	3.76174	0.0272401	0.999924
NM_033045	KRT84	3.76161	0.262734	0.999924
NM_001040061	FOXL2NB	3.753	0.0710165	0.999924
NM_031886	KCNA7	3.75204	0.177647	0.999924
NM_003521	HIST1H2BM	3.74585	0.342896	0.999924
NM_005478	INSL5	3.72419	0.345773	0.999924
NM_001005196	OR8B4	3.7216	0.279649	0.999924
NR_033871	FLJ42351	3.72011	0.0797052	0.999924
NM_002171	IFNA10	3.70679	0.336975	0.999924
NR_026658	LOC100240735	3.70679	0.336975	0.999924
NM_000300	PLA2G2A	3.70667	0.185644	0.999924
NM_001161727	PLA2G2A	3.70667	0.185644	0.999924
NM_001161728	PLA2G2A	3.70667	0.185644	0.999924
NM_001282478	PRR23D2	3.70527	0.260916	0.999924
NM_001282479	PRR23D1	3.70527	0.260916	0.999924
NR_103470	LOC100996349	3.70188	0.348751	0.999924
NR_148221	LOC105370361	3.69675	0.143336	0.999924
NM_001097611	KNCN	3.6904	0.0243179	0.999924
NM_001346122	SNORC	3.69025	0.00834659	0.999924
NM_001009612	C20orf202	3.68525	0.0968266	0.999924
NM_001323425	LOC101927503	3.67847	0.0650034	0.999924
NM_001317931	SPAG4	3.67793	0.0569805	0.999924
NR_003143	MYADML	3.6754	0.333281	0.999924
NM_003116	SPAG4	3.67305	0.0577209	0.999924
NM_206827	RASL11A	3.67214	0.170434	0.999924
NM_001161729	PLA2G2A	3.66604	0.200679	0.999924
NM_001311197	RLN3	3.66202	NA	NA
NM_080864	RLN3	3.66202	NA	NA
NR_034016	LINC01502	3.65872	0.0900153	0.999924
NR_034017	LINC01502	3.65872	0.0900153	0.999924
NR_109814	LINC01502	3.65872	0.0900153	0.999924
NM_006686	ACTL7B	3.65275	0.338437	0.999924
NR_027701	LINC00346	3.64747	0.147889	0.999924
NM_152891	PRSS33	3.64265	0.119206	0.999924
NR_125763	LINC01167	3.64157	0.356887	0.999924
NM_001199206	IZUMO1R	3.63748	0.357443	0.999924
NM_001316692	GNG14	3.63748	0.357443	0.999924
NM_145657	GSX1	3.63748	0.357443	0.999924
NR_003001	SCARNA7	3.63748	0.357443	0.999924
NR_036513	LINC01405	3.63748	0.357443	0.999924
NR_135817	LOC101929901	3.63748	0.357443	0.999924
NR_149138	LINC02564	3.6326	0.346809	0.999924
NM_001004750	OR51B6	3.62595	0.3405	0.999924
NR_028064	LINC00552	3.62325	0.352324	0.999924
NR_132384	LOC101927000	3.62325	0.352324	0.999924
NM_001080837	SEBOX	3.62066	0.289957	0.999924
NR_147186	LINC02479	3.61805	NA	NA
NR_033754	CBX3P2	3.61756	0.095489	0.999924
NM_145208	MBD3L1	3.6133	0.35071	0.999924
NR_027111	LINC02159	3.61229	NA	NA
NR_151858	LINC02159	3.61229	NA	NA
NR_024129	LINC00092	3.60919	0.289526	0.999924
NR_026929	DKFZp434L192	3.60125	0.210676	0.999924
NM_001804	CDX1	3.60013	NA	NA
NM_001005178	OR52W1	3.59453	0.360521	0.999924
NM_004513	IL16	3.59092	NA	NA
NR_027426	LL22NC03-63E9.3	3.57757	0.156706	0.999924
NM_001080496	RGP1	3.56871	0.172046	0.999924
NR_135560	LINC02010	3.56529	0.121028	0.999924
NR_135561	LINC02010	3.56529	0.121028	0.999924
NM_198694	KRTAP10-5	3.56498	0.301741	0.999924
NM_005519	HMX2	3.55925	0.248379	0.999924
NR_110795	LOC102723376	3.55437	0.357372	0.999924
NR_149137	LINC02564	3.55437	0.357372	0.999924
NM_001286811	LOC100996693	3.55414	0.361672	0.999924
NM_003857	GALR2	3.55286	0.280032	0.999924
NR_125873	LINC02529	3.55266	0.0571275	0.999924
NR_047502	MANEA-DT	3.54441	0.122923	0.999924
NR_144371	SNORC	3.54148	0.0842742	0.999924
NR_001288	TFAMP1	3.5408	0.1961	0.999924
NM_004575	POU4F2	3.53854	0.260628	0.999924
NM_000226	KRT9	3.53808	0.0730369	0.999924
NR_121649	LINC01391	3.53627	NA	NA
NM_000133	F9	3.53006	0.0311966	0.999924
NM_001313913	F9	3.53006	0.0311966	0.999924
NM_018326	GIMAP4	3.52619	0.252971	0.999924
NM_001290079	NKX1-1	3.52148	0.366145	0.999924
NR_024541	LY6G6E	3.51469	0.355718	0.999924
NM_198699	KRTAP10-12	3.50614	0.355396	0.999924
NM_001242885	LOC100287036	3.5055	0.33302	0.999924
NM_001109997	KLHL33	3.50412	0.0467742	0.999924
NM_002551	OR3A2	3.50376	0.364315	0.999924
NR_125857	EVADR	3.49477	NA	NA
NM_002989	CCL21	3.49347	0.367053	0.999924
NM_001330382	TRIM29	3.49251	NA	NA
NR_135633	LOC101927727	3.4885	0.342998	0.999924
NR_126376	DLX2-DT	3.47715	NA	NA
NM_001322255	KNCN	3.47387	0.0251119	0.999924
NM_001135844	SIRPB1	3.47156	0.103191	0.999924
NM_001329157	SIRPB1	3.47156	0.103191	0.999924
NR_027258	PRORSD1P	3.44926	0.125154	0.999924
NM_001029861	NANOS2	3.44556	0.362057	0.999924
NM_001271700	ANKRD61	3.43916	0.14022	0.999924
NM_003546	HIST1H4L	3.43719	0.385347	0.999924
NR_027251	LINC01126	3.43719	0.385347	0.999924
NM_031883	PCDHAC2	3.43596	0.0427491	0.999924
NM_001145400	ADAD2	3.41799	NA	NA
NM_139174	ADAD2	3.41799	NA	NA
NR_038835	MNX1-AS1	3.41438	0.0835872	0.999924
NR_003007	SCARNA23	3.40745	0.389602	0.999924
NM_023917	TAS2R9	3.40005	0.380119	0.999924
NR_135085	LINC01696	3.39764	NA	NA
NR_024049	BCAR4	3.391	0.0518898	0.999924
NR_024050	BCAR4	3.391	0.0518898	0.999924
NR_131216	BCAR4	3.391	0.0518898	0.999924
NR_131217	BCAR4	3.391	0.0518898	0.999924
NR_131222	BCAR4	3.391	0.0518898	0.999924
NM_005091	PGLYRP1	3.39068	NA	NA
NM_130775	XAGE5	3.38146	NA	NA
NM_001310462	SHH	3.37775	0.0614192	0.999924
NR_132318	SHH	3.37775	0.0614192	0.999924
NR_132319	SHH	3.37775	0.0614192	0.999924
NM_001195522	MPC1L	3.37643	0.394072	0.999924
NM_001282544	CCDC182	3.37643	0.394072	0.999924
NM_001286136	ODF3	3.37643	0.394072	0.999924
NM_003775	S1PR4	3.37643	0.394072	0.999924
NM_005425	TNP2	3.37643	0.394072	0.999924
NM_025047	ARL14	3.37643	0.394072	0.999924
NM_053280	ODF3	3.37643	0.394072	0.999924
NM_152739	HOXA9	3.37643	0.394072	0.999924
NR_046542	STK24-AS1	3.37643	0.394072	0.999924
NR_110615	LINC01427	3.37643	0.394072	0.999924
NR_132770	SNORA88	3.37643	0.394072	0.999924
NR_135514	LOC105372833	3.37643	0.394072	0.999924
NR_135514	LOC105372833	3.37643	0.394072	0.999924
NR_146538	LINC02419	3.37643	0.394072	0.999924
NM_001005168	OR52E8	3.37499	0.39428	0.999924
NM_054106	OR5AC2	3.37499	0.39428	0.999924
NM_001354980	PNMA6F	3.3743	0.378333	0.999924
NR_133643	LINC01598	3.37121	0.057094	0.999924
NR_046564	BACH1-IT2	3.36906	0.194991	0.999924
NM_080740	ZNF280A	3.36568	0.00584948	0.999924
NR_026900	FLJ23867	3.36425	0.21589	0.999924
NM_001037329	CNGA4	3.36373	NA	NA
NM_001008783	SLC35D3	3.35643	0.252558	0.999924
NR_103811	LINC00316	3.3559	0.153868	0.999924
NR_033845	DDC-AS1	3.35431	0.050398	0.999924
NM_173728	ARHGEF15	3.35149	0.033597	0.999924
NR_047700	MYO16-AS1	3.35056	0.308005	0.999924
NM_002302	LECT2	3.34968	0.0686085	0.999924
NR_134910	LOC102725254	3.34787	0.298747	0.999924
NR_029605	MIR7-1	3.34668	0.395136	0.999924
NR_102749	EGFLAM-AS2	3.34586	NA	NA
NM_001040703	DEFB105B	3.33413	0.11513	0.999924
NM_152250	DEFB105A	3.33413	0.11513	0.999924
NM_002217	ITIH3	3.33272	0.00417043	0.999924
NM_001278615	PCDH1	3.32377	0.00909613	0.999924
NM_001143947	UNC93A	3.32238	0.0568347	0.999924
NM_018974	UNC93A	3.32238	0.0568347	0.999924
NM_175881	ODF3L1	3.31656	0.124531	0.999924
NM_001005193	OR7G2	3.31655	0.382854	0.999924
NM_007136	ZNF80	3.31615	0.0638106	0.999924
NM_024575	TNFAIP8L2	3.31365	0.238774	0.999924
NM_013371	IL19	3.31219	NA	NA
NM_001253725	KREMEN2	3.31001	NA	NA
NM_001253726	KREMEN2	3.31001	NA	NA
NM_024507	KREMEN2	3.31001	NA	NA
NM_172229	KREMEN2	3.31001	NA	NA
NM_001142306	C5orf60	3.30016	0.394404	0.999924
NM_001305388	C5orf60	3.30016	0.394404	0.999924
NR_131066	C5orf60	3.30016	0.394404	0.999924
NM_203405	KRTAP26-1	3.2982	0.397638	0.999924
NR_125802	LINC01565	3.2982	0.397638	0.999924
NM_197958	LARP6	3.29777	0.124595	0.999924
NR_027127	LINC01959	3.29455	0.272372	0.999924
NR_046780	HAO2-IT1	3.29051	0.394485	0.999924
NM_001282478	PRR23D2	3.2897	0.318155	0.999924
NM_001282479	PRR23D1	3.2897	0.318155	0.999924
NM_001204744	CDH16	3.28741	0.0818411	0.999924
NM_001204745	CDH16	3.28741	0.0818411	0.999924
NM_001204746	CDH16	3.28741	0.0818411	0.999924
NM_004062	CDH16	3.28741	0.0818411	0.999924
NR_046667	ARHGEF7-AS2	3.28725	0.279682	0.999924
NR_034002	MCF2L-AS1	3.28385	0.133214	0.999924
NM_001164375	C10orf105	3.26745	0.00520319	0.999924
NM_152568	NKX6-3	3.26574	0.406865	0.999924
NM_000030	AGXT	3.26318	0.298158	0.999924
NM_001005189	OR6Y1	3.2613	0.410931	0.999924
NM_001317	CSH1	3.2613	0.410931	0.999924
NR_024270	LINC01144	3.26035	0.337264	0.999924
NR_003244	HAR1A	3.2542	0.257997	0.999924
NR_001533	TTTY8	3.25245	0.205701	0.999924
NR_001533	TTTY8	3.25245	0.205701	0.999924
NR_003591	TTTY8B	3.25245	0.205701	0.999924
NR_003591	TTTY8B	3.25245	0.205701	0.999924
NM_001346194	OXGR1	3.25136	0.0136613	0.999924
NM_001346196	OXGR1	3.25136	0.0136613	0.999924
NM_080818	OXGR1	3.25136	0.0136613	0.999924
NR_135525	LOC105373876	3.25109	NA	NA
NM_021257	NGB	3.2502	0.0970499	0.999924
NM_013351	TBX21	3.24196	NA	NA
NM_001271846	TBC1D16	3.24158	0.0685854	0.999924
NM_001005466	OR10G2	3.23921	NA	NA
NM_001348202	FAM236D	3.22964	0.412162	0.999924
NM_001348203	FAM236D	3.22964	0.412162	0.999924
NM_001351111	FAM236C	3.22964	0.412162	0.999924
NM_001351112	FAM236C	3.22964	0.412162	0.999924
NR_144372	SNORC	3.22867	0.1389	0.999924
NR_038290	PITPNM2-AS1	3.22546	0.170835	0.999924
NM_001972	ELANE	3.22287	0.416652	0.999924
NM_033482	POM121L2	3.22287	0.416652	0.999924
NR_145713	SNORA15B-2	3.22287	0.416652	0.999924
NR_145716	SNORA15B-1	3.22287	0.416652	0.999924
NM_001145643	PHGR1	3.22029	NA	NA
NM_001315494	MYMX	3.21227	0.407237	0.999924
NM_001347931	MYMX	3.21227	0.407237	0.999924
NM_003519	HIST1H2BL	3.20698	0.415508	0.999924
NR_003673	LY6G6E	3.19213	0.401815	0.999924
NM_003700	OR2D2	3.1861	0.404102	0.999924
NR_135283	LINC00868	3.18604	0.198413	0.999924
NR_135284	LINC00868	3.18604	0.198413	0.999924
NM_006897	HOXC9	3.18537	0.356553	0.999924
NM_002674	PMCH	3.18218	NA	NA
NR_145450	TNK2-AS1	3.18098	0.309724	0.999924
NM_080830	CST11	3.17838	0.419755	0.999924
NM_130794	CST11	3.17838	0.419755	0.999924
NM_001348107	SPAAR	3.17675	0.423583	0.999924
NR_145433	MIR205HG	3.17675	0.423583	0.999924
NR_145434	MIR205HG	3.17675	0.423583	0.999924
NR_145435	MIR205HG	3.17675	0.423583	0.999924
NR_145436	MIR205HG	3.17675	0.423583	0.999924
NR_145437	MIR205HG	3.17675	0.423583	0.999924
NM_012275	IL36RN	3.17654	0.333961	0.999924
NM_173170	IL36RN	3.17654	0.333961	0.999924
NR_135307	LOC101929054	3.1724	0.181807	0.999924
NR_147175	LOC654780	3.16736	NA	NA
NR_033203	HOXB-AS3	3.16152	NA	NA
NR_110329	HOXB-AS3	3.16152	NA	NA
NR_148993	LOC400743	3.16148	NA	NA
NM_020709	PNMA8B	3.15877	0.0021645	0.999924
NR_027138	MRGPRG-AS1	3.15654	0.235808	0.999924
NM_001040703	DEFB105B	3.15169	0.160681	0.999924
NM_152250	DEFB105A	3.15169	0.160681	0.999924
NM_080819	GPR78	3.15039	0.0497045	0.999924
NR_045511	GPR78	3.15039	0.0497045	0.999924
NR_149133	LINC02556	3.14866	0.185581	0.999924
NR_134645	LOC101927168	3.1459	0.33149	0.999924
NM_005479	FRAT1	3.1413	0.0869249	0.999924
NM_080552	SLC32A1	3.14041	0.119118	0.999924
NM_001037631	CTLA4	3.13673	0.409311	0.999924
NM_005214	CTLA4	3.13673	0.409311	0.999924
NM_001184771	CPXCR1	3.13028	0.177424	0.999924
NM_033048	CPXCR1	3.13028	0.177424	0.999924
NR_036536	SNHG4	3.12351	0.0115757	0.999924
NR_136323	LOC102724579	3.12183	0.420701	0.999924
NR_120361	LINGO1-AS2	3.12073	0.181308	0.999924
NR_120362	LINGO1-AS2	3.12073	0.181308	0.999924
NM_001291485	CEACAM7	3.1032	0.111781	0.999924
NM_006890	CEACAM7	3.1032	0.111781	0.999924
NR_120422	LOC101928730	3.09744	0.0556031	0.999924
NR_136279	LOC105375800	3.09436	NA	NA
NR_033204	HOXB-AS3	3.09122	NA	NA
NR_134611	LOC105374988	3.08487	0.101058	0.999924
NR_120618	LINC01475	3.07786	0.416327	0.999924
NR_103713	LINC00322	3.07243	0.14861	0.999924
NR_103549	LUCAT1	3.07227	NA	NA
NR_146507	LINC01893	3.06736	0.269165	0.999924
NM_001166478	DEFB133	3.05909	0.270531	0.999924
NR_073385	LRRC2-AS1	3.05755	0.280106	0.999924
NR_024128	OR3A4P	3.05384	0.442377	0.999924
NR_027713	KRT8P41	3.05384	0.442377	0.999924
NR_108093	LINC01099	3.05384	0.442377	0.999924
NR_146486	LINC01650	3.05384	0.442377	0.999924
NR_146545	SEC23A-AS1	3.05384	0.442377	0.999924
NR_033244	LOC729080	3.05053	0.442889	0.999924
NR_028139	SPATA41	3.04437	0.196404	0.999924
NM_031313	ALPPL2	3.03357	0.363111	0.999924
NR_027714	ACTR3BP2	3.03327	0.1755	0.999924
NM_005601	NKG7	3.03118	0.430539	0.999924
NR_002942	GAS2L1P2	3.02872	0.125297	0.999924
NR_028140	SPATA41	3.01975	0.201572	0.999924
NR_034034	LOC100288748	3.01825	0.426946	0.999924
NM_031936	GPR61	3.01645	0.133309	0.999924
NM_001037498	DEFB112	3.01495	0.436944	0.999924
NR_006880	SNORD3A	3.00789	0.257695	0.999924
NR_038453	UNC5B-AS1	3.00692	0.436877	0.999924
NR_004391	RNY1	3.00364	0.450187	0.999924
NR_039987	LINC01005	3.00324	NA	NA
NR_027954	TIPARP-AS1	2.99748	0.282073	0.999924
NR_046219	EGFLAM-AS4	2.99734	NA	NA
NR_146970	LINC01941	2.99392	0.253463	0.999924
NR_110064	LINC01441	2.99216	0.171669	0.999924
NM_001346195	OXGR1	2.98482	0.0253981	0.999924
NM_001346197	OXGR1	2.98482	0.0253981	0.999924
NM_001190947	TRAF1	2.98208	0.0275122	0.999924
NR_002829	P2RX6P	2.97988	0.11821	0.999924
NR_144466	LOC105379807	2.97854	0.233311	0.999924
NM_001278406	LILRB2	2.97295	0.315759	0.999924
NM_001257964	BOD1L2	2.97256	0.443486	0.999924
NM_001184749	SLITRK4	2.96285	0.426628	0.999924
NR_109783	LINC02078	2.96199	0.112842	0.999924
NM_032609	COX4I2	2.96196	NA	NA
NM_001001414	NCCRP1	2.95992	0.150666	0.999924
NM_004345	CAMP	2.95906	0.45719	0.999924
NR_002960	SNORA20	2.95906	0.45719	0.999924
NM_002509	NKX2-2	2.9572	0.431695	0.999924
NR_033899	GOLGA2P9	2.95716	0.437122	0.999924
NM_001330650	TARM1	2.9565	NA	NA
NM_001001802	OR2A42	2.95566	0.457725	0.999924
NM_001005287	OR2A1	2.95566	0.457725	0.999924
NM_019888	MC3R	2.95566	0.457725	0.999924
NM_021247	PRM3	2.95566	0.457725	0.999924
NM_021268	IFNA17	2.95566	0.457725	0.999924
NM_152571	C9orf163	2.95566	0.457725	0.999924
NR_002950	SNORA2A	2.95566	0.457725	0.999924
NR_106811	MIR6753	2.95566	0.457725	0.999924
NR_110643	LINC01230	2.95566	0.457725	0.999924
NR_132752	SNORD128	2.95566	0.457725	0.999924
NR_036635	DBIL5P2	2.95237	0.232647	0.999924
NR_033912	LOC100129316	2.95232	0.0380457	0.999924
NM_001277331	KRTAP9-6	2.95079	0.446867	0.999924
NR_136254	LOC101929998	2.94724	NA	NA
NM_001308174	PLD4	2.94491	0.137785	0.999924
NM_138790	PLD4	2.94491	0.137785	0.999924
NM_182632	SLC6A18	2.94201	NA	NA
NR_132378	LINC01381	2.94043	0.0966242	0.999924
NM_173078	SLITRK4	2.93498	0.430992	0.999924
NM_001184750	SLITRK4	2.9296	0.431836	0.999924
NM_001803	CD52	2.92892	0.151166	0.999924
NM_000928	PLA2G1B	2.92748	0.303304	0.999924
NM_001426	EN1	2.9244	0.238619	0.999924
NR_147620	LOC100286925	2.92245	0.187583	0.999924
NR_147610	LOC101927516	2.91851	0.0886722	0.999924
NR_137166	SP4	2.903	0.461931	0.999924
NM_001002231	KLK2	2.89818	NA	NA
NM_001256080	KLK2	2.89818	NA	NA
NM_005551	KLK2	2.89818	NA	NA
NR_045762	KLK2	2.89818	NA	NA
NR_045763	KLK2	2.89818	NA	NA
NR_034119	LINC00460	2.89759	0.447781	0.999924
NM_001039659	IL18BP	2.89089	0.106072	0.999924
NM_001039660	IL18BP	2.89089	0.106072	0.999924
NM_173042	IL18BP	2.89089	0.106072	0.999924
NM_002564	P2RY2	2.88895	0.0864794	0.999924
NM_176072	P2RY2	2.88895	0.0864794	0.999924
NM_004977	KCNC3	2.88748	0.0456968	0.999924
NM_001145057	IL18BP	2.88365	0.107252	0.999924
NR_134618	LOC105374952	2.88219	NA	NA
NM_001301088	ROBO4	2.87886	0.080533	0.999924
NM_019055	ROBO4	2.87886	0.080533	0.999924
NM_001008404	C14orf180	2.87791	0.121792	0.999924
NM_001286399	C14orf180	2.87791	0.121792	0.999924
NM_001080446	C11orf94	2.87328	0.44812	0.999924
NM_001080978	LILRB2	2.86726	0.261122	0.999924
NM_001278403	LILRB2	2.86726	0.261122	0.999924
NM_001278404	LILRB2	2.86726	0.261122	0.999924
NM_001278405	LILRB2	2.86726	0.261122	0.999924
NM_005874	LILRB2	2.86726	0.261122	0.999924
NR_103521	LILRB2	2.86726	0.261122	0.999924
NM_001282876	TMEM139	2.86477	0.130183	0.999924
NR_040003	TMEM139	2.86477	0.130183	0.999924
NR_036546	LINC00940	2.8618	0.139392	0.999924
NM_001048	SST	2.85973	0.016239	0.999924
NR_046592	EIF1AX-AS1	2.85857	0.473192	0.999924
NR_002936	TOB2P1	2.85794	0.132944	0.999924
NR_033889	LINC00544	2.85735	0.076144	0.999924
NR_002995	SNORA50C	2.85661	0.473507	0.999924
NR_108096	LINC01108	2.8561	0.192622	0.999924
NR_108097	LINC01108	2.8561	0.192622	0.999924
NM_001864	COX7A1	2.85174	0.348038	0.999924
NM_001190945	TRAF1	2.84954	0.0154987	0.999924
NR_073414	KRT16P1	2.84919	0.24375	0.999924
NM_001358413	ZSCAN5C	2.84771	NA	NA
NM_002159	HTN1	2.84272	0.114687	0.999924
NM_001291278	SERPINB11	2.84194	0.0926536	0.999924
NM_001291279	SERPINB11	2.84194	0.0926536	0.999924
NM_080475	SERPINB11	2.84194	0.0926536	0.999924
NM_001145055	IL18BP	2.83943	0.11469	0.999924
NM_000530	MPZ	2.83887	NA	NA
NM_001315491	MPZ	2.83887	NA	NA
NR_147215	LOC283665	2.83855	NA	NA
NR_109964	TRPM2-AS	2.83782	0.215342	0.999924
NM_173044	IL18BP	2.83623	0.106068	0.999924
NM_033122	CABS1	2.83407	0.323559	0.999924
NR_110004	LOC101927159	2.83012	0.365671	0.999924
NR_146549	LINC02310	2.82884	0.214531	0.999924
NR_152792	ADARB2-AS1	2.82778	0.135406	0.999924
NR_046657	ZFX-AS1	2.8256	0.283009	0.999924
NM_001142	AMELX	2.8235	0.353317	0.999924
NM_182680	AMELX	2.8235	0.353317	0.999924
NM_182681	AMELX	2.8235	0.353317	0.999924
NM_182601	PLEKHS1	2.81931	NA	NA
NM_001038704	C17orf47	2.81673	0.231769	0.999924
NM_212559	XKRX	2.81571	0.100767	0.999924
NM_000594	TNF	2.81261	0.468666	0.999924
NM_002909	REG1A	2.8067	0.389304	0.999924
NM_176071	P2RY2	2.80328	0.100668	0.999924
NM_001143975	UBTFL1	2.80232	0.400715	0.999924
NM_005699	IL18BP	2.79403	0.106156	0.999924
NM_080859	OR1K1	2.78357	0.387651	0.999924
NM_153453	VGLL2	2.78019	NA	NA
NM_182645	VGLL2	2.78019	NA	NA
NM_000705	ATP4B	2.77978	NA	NA
NM_207459	TEX19	2.77755	0.468296	0.999924
NM_014450	SIT1	2.77465	0.468497	0.999924
NM_001443	FABP1	2.77424	0.0557435	0.999924
NM_001042376	INS-IGF2	2.7717	NA	NA
NM_013268	LGALS13	2.77028	NA	NA
NR_138040	HCG21	2.76894	0.326812	0.999924
NM_001098725	TCL1A	2.76854	0.13318	0.999924
NM_021966	TCL1A	2.76854	0.13318	0.999924
NR_049726	TCL1A	2.76854	0.13318	0.999924
NR_135004	LOC105369945	2.76674	0.360147	0.999924
NM_001098202	HIC1	2.75906	0.475988	0.999924
NM_006497	HIC1	2.75906	0.475988	0.999924
NM_001317056	ATG9B	2.75856	0.0425508	0.999924
NM_001321839	CA8	2.75595	0.00136057	0.999924
NM_004056	CA8	2.75595	0.00136057	0.999924
NR_135821	CA8	2.75595	0.00136057	0.999924
NR_038880	PAXBP1-AS1	2.75591	0.0440635	0.999924
NM_001727	BRS3	2.75519	0.480764	0.999924
NR_149086	CXXC5-AS1	2.75158	0.490561	0.999924
NM_000780	CYP7A1	2.74835	0.123781	0.999924
NR_149098	LINC02518	2.74226	0.0309771	0.999924
NM_198715	PTGER3	2.74198	0.023384	0.999924
NR_104085	RNVU1-6	2.7356	0.488681	0.999924
NR_104632	LINC02104	2.73481	0.0623222	0.999924
NM_174918	MCEMP1	2.73428	0.442417	0.999924
NM_018942	HMX1	2.73155	0.355057	0.999924
NM_022573	TSPY2	2.73116	0.472123	0.999924
NR_110634	LOC100130587	2.72863	0.267478	0.999924
NR_000012	SNORA68	2.72637	0.49018	0.999924
NM_001242773	TMEM139	2.7242	0.150407	0.999924
NM_001242774	TMEM139	2.7242	0.150407	0.999924
NM_001242775	TMEM139	2.7242	0.150407	0.999924
NM_001282877	TMEM139	2.7242	0.150407	0.999924
NM_153345	TMEM139	2.7242	0.150407	0.999924
NR_104250	TMEM139	2.7242	0.150407	0.999924
NR_104251	TMEM139	2.7242	0.150407	0.999924
NR_104252	TMEM139	2.7242	0.150407	0.999924
NR_104253	TMEM139	2.7242	0.150407	0.999924
NR_104254	TMEM139	2.7242	0.150407	0.999924
NR_135135	LOC105375972	2.71733	NA	NA
NM_001158261	CCDC42	2.71404	0.161851	0.999924
NM_144681	CCDC42	2.71404	0.161851	0.999924
NR_003254	XGY2	2.71399	NA	NA
NM_001128076	SPDYE4	2.71365	NA	NA
NR_110809	LOC101927666	2.71171	0.262198	0.999924
NR_120451	LINC02411	2.71017	0.488056	0.999924
NM_175054	HIST4H4	2.70635	0.481991	0.999924
NR_046090	LOC283214	2.69661	0.160539	0.999924
NR_036482	DPY19L2P3	2.69589	0.0621339	0.999924
NM_001080441	TTC36	2.69292	0.205761	0.999924
NM_001346096	TTC36	2.69292	0.205761	0.999924
NM_001346097	TTC36	2.69292	0.205761	0.999924
NM_145807	NTN5	2.68664	0.100532	0.999924
NM_006552	SCGB1D1	2.68573	0.240184	0.999924
NM_013369	DNMT3L	2.68491	NA	NA
NM_175867	DNMT3L	2.68491	NA	NA
NR_110749	ZNF30-AS1	2.68412	0.219374	0.999924
NM_020932	MAGEE1	2.68238	0.0233474	0.999924
NM_021195	CLDN6	2.68218	NA	NA
NM_000539	RHO	2.68198	0.265604	0.999924
NR_135639	LINC01970	2.68083	0.479144	0.999924
NR_151722	LINC02574	2.68024	0.484825	0.999924
NM_145244	DDIT4L	2.67294	0.0178258	0.999924
NR_146392	KRT17P1	2.6697	0.205231	0.999924
NM_006093	PRG3	2.66968	NA	NA
NM_001001667	OR6V1	2.66889	0.268069	0.999924
NM_005658	TRAF1	2.66869	0.0517127	0.999924
NM_001353334	LY6G6F-LY6G6D	2.66735	0.107332	0.999924
NR_146963	FREM2-AS1	2.66702	0.0534166	0.999924
NM_016541	GNG13	2.66686	0.416152	0.999924
NM_001006118	RBMY1E	2.66019	0.166744	0.999924
NM_001006120	RBMY1D	2.66019	0.166744	0.999924
NM_001320944	RBMY1A1	2.66019	0.166744	0.999924
NM_001320945	RBMY1A1	2.66019	0.166744	0.999924
NM_001320949	RBMY1D	2.66019	0.166744	0.999924
NM_001320950	RBMY1D	2.66019	0.166744	0.999924
NM_005058	RBMY1A1	2.66019	0.166744	0.999924
NM_001164377	MRGPRG	2.65979	0.493444	0.999924
NM_001051	SSTR3	2.65784	0.0524883	0.999924
NR_105039	LOC101927488	2.65645	0.137053	0.999924
NR_105040	LOC101927488	2.65645	0.137053	0.999924
NM_001105571	DHRS7C	2.65371	0.13222	0.999924
NM_001220493	DHRS7C	2.65371	0.13222	0.999924
NM_001129883	PATE3	2.65193	NA	NA
NM_001006121	RBMY1B	2.65148	0.16824	0.999924
NM_001320948	RBMY1B	2.65148	0.16824	0.999924
NR_104606	LINC02212	2.65063	0.215332	0.999924
NR_033379	LINC01623	2.65035	0.314419	0.999924
NR_126054	LOC101928697	2.64686	0.275574	0.999924
NM_144614	MBD3L2	2.64547	0.193965	0.999924
NR_103813	LINC00545	2.64382	0.485262	0.999924
NM_001278687	SSTR3	2.64378	0.159822	0.999924
NM_001319952	EPS8L3	2.64278	0.288625	0.999924
NM_024526	EPS8L3	2.64278	0.288625	0.999924
NM_133181	EPS8L3	2.64278	0.288625	0.999924
NM_139053	EPS8L3	2.64278	0.288625	0.999924
NR_134627	LOC105373031	2.64248	0.485485	0.999924
NM_001005405	KRTAP5-11	2.64002	0.509025	0.999924
NM_001354645	TEX53	2.64002	0.509025	0.999924
NR_104151	LOC100652931	2.64002	0.509025	0.999924
NR_132754	SCARNA28	2.64002	0.509025	0.999924
NR_149021	LOC285191	2.64002	0.509025	0.999924
NM_175834	KRT79	2.63661	0.15873	0.999924
NR_002753	RNU5F-1	2.63471	0.509913	0.999924
NR_131902	LINC01679	2.63326	0.50065	0.999924
NR_135072	LOC101929538	2.63326	0.50065	0.999924
NR_027441	LINC02447	2.6311	0.0360662	0.999924
NM_080429	AQP10	2.6287	0.158704	0.999924
NM_005764	PDZK1IP1	2.62747	0.489908	0.999924
NR_135567	LINC01857	2.62572	0.433435	0.999924
NR_122075	LOC401312	2.62047	NA	NA
NM_001321864	IZUMO1	2.61953	0.211978	0.999924
NM_182575	IZUMO1	2.61953	0.211978	0.999924
NM_001002918	OR8D2	2.61858	NA	NA
NR_120481	LOC101928030	2.6151	0.110365	0.999924
NM_023918	TAS2R8	2.61402	0.487804	0.999924
NM_001077697	TSPY3	2.61364	0.486836	0.999924
NM_001282469	TSPY10	2.61364	0.486836	0.999924
NM_001320962	TSPY10	2.61364	0.486836	0.999924
NM_001001523	RORC	2.61292	0.17722	0.999924
NR_034149	LINC00656	2.61212	0.203069	0.999924
NR_135090	LOC105369423	2.61038	0.440789	0.999924
NR_038366	HOTAIRM1	2.60978	0.229716	0.999924
NR_038367	HOTAIRM1	2.60978	0.229716	0.999924
NM_001324159	DPEP2	2.60803	0.17245	0.999924
NM_001355277	CENPVL1	2.60488	0.01527	0.999924
NM_001355277	CENPVL1	2.60488	0.01527	0.999924
NM_001355278	CENPVL2	2.60488	0.01527	0.999924
NM_001355278	CENPVL2	2.60488	0.01527	0.999924
NM_024164	TPSB2	2.60217	0.493756	0.999924
NM_001006118	RBMY1E	2.6014	0.177569	0.999924
NM_001006120	RBMY1D	2.6014	0.177569	0.999924
NM_001320945	RBMY1A1	2.6014	0.177569	0.999924
NM_001320949	RBMY1D	2.6014	0.177569	0.999924
NM_001320950	RBMY1D	2.6014	0.177569	0.999924
NM_001006121	RBMY1B	2.59716	0.178326	0.999924
NM_001320948	RBMY1B	2.59716	0.178326	0.999924
NR_110878	HID1-AS1	2.59685	0.377113	0.999924
NM_177404	MAGEB1	2.59612	0.395969	0.999924
NM_005181	CA3	2.59086	0.0904959	0.999924
NM_001004457	OR1N2	2.58829	0.143812	0.999924
NM_001100878	MROH6	2.58711	0.22493	0.999924
NR_024439	RGPD4-AS1	2.58571	0.462013	0.999924
NR_109996	PRKAR2A-AS1	2.58016	0.136936	0.999924
NR_109997	PRKAR2A-AS1	2.58016	0.136936	0.999924
NR_036483	TRY2P	2.57674	0.343795	0.999924
NM_001165255	MNX1	2.57256	NA	NA
NM_005515	MNX1	2.57256	NA	NA
NR_125810	LINC01511	2.57077	0.110179	0.999924
NR_121624	LOC103352541	2.57034	0.125282	0.999924
NM_001006118	RBMY1E	2.56576	0.18121	0.999924
NM_001006120	RBMY1D	2.56576	0.18121	0.999924
NM_001320944	RBMY1A1	2.56576	0.18121	0.999924
NM_001320945	RBMY1A1	2.56576	0.18121	0.999924
NM_001320949	RBMY1D	2.56576	0.18121	0.999924
NM_001320950	RBMY1D	2.56576	0.18121	0.999924
NM_005058	RBMY1A1	2.56576	0.18121	0.999924
NM_203397	MBLAC1	2.56328	0.168911	0.999924
NR_146770	GRASP-AS1	2.56221	0.499004	0.999924
NM_001006121	RBMY1B	2.56164	0.18196	0.999924
NM_001320948	RBMY1B	2.56164	0.18196	0.999924
NM_001926	DEFA6	2.55008	0.511653	0.999924
NM_001006120	RBMY1D	2.54907	0.18313	0.999924
NM_001320944	RBMY1A1	2.54907	0.18313	0.999924
NM_001320945	RBMY1A1	2.54907	0.18313	0.999924
NM_001320949	RBMY1D	2.54907	0.18313	0.999924
NM_001320950	RBMY1D	2.54907	0.18313	0.999924
NM_005058	RBMY1A1	2.54907	0.18313	0.999924
NR_108099	LOC101928401	2.54753	0.50026	0.999924
NM_001006121	RBMY1B	2.54621	0.183862	0.999924
NM_001320948	RBMY1B	2.54621	0.183862	0.999924
NR_131203	LOC105372441	2.5454	0.0709859	0.999924
NR_131205	LOC105372441	2.5454	0.0709859	0.999924
NM_001276687	MT1HL1	2.54476	0.503058	0.999924
NM_001082	CYP4F2	2.53974	0.168687	0.999924
NM_152481	FAM187B	2.53947	0.36777	0.999924
NM_001130448	C15orf62	2.53808	0.442189	0.999924
NR_144486	CHL1-AS2	2.53606	0.290194	0.999924
NR_144487	CHL1-AS2	2.53606	0.290194	0.999924
NM_001206790	TMPRSS13	2.53011	NA	NA
NR_003525	LRRC37A6P	2.52867	0.173354	0.999924
NR_136320	LOC105373656	2.52429	0.515984	0.999924
NM_001168390	C10orf105	2.52179	0.00919218	0.999924
NR_044994	CTAGE7P	2.51664	0.256853	0.999924
NR_146771	LOC105379152	2.51622	0.52014	0.999924
NM_001347864	KNDC1	2.5142	0.0926752	0.999924
NR_110624	CSE1L-AS1	2.5129	NA	NA
NR_110625	CSE1L-AS1	2.5129	NA	NA
NM_024815	NUDT18	2.51235	0.12436	0.999924
NM_001318392	LOC105372977	2.51062	NA	NA
NR_028349	LOC100287834	2.50902	NA	NA
NM_002479	MYOG	2.50459	0.518057	0.999924
NR_027487	ARHGAP27P1	2.4997	0.264831	0.999924
NM_022034	CUZD1	2.49571	0.20982	0.999924
NR_037912	CUZD1	2.49571	0.20982	0.999924
NR_051983	LINC00462	2.49569	0.139802	0.999924
NM_001012276	PRAMEF8	2.49451	0.438733	0.999924
NM_001024601	SPATA45	2.49186	0.0261975	0.999924
NM_032461	SPANXB1	2.49138	0.316142	0.999924
NM_001321865	IZUMO1	2.48616	0.300495	0.999924
NR_135832	IZUMO1	2.48616	0.300495	0.999924
NM_001146684	RNF222	2.4831	0.120255	0.999924
NM_001639	APCS	2.48279	0.42958	0.999924
NM_006168	NKX6-1	2.48199	0.383293	0.999924
NM_001318110	GAL3ST1	2.48116	0.0556313	0.999924
NM_001318111	GAL3ST1	2.48116	0.0556313	0.999924
NM_004861	GAL3ST1	2.48116	0.0556313	0.999924
NR_038928	LINC01343	2.48029	0.463482	0.999924
NM_001319657	LOC102724265	2.47754	0.497902	0.999924
NR_046526	CLYBL-AS2	2.47683	0.512215	0.999924
NM_031439	SOX7	2.47679	0.195181	0.999924
NM_001348070	FAM236A	2.47541	0.531852	0.999924
NM_001348070	FAM236A	2.47541	0.531852	0.999924
NM_001348071	FAM236A	2.47541	0.531852	0.999924
NM_001348071	FAM236A	2.47541	0.531852	0.999924
NM_001348072	FAM236B	2.47541	0.531852	0.999924
NM_001348072	FAM236B	2.47541	0.531852	0.999924
NM_001348073	FAM236B	2.47541	0.531852	0.999924
NM_001348073	FAM236B	2.47541	0.531852	0.999924
NM_022144	TNMD	2.4712	0.516984	0.999924
NR_027321	LINC00964	2.46593	0.236666	0.999924
NR_135546	LINC02029	2.46572	0.0109218	0.999924
NR_135480	LOC102724532	2.46214	0.00971036	0.999924
NR_104187	APOBEC3B-AS1	2.45995	0.00802985	0.999924
NM_001321837	CA8	2.45801	0.00254786	0.999924
NM_001321838	CA8	2.45801	0.00254786	0.999924
NR_134248	LOC105379176	2.4569	NA	NA
NM_001007469	HCST	2.45345	0.153305	0.999924
NM_014266	HCST	2.45345	0.153305	0.999924
NR_045000	ACTR3BP5	2.45305	0.274689	0.999924
NM_000864	HTR1D	2.45212	0.266273	0.999924
NM_001162435	ANKRD66	2.45116	0.251731	0.999924
NM_001350291	PRSS47	2.45112	0.470866	0.999924
NM_181616	KRTAP20-2	2.44949	0.541357	0.999924
NR_003006	SCARNA6	2.44949	0.541357	0.999924
NR_004403	SNORD97	2.44949	0.541357	0.999924
NR_047498	LINC00853	2.44918	0.38492	0.999924
NM_014005	PCDHA9	2.44761	0.0361047	0.999924
NR_034107	LOC257396	2.44327	0.0405086	0.999924
NR_104654	LOC257396	2.44327	0.0405086	0.999924
NM_001109878	TBX22	2.44191	0.13359	0.999924
NM_001109879	TBX22	2.44191	0.13359	0.999924
NM_001355263	NUTM2E	2.4412	NA	NA
NR_002714	REG1CP	2.43933	0.521708	0.999924
NM_001129826	CSAG3	2.43041	0.52025	0.999924
NM_001129828	CSAG3	2.43041	0.52025	0.999924
NM_145205	HMGB4	2.4294	0.494222	0.999924
NR_126424	F10-AS1	2.42732	0.108135	0.999924
NM_001193532	RAB42	2.42681	0.0230289	0.999924
NM_015715	PLA2G3	2.42673	0.302588	0.999924
NM_001304388	GOLGA6L2	2.42535	0.212907	0.999924
NM_005794	DHRS2	2.42505	NA	NA
NM_182908	DHRS2	2.42505	NA	NA
NM_000526	KRT14	2.42486	0.416247	0.999924
NM_017957	EPN3	2.42416	0.0745821	0.999924
NR_027024	LOC645752	2.41791	0.238871	0.999924
NM_001098169	BSX	2.41758	0.426412	0.999924
NM_004942	DEFB4A	2.41465	0.542199	0.999924
NM_012374	OR4D1	2.41465	0.542199	0.999924
NR_122048	LOC285043	2.41082	0.353534	0.999924
NM_001202855	CYP3A4	2.40909	0.0348668	0.999924
NM_017460	CYP3A4	2.40909	0.0348668	0.999924
NM_001194958	KCNJ18	2.4087	0.127687	0.999924
NR_102401	DNAH17-AS1	2.40812	0.166964	0.999924
NM_001306	CLDN3	2.40553	NA	NA
NR_126358	MAFA-AS1	2.40045	0.533341	0.999924
NM_001129826	CSAG3	2.39776	0.528874	0.999924
NM_001129828	CSAG3	2.39776	0.528874	0.999924
NM_001032280	TFAP2A	2.39244	0.0800831	0.999924
NM_001005518	OR6C65	2.39237	0.515713	0.999924
NR_002326	SNORA64	2.38467	0.432206	0.999924
NM_178545	TMEM52	2.38391	0.244817	0.999924
NM_001244995	TMPRSS13	2.38091	0.158127	0.999924
NM_001037	SCN1B	2.3808	0.091008	0.999924
NM_001321605	SCN1B	2.3808	0.091008	0.999924
NR_024267	PRNT	2.37817	0.213458	0.999924
NR_024268	PRNT	2.37817	0.213458	0.999924
NR_024269	PRNT	2.37817	0.213458	0.999924
NM_001286947	TXNDC8	2.37217	0.0736491	0.999924
NR_136167	LOC101927402	2.37153	0.214842	0.999924
NR_135300	GPR50-AS1	2.36783	0.42876	0.999924
NR_126038	LRRC37A8P	2.36619	0.212887	0.999924
NR_121188	PGM5P3-AS1	2.36366	0.0791262	0.999924
NR_121189	PGM5P3-AS1	2.36366	0.0791262	0.999924
NM_031309	SCRT1	2.363	0.200591	0.999924
NM_001354345	ALDH3B2	2.36204	0.233486	0.999924
NM_001005513	OR4C45	2.35976	0.556915	0.999924
NM_001135995	ATXN3L	2.35976	0.556915	0.999924
NM_001146685	TMEM88B	2.35976	0.556915	0.999924
NM_001193374	RETN	2.35976	0.556915	0.999924
NM_001282164	P2RX2	2.35976	0.556915	0.999924
NM_001282165	P2RX2	2.35976	0.556915	0.999924
NM_001308262	H1FOO	2.35976	0.556915	0.999924
NM_004503	HOXC6	2.35976	0.556915	0.999924
NM_005303	FFAR1	2.35976	0.556915	0.999924
NM_005304	FFAR3	2.35976	0.556915	0.999924
NM_012226	P2RX2	2.35976	0.556915	0.999924
NM_016318	P2RX2	2.35976	0.556915	0.999924
NM_017504	OR2M4	2.35976	0.556915	0.999924
NM_020415	RETN	2.35976	0.556915	0.999924
NM_025041	C3orf36	2.35976	0.556915	0.999924
NM_032556	IL1F10	2.35976	0.556915	0.999924
NM_080831	DEFB129	2.35976	0.556915	0.999924
NM_170682	P2RX2	2.35976	0.556915	0.999924
NM_170683	P2RX2	2.35976	0.556915	0.999924
NM_174872	P2RX2	2.35976	0.556915	0.999924
NM_174873	P2RX2	2.35976	0.556915	0.999924
NR_003502	ZNRF2P1	2.35976	0.556915	0.999924
NR_024221	SNAR-C3	2.35976	0.556915	0.999924
NR_027045	PIK3CD-AS1	2.35976	0.556915	0.999924
NR_027434	LOC100131532	2.35976	0.556915	0.999924
NR_038341	STK4-AS1	2.35976	0.556915	0.999924
NR_039772	MIR3976	2.35976	0.556915	0.999924
NR_047493	LINC00563	2.35976	0.556915	0.999924
NR_073494	LOC100130075	2.35976	0.556915	0.999924
NR_103750	KIF25-AS1	2.35976	0.556915	0.999924
NR_110272	LOC101927709	2.35976	0.556915	0.999924
NR_110600	LINC01628	2.35976	0.556915	0.999924
NR_120623	TCERG1L-AS1	2.35976	0.556915	0.999924
NR_125795	FOXC2-AS1	2.35976	0.556915	0.999924
NR_134598	LOC105378052	2.35976	0.556915	0.999924
NR_135248	LOC101928123	2.35976	0.556915	0.999924
NR_135274	LOC105370619	2.35976	0.556915	0.999924
NR_135522	LINC01690	2.35976	0.556915	0.999924
NR_136325	LOC101928881	2.35976	0.556915	0.999924
NR_145727	SNORA63D	2.35976	0.556915	0.999924
NR_145770	SNORA75B	2.35976	0.556915	0.999924
NR_146436	LINC01874	2.35976	0.556915	0.999924
NR_146437	LINC01874	2.35976	0.556915	0.999924
NR_146627	LINC02230	2.35976	0.556915	0.999924
NR_146726	LINC01944	2.35976	0.556915	0.999924
NR_146761	LINC01685	2.35976	0.556915	0.999924
NR_146975	LINC01803	2.35976	0.556915	0.999924
NR_149115	LINC02571	2.35976	0.556915	0.999924
NM_001136046	ZMYND15	2.35859	0.341407	0.999924
NM_001267822	ZMYND15	2.35859	0.341407	0.999924
NM_032265	ZMYND15	2.35859	0.341407	0.999924
NM_001347865	KNDC1	2.35818	0.0849919	0.999924
NM_001347866	KNDC1	2.35818	0.0849919	0.999924
NM_000242	MBL2	2.35809	NA	NA
NR_040071	TNRC6C-AS1	2.35491	0.139948	0.999924
NM_014391	ANKRD1	2.35392	0.0486692	0.999924
NM_001303419	TRIML2	2.35303	0.10153	0.999924
NM_173553	TRIML2	2.35303	0.10153	0.999924
NM_001351003	TMEM272	2.35219	0.0581319	0.999924
NM_001351005	TMEM272	2.35219	0.0581319	0.999924
NM_001351006	TMEM272	2.35219	0.0581319	0.999924
NM_025014	ARHGEF15	2.34996	0.214218	0.999924
NM_001278399	LILRB1	2.34872	0.537706	0.999924
NM_001317989	LOC100132813	2.34577	NA	NA
NR_134311	LOC102723322	2.34412	0.208303	0.999924
NM_001244071	GIMAP6	2.34123	0.49544	0.999924
NM_001244072	GIMAP6	2.34123	0.49544	0.999924
NM_024711	GIMAP6	2.34123	0.49544	0.999924
NR_039624	MIR4426	2.33414	0.236706	0.999924
NM_001024593	MSS51	2.32833	0.0130277	0.999924
NR_135047	CLEC12A-AS1	2.32598	0.149346	0.999924
NM_003220	TFAP2A	2.32251	0.0460139	0.999924
NM_005672	PSCA	2.3211	0.414279	0.999924
NR_036534	KCNJ2-AS1	2.32041	0.283666	0.999924
NR_033861	LINC00514	2.3163	0.430263	0.999924
NM_001198828	LIPF	2.31355	0.175537	0.999924
NM_001198829	LIPF	2.31355	0.175537	0.999924
NM_001198830	LIPF	2.31355	0.175537	0.999924
NM_004190	LIPF	2.31355	0.175537	0.999924
NM_003814	ADAM20	2.31135	0.0227495	0.999924
NR_004378	SNORD94	2.30359	0.556509	0.999924
NM_153701	IL12RB1	2.30173	0.187171	0.999924
NR_006881	SNORD3C	2.29952	0.56207	0.999924
NM_001080482	AJM1	2.29944	0.55331	0.999924
NR_120340	RORA-AS1	2.29853	0.0207626	0.999924
NM_001010905	C6orf58	2.29647	NA	NA
NM_001080115	LDB3	2.29614	NA	NA
NM_001080116	LDB3	2.29614	NA	NA
NM_001171611	LDB3	2.29614	NA	NA
NR_149051	LINC02562	2.29439	0.145513	0.999924
NM_001137674	ZNF860	2.2936	0.0222965	0.999924
NM_000250	MPO	2.29329	0.457908	0.999924
NM_006242	PPP1R3D	2.29288	0.208453	0.999924
NM_002700	POU4F3	2.29211	0.558508	0.999924
NR_145985	SNORA31B	2.29211	0.558508	0.999924
NM_001135057	LRRC15	2.291	0.129024	0.999924
NM_130830	LRRC15	2.291	0.129024	0.999924
NM_001077697	TSPY3	2.29016	0.454553	0.999924
NM_001282469	TSPY10	2.29016	0.454553	0.999924
NM_001320962	TSPY10	2.29016	0.454553	0.999924
NM_007197	FZD10	2.28881	NA	NA
NR_033407	CTSLP2	2.28772	0.210681	0.999924
NM_080865	GPR62	2.28593	0.547719	0.999924
NM_024013	IFNA1	2.28086	0.543646	0.999924
NM_177456	MAGEC3	2.28004	0.488601	0.999924
NM_032417	SPANXD	2.27948	0.248629	0.999924
NR_134616	LOC105374952	2.27926	0.539008	0.999924
NM_178510	ANKK1	2.27762	0.233496	0.999924
NR_146199	LOC102725193	2.27369	0.359897	0.999924
NM_004994	MMP9	2.27351	0.141283	0.999924
NM_012130	CLDN14	2.27241	0.273312	0.999924
NR_024423	LINC01018	2.26736	0.151994	0.999924
NM_001322	CST2	2.26632	0.55257	0.999924
NR_001535	TTTY21	2.26518	NA	NA
NR_003588	TTTY21B	2.26518	NA	NA
NM_001040129	SPINK13	2.26441	0.0297352	0.999924
NR_138538	SPINK13	2.26441	0.0297352	0.999924
NM_001135111	KCNK17	2.26228	0.190633	0.999924
NM_031460	KCNK17	2.26228	0.190633	0.999924
NM_001042507	LGALS7B	2.2611	0.568778	0.999924
NR_039988	LOC100130899	2.25546	NA	NA
NM_004224	GPR50	2.25489	NA	NA
NM_001281730	CST8	2.25252	NA	NA
NM_005492	CST8	2.25252	NA	NA
NR_027272	LINC00479	2.25172	NA	NA
NM_001042425	TFAP2A	2.25151	0.044834	0.999924
NM_001144904	CLEC4M	2.24939	0.279561	0.999924
NM_001144905	CLEC4M	2.24939	0.279561	0.999924
NM_001144906	CLEC4M	2.24939	0.279561	0.999924
NM_001144907	CLEC4M	2.24939	0.279561	0.999924
NM_001144908	CLEC4M	2.24939	0.279561	0.999924
NM_001144909	CLEC4M	2.24939	0.279561	0.999924
NM_001144910	CLEC4M	2.24939	0.279561	0.999924
NM_001144911	CLEC4M	2.24939	0.279561	0.999924
NM_014257	CLEC4M	2.24939	0.279561	0.999924
NR_026707	CLEC4M	2.24939	0.279561	0.999924
NR_026708	CLEC4M	2.24939	0.279561	0.999924
NR_026709	CLEC4M	2.24939	0.279561	0.999924
NR_121182	LOC101927358	2.24853	0.428241	0.999924
NM_001167574	UPK3A	2.24828	0.193618	0.999924
NM_006953	UPK3A	2.24828	0.193618	0.999924
NR_027117	LOC285847	2.24767	0.207158	0.999924
NR_024162	FKBP1AP1	2.24641	0.436132	0.999924
NM_022146	NPFFR1	2.24547	NA	NA
NR_103833	FAM27E3	2.24363	0.174247	0.999924
NM_004173	SLC7A4	2.24095	0.255409	0.999924
NM_001024680	FBXO48	2.24053	0.0043285	0.999924
NM_015982	YBX2	2.23861	0.283914	0.999924
NR_033986	LINC00642	2.23753	0.197532	0.999924
NM_000506	F2	2.23387	NA	NA
NM_001311257	F2	2.23387	NA	NA
NM_001265	CDX2	2.23059	0.377028	0.999924
NM_001354700	CDX2	2.23059	0.377028	0.999924
NR_130638	CSAG3	2.23049	0.540299	0.999924
NM_001014279	ANXA2R	2.22976	0.445323	0.999924
NM_152762	TSGA10IP	2.22648	0.2018	0.999924
NM_001354571	AHSG	2.22508	0.0274016	0.999924
NM_001354572	AHSG	2.22508	0.0274016	0.999924
NM_001354573	AHSG	2.22508	0.0274016	0.999924
NM_001622	AHSG	2.22508	0.0274016	0.999924
NM_199037	SCN1B	2.22395	0.23063	0.999924
NR_148998	LOC100129540	2.22355	0.414521	0.999924
NM_002960	S100A3	2.22343	0.24594	0.999924
NM_016519	AMBN	2.22214	0.0817226	0.999924
NR_134314	LOC105378349	2.22146	0.567009	0.999924
NM_001271003	TFPI2	2.22139	NA	NA
NM_001271004	TFPI2	2.22139	NA	NA
NM_006528	TFPI2	2.22139	NA	NA
NR_036498	OGFRP1	2.22075	NA	NA
NR_110213	LOC101927142	2.21976	0.37479	0.999924
NM_152304	RAB42	2.21928	0.0409552	0.999924
NM_145051	RNF183	2.21916	NA	NA
NM_001351479	LINC00694	2.21544	0.568072	0.999924
NM_001005195	OR8B12	2.21497	0.576878	0.999924
NR_038929	LOC100131289	2.21432	0.582558	0.999924
NR_049796	MIR5000	2.21432	0.582558	0.999924
NM_001193434	PLEKHS1	2.21414	0.158665	0.999924
NM_001193435	PLEKHS1	2.21414	0.158665	0.999924
NM_024889	PLEKHS1	2.21414	0.158665	0.999924
NR_045117	DDX11L10	2.21351	NA	NA
NR_120339	RORA-AS1	2.21307	0.0261428	0.999924
NR_033791	DOC2GP	2.2107	0.212864	0.999924
NM_022141	PARVG	2.20958	0.0797445	0.999924
NR_033862	DKFZp451B082	2.2072	0.212058	0.999924
NR_038876	LOC100129027	2.20603	0.0584306	0.999924
NM_001145641	SRRM5	2.20491	0.166205	0.999924
NR_040018	C1QTNF1-AS1	2.20335	0.257099	0.999924
NR_040019	C1QTNF1-AS1	2.20335	0.257099	0.999924
NR_034150	LINC01136	2.20018	0.299608	0.999924
NR_034151	LINC01136	2.20018	0.299608	0.999924
NR_033906	LOC442132	2.19985	NA	NA
NM_001161415	GPR17	2.19958	NA	NA
NM_001161416	GPR17	2.19958	NA	NA
NM_001161417	GPR17	2.19958	NA	NA
NM_005291	GPR17	2.19958	NA	NA
NM_001289974	LACTBL1	2.19855	NA	NA
NM_001329190	CTRB1	2.19669	0.157849	0.999924
NM_001906	CTRB1	2.19669	0.157849	0.999924
NR_102268	LOC392452	2.19661	0.564239	0.999924
NM_001318810	SLITRK3	2.19658	0.0603766	0.999924
NM_001318811	SLITRK3	2.19658	0.0603766	0.999924
NM_014926	SLITRK3	2.19658	0.0603766	0.999924
NM_001243721	TSPY8	2.19552	0.560303	0.999924
NR_105004	LOC101929217	2.19343	0.489236	0.999924
NM_152219	GJD3	2.19232	0.0769622	0.999924
NR_024627	KCNQ1DN	2.19192	0.565077	0.999924
NM_007272	CTRC	2.19042	0.347968	0.999924
NM_001290031	ERICH2	2.18768	0.121103	0.999924
NR_110644	ERICH2	2.18768	0.121103	0.999924
NM_170745	HIST1H2AA	2.18576	0.567701	0.999924
NM_013941	OR10C1	2.18536	0.573403	0.999924
NM_207444	C15orf53	2.18536	0.573403	0.999924
NR_026936	LINC01554	2.18507	0.319008	0.999924
NR_110775	LINC01254	2.18295	0.266005	0.999924
NR_048544	SLC9A9-AS1	2.1821	0.568354	0.999924
NR_135564	LOC105373496	2.18118	NA	NA
NM_002232	KCNA3	2.18085	0.291582	0.999924
NM_182532	TMEM61	2.18045	0.143405	0.999924
NR_027089	LOC284788	2.17768	0.214856	0.999924
NR_027090	LOC284788	2.17768	0.214856	0.999924
NM_001007534	C3orf56	2.17622	0.32238	0.999924
NM_002471	MYH6	2.17439	0.197893	0.999924
NM_001083910	SIRPB1	2.17266	0.143392	0.999924
NM_006065	SIRPB1	2.17266	0.143392	0.999924
NR_125946	LINC01654	2.1659	NA	NA
NR_145771	SNORA80D	2.16471	0.570255	0.999924
NM_001100	ACTA1	2.16402	0.272459	0.999924
NM_152485	C1orf74	2.16391	0.00426178	0.999924
NM_001077263	TMPRSS13	2.16302	0.197398	0.999924
NM_001206789	TMPRSS13	2.16302	0.197398	0.999924
NR_121657	LOC101928105	2.16175	0.211822	0.999924
NM_032053	PCDHGA4	2.15653	NA	NA
NM_005568	LHX1	2.15425	NA	NA
NR_001535	TTTY21	2.15409	NA	NA
NR_003588	TTTY21B	2.15409	NA	NA
NR_038940	SH3PXD2A-AS1	2.14964	0.235948	0.999924
NM_033184	KRTAP2-4	2.14949	0.572214	0.999924
NM_001252402	TMEM249	2.14779	0.222019	0.999924
NM_001252404	TMEM249	2.14779	0.222019	0.999924
NR_047684	TMEM249	2.14779	0.222019	0.999924
NR_125817	LOC101929470	2.14682	0.200521	0.999924
NR_110201	LINC01804	2.14367	0.0917722	0.999924
NM_004750	CRLF1	2.14359	NA	NA
NM_001287262	BTNL10	2.14192	0.398457	0.999924
NM_001005200	OR8H2	2.14047	0.466943	0.999924
NR_132656	TMEM14EP	2.13711	0.569187	0.999924
NR_110209	LOC101927053	2.13563	0.570747	0.999924
NR_110852	LOC101928855	2.13293	0.257943	0.999924
NM_001009615	SPANXN2	2.13261	0.571975	0.999924
NM_001053	SSTR5	2.13257	0.597189	0.999924
NM_001277307	MAGEB17	2.13037	0.529147	0.999924
NR_033875	LINC00954	2.12682	0.0562823	0.999924
NM_001278495	NUTM2B	2.12667	NA	NA
NR_003045	SNORD17	2.12386	0.450817	0.999924
NM_079422	MYL1	2.12249	0.0937989	0.999924
NM_001316307	RAC3	2.12238	0.250399	0.999924
NM_005052	RAC3	2.12238	0.250399	0.999924
NM_178543	ENPP7	2.12237	NA	NA
NM_001318103	GAL3ST1	2.11935	0.062008	0.999924
NM_001318104	GAL3ST1	2.11935	0.062008	0.999924
NM_001171992	C6orf223	2.11672	0.472377	0.999924
NM_001324369	C6orf223	2.11672	0.472377	0.999924
NM_153246	C6orf223	2.11672	0.472377	0.999924
NM_001199219	INMT	2.11384	0.0469998	0.999924
NM_006774	INMT	2.11384	0.0469998	0.999924
NR_146853	C6orf141	2.1074	0.132131	0.999924
NR_146855	C6orf141	2.1074	0.132131	0.999924
NR_146858	C6orf141	2.1074	0.132131	0.999924
NR_146861	C6orf141	2.1074	0.132131	0.999924
NR_146863	C6orf141	2.1074	0.132131	0.999924
NM_153368	GJD4	2.10723	0.391298	0.999924
NM_001318105	GAL3ST1	2.10712	0.0629855	0.999924
NM_001318106	GAL3ST1	2.10712	0.0629855	0.999924
NM_001318107	GAL3ST1	2.10712	0.0629855	0.999924
NM_001318108	GAL3ST1	2.10712	0.0629855	0.999924
NM_001318109	GAL3ST1	2.10712	0.0629855	0.999924
NR_135258	LOC105370489	2.10708	0.245361	0.999924
NR_102750	EGFLAM-AS2	2.10604	NA	NA
NM_004502	HOXB7	2.10441	0.576434	0.999924
NM_001329722	TMEM54	2.10318	0.177617	0.999924
NM_001329723	TMEM54	2.10318	0.177617	0.999924
NM_001329724	TMEM54	2.10318	0.177617	0.999924
NM_001329725	TMEM54	2.10318	0.177617	0.999924
NM_033504	TMEM54	2.10318	0.177617	0.999924
NM_001267721	NOXO1	2.10149	0.576501	0.999924
NM_144603	NOXO1	2.10149	0.576501	0.999924
NM_172167	NOXO1	2.10149	0.576501	0.999924
NM_172168	NOXO1	2.10149	0.576501	0.999924
NR_028347	FAM183BP	2.10113	0.583357	0.999924
NM_001281448	RBPJL	2.09915	0.232453	0.999924
NM_001281449	RBPJL	2.09915	0.232453	0.999924
NM_014276	RBPJL	2.09915	0.232453	0.999924
NR_130638	CSAG3	2.09849	0.577605	0.999924
NM_178138	LHX3	2.09432	0.503906	0.999924
NM_130770	HTR3C	2.09341	0.344427	0.999924
NM_001008740	TMCO2	2.09206	0.598712	0.999924
NR_002972	SNORA71E	2.09206	0.598712	0.999924
NM_001331076	GPR142	2.08901	0.476701	0.999924
NM_001331077	GPR142	2.08901	0.476701	0.999924
NM_181790	GPR142	2.08901	0.476701	0.999924
NR_027242	SSTR5-AS1	2.08743	0.339235	0.999924
NR_046420	UPK1A-AS1	2.08628	0.127068	0.999924
NR_026828	LINC00661	2.08563	0.301189	0.999924
NR_131958	LINC02475	2.08557	NA	NA
NR_131959	LINC02475	2.08557	NA	NA
NR_026995	RAPGEF4-AS1	2.0825	0.160555	0.999924
NM_182658	BPIFB3	2.08247	NA	NA
NM_001330236	LBHD2	2.08198	0.398902	0.999924
NR_046836	HS1BP3-IT1	2.08042	0.556573	0.999924
NM_005064	CCL23	2.07912	0.519375	0.999924
NM_145898	CCL23	2.07912	0.519375	0.999924
NM_152426	APOBEC3D	2.07768	0.102401	0.999924
NM_000427	LOR	2.07717	0.490852	0.999924
NR_036686	DEFT1P	2.07692	0.371078	0.999924
NR_036686	DEFT1P	2.07692	0.371078	0.999924
NR_036687	DEFT1P2	2.07692	0.371078	0.999924
NR_036687	DEFT1P2	2.07692	0.371078	0.999924
NM_152533	C3orf22	2.07646	0.286607	0.999924
NR_026964	DKFZP434A062	2.07592	0.464449	0.999924
NM_001126049	KLLN	2.07438	0.0746324	0.999924
NR_027498	COL18A1-AS1	2.07219	0.590012	0.999924
NM_001081450	LILRB3	2.07186	0.204823	0.999924
NM_001320960	LILRB3	2.07186	0.204823	0.999924
NM_006864	LILRB3	2.07186	0.204823	0.999924
NR_135493	LILRB3	2.07186	0.204823	0.999924
NR_135494	LILRB3	2.07186	0.204823	0.999924
NR_135495	LILRB3	2.07186	0.204823	0.999924
NR_135496	LILRB3	2.07186	0.204823	0.999924
NM_021052	HIST1H2AE	2.07091	0.283172	0.999924
NM_001005522	OR2T8	2.07072	0.488617	0.999924
NM_001318804	NPAS4	2.06924	0.231882	0.999924
NM_178864	NPAS4	2.06924	0.231882	0.999924
NM_022150	NPVF	2.0684	NA	NA
NM_001178054	TAC3	2.06716	0.181298	0.999924
NM_013251	TAC3	2.06716	0.181298	0.999924
NR_033654	TAC3	2.06716	0.181298	0.999924
NR_135164	TAC3	2.06716	0.181298	0.999924
NR_135165	TAC3	2.06716	0.181298	0.999924
NR_135166	TAC3	2.06716	0.181298	0.999924
NM_001105579	SYNDIG1L	2.06607	0.10916	0.999924
NM_001547	IFIT2	2.06259	0.0112192	0.999924
NR_126487	LUNAR1	2.06222	NA	NA
NM_001322244	TEX51	2.06188	0.411879	0.999924
NR_136239	TEX51	2.06188	0.411879	0.999924
NM_152338	ZG16	2.05928	0.520993	0.999924
NM_000174	GP9	2.05724	0.610805	0.999924
NM_001008693	CST9	2.05724	0.610805	0.999924
NM_001012264	RNASE13	2.05724	0.610805	0.999924
NM_001037497	DEFB110	2.05724	0.610805	0.999924
NM_003206	TCF21	2.05724	0.610805	0.999924
NM_031963	KRTAP9-8	2.05724	0.610805	0.999924
NM_080746	RPL10L	2.05724	0.610805	0.999924
NM_138703	MAGEE2	2.05724	0.610805	0.999924
NM_170610	HIST1H2BA	2.05724	0.610805	0.999924
NR_028510	TYRO3P	2.05724	0.610805	0.999924
NR_031649	MIR1247	2.05724	0.610805	0.999924
NR_049837	MIR5572	2.05724	0.610805	0.999924
NR_104362	DAB1-AS1	2.05724	0.610805	0.999924
NR_104363	DAB1-AS1	2.05724	0.610805	0.999924
NR_104364	DAB1-AS1	2.05724	0.610805	0.999924
NR_104365	DAB1-AS1	2.05724	0.610805	0.999924
NR_134624	LOC105369595	2.05724	0.610805	0.999924
NR_135032	MIR200CHG	2.05724	0.610805	0.999924
NR_135045	LINC02415	2.05724	0.610805	0.999924
NR_149054	LINC02560	2.05724	0.610805	0.999924
NR_110091	LOC101928597	2.05344	0.347769	0.999924
NR_120347	LINC01276	2.05288	0.227322	0.999924
NM_001352891	DENND3	2.05208	0.115471	0.999924
NM_000727	CACNG1	2.04997	0.167011	0.999924
NR_038445	LINC01148	2.04853	0.286183	0.999924
NM_001029871	RSPO4	2.04726	0.105801	0.999924
NM_001040007	RSPO4	2.04726	0.105801	0.999924
NM_001001955	OR4C13	2.04717	NA	NA
NM_030959	OR12D3	2.04656	0.584283	0.999924
NM_030946	OR14J1	2.04576	0.598442	0.999924
NM_001304369	ANKRD60	2.04499	NA	NA
NM_004488	GP5	2.04453	0.371872	0.999924
NM_000513	OPN1MW	2.04436	NA	NA
NM_001105569	MSGN1	2.04257	0.525673	0.999924
NM_001048181	OPN1MW2	2.04133	NA	NA
NM_001330067	OPN1MW3	2.04133	NA	NA
NR_036531	UBAC2-AS1	2.04131	0.195332	0.999924
NR_036532	UBAC2-AS1	2.04131	0.195332	0.999924
NR_033923	LINC00619	2.03788	0.445356	0.999924
NR_047511	AIRN	2.03768	0.589946	0.999924
NR_047514	AIRN	2.03768	0.589946	0.999924
NM_033377	CGB1	2.03619	0.328645	0.999924
NM_198501	SMTNL2	2.03579	0.130928	0.999924
NR_125998	LINC01714	2.03337	NA	NA
NM_004693	KRT75	2.03328	0.419106	0.999924
NR_046541	GRTP1-AS1	2.03163	0.094279	0.999924
NR_120385	GRTP1-AS1	2.03163	0.094279	0.999924
NM_001195541	TMEM225B	2.03105	0.0609369	0.999924
NM_001195542	TMEM225B	2.03105	0.0609369	0.999924
NM_001195543	TMEM225B	2.03105	0.0609369	0.999924
NR_121650	MIR3663HG	2.03071	0.289925	0.999924
NR_026670	LINC01257	2.02994	NA	NA
NM_001308305	AGAP3	2.0287	0.0432557	0.999924
NM_032487	ACTRT3	2.02826	0.346883	0.999924
NM_001080507	OOEP	2.02668	0.60562	0.999924
NM_001136561	HNRNPCL2	2.02619	0.566401	0.999924
NM_001318835	DHRS2	2.02538	0.228511	0.999924
NM_001035516	DMKN	2.0248	0.204008	0.999924
NR_002590	SNORA41	2.02312	0.60024	0.999924
NR_130915	LCAL1	2.02186	0.589578	0.999924
NM_012342	BAMBI	2.02098	NA	NA
NR_149001	TWIST1	2.01798	0.127218	0.999924
NR_126055	THCAT155	2.01739	0.181951	0.999924
NM_001039770	TMPPE	2.01515	0.172979	0.999924
NM_001136238	TMPPE	2.01515	0.172979	0.999924
NM_004821	HAND1	2.01486	0.605194	0.999924
NM_001258371	ACTN3	2.01479	NA	NA
NR_110944	LINC02182	2.01198	0.5957	0.999924
NR_103792	CAPN10-DT	2.0118	0.246698	0.999924
NR_145763	SNORA63E	2.01049	0.606525	0.999924
NM_001005289	OR52H1	2.01005	0.462338	0.999924
NM_001277423	TCP11X2	2.00968	0.0775847	0.999924
NM_001286400	C14orf180	2.00843	0.343087	0.999924
NR_135243	LOC729224	2.00815	0.257982	0.999924
NR_015342	PCA3	2.00525	0.0876878	0.999924
NR_132312	PCA3	2.00525	0.0876878	0.999924
NR_132313	PCA3	2.00525	0.0876878	0.999924
NR_147025	LINC01646	2.00329	0.159046	0.999924
NR_046721	STEAP3-AS1	2.00182	0.0950424	0.999924
NM_001123376	TMEM72	2.00084	0.190512	0.999924
NM_001345926	TMEM72	2.00084	0.190512	0.999924
NR_135064	LOC101928510	1.9991	0.20053	0.999924
NM_001009610	NUTM2D	1.99829	0.0766001	0.999924
NR_040020	LINC02092	1.99698	0.24442	0.999924
NR_135838	LOC105378828	1.99565	0.477207	0.999924
NM_001113205	TSTD1	1.99539	0.0481988	0.999924
NM_001113206	TSTD1	1.99539	0.0481988	0.999924
NM_001113207	TSTD1	1.99539	0.0481988	0.999924
NM_001104	ACTN3	1.99479	NA	NA
NR_047663	ACTN3	1.99479	NA	NA
NM_032096	PCDHGB2	1.99389	0.616402	0.999924
NM_198698	KRTAP12-4	1.99389	0.616402	0.999924
NR_026869	LINC00052	1.99383	0.228415	0.999924
NM_003006	SELPLG	1.99056	0.304742	0.999924
NM_003520	HIST1H2BN	1.98972	0.490506	0.999924
NR_144466	LOC105379807	1.98934	0.543963	0.999924
NM_001277423	TCP11X2	1.98488	0.0812536	0.999924
NM_001017970	TMEM30B	1.98486	0.292174	0.999924
NM_001145304	IQCN	1.98236	0.0473371	0.999924
NM_001145305	IQCN	1.98236	0.0473371	0.999924
NM_025249	IQCN	1.98236	0.0473371	0.999924
NM_001005285	OR2AT4	1.98208	0.473276	0.999924
NM_175769	TCF23	1.97939	0.484621	0.999924
NM_199242	UNC13D	1.97803	0.267592	0.999924
NR_034012	WDR86-AS1	1.97788	0.325674	0.999924
NR_034013	WDR86-AS1	1.97788	0.325674	0.999924
NM_001114974	SMTNL2	1.97693	0.142877	0.999924
NM_005549	KCNA10	1.97434	0.592548	0.999924
NM_012183	FOXD3	1.97392	0.444601	0.999924
NM_181532	ERAS	1.97353	0.41723	0.999924
NM_015868	KIR2DL3	1.97271	NA	NA
NM_001098506	CEACAM21	1.97026	0.249758	0.999924
NM_001290113	CEACAM21	1.97026	0.249758	0.999924
NM_033543	CEACAM21	1.97026	0.249758	0.999924
NM_000591	CD14	1.96826	0.613682	0.999924
NM_001004434	SLC30A2	1.96826	0.613682	0.999924
NM_001040021	CD14	1.96826	0.613682	0.999924
NM_001174104	CD14	1.96826	0.613682	0.999924
NM_001174105	CD14	1.96826	0.613682	0.999924
NM_032513	SLC30A2	1.96826	0.613682	0.999924
NR_038239	LINC00658	1.96778	0.315614	0.999924
NR_038240	LINC00658	1.96778	0.315614	0.999924
NR_120327	LOC101928134	1.96756	NA	NA
NR_110861	RARA-AS1	1.96595	0.193644	0.999924
NM_001190259	GCSAM	1.96581	0.388281	0.999924
NM_001190260	GCSAM	1.96581	0.388281	0.999924
NM_152785	GCSAM	1.96581	0.388281	0.999924
NR_104062	LINC01030	1.96525	0.194365	0.999924
NM_001348421	AKR7L	1.96277	0.0999803	0.999924
NR_040288	AKR7L	1.96277	0.0999803	0.999924
NR_040289	AKR7L	1.96277	0.0999803	0.999924
NM_001285403	AIPL1	1.96264	0.258811	0.999924
NR_046722	TPRG1-AS2	1.96228	0.617306	0.999924
NM_033126	PSKH2	1.96135	0.193049	0.999924
NM_153038	CCDC140	1.9607	0.280709	0.999924
NM_001136215	ARTN	1.96027	0.412379	0.999924
NM_057090	ARTN	1.96027	0.412379	0.999924
NM_057091	ARTN	1.96027	0.412379	0.999924
NR_026812	RUNX1-IT1	1.95926	0.446895	0.999924
NM_001282402	MIXL1	1.95922	0.604674	0.999924
NM_031944	MIXL1	1.95922	0.604674	0.999924
NM_001278575	THEG5	1.95886	0.61793	0.999924
NM_001278576	THEG5	1.95886	0.61793	0.999924
NM_001278577	THEG5	1.95886	0.61793	0.999924
NM_001278578	THEG5	1.95886	0.61793	0.999924
NM_001099850	PRAMEF18	1.95879	NA	NA
NR_121632	CA3-AS1	1.95814	0.062561	0.999924
NM_001193300	SEMA4A	1.95768	0.0642628	0.999924
NM_022367	SEMA4A	1.95768	0.0642628	0.999924
NR_120429	LINC00412	1.95741	0.605961	0.999924
NM_001305	CLDN4	1.95669	0.544872	0.999924
NR_120326	LOC101928134	1.95658	0.484112	0.999924
NM_001193302	SEMA4A	1.95541	0.0645688	0.999924
NM_214461	C2orf27B	1.95523	0.0784752	0.999924
NR_015361	LOC440896	1.95437	0.176781	0.999924
NM_003353	UCN	1.95108	0.575015	0.999924
NR_138049	COL5A1-AS1	1.95092	0.365437	0.999924
NM_001267	CHAD	1.95084	0.393647	0.999924
NR_026719	DSCR9	1.94848	0.0702817	0.999924
NR_002961	SNORA22	1.94779	0.624782	0.999924
NR_122034	LINC01419	1.94187	0.609859	0.999924
NM_138706	B3GNT6	1.94183	0.35687	0.999924
NR_036461	HIST2H2BC	1.94061	0.31511	0.999924
NM_025262	LY6G5C	1.93858	0.0808969	0.999924
NM_003693	SCARF1	1.93824	0.0676415	0.999924
NM_145350	SCARF1	1.93824	0.0676415	0.999924
NR_028075	SCARF1	1.93824	0.0676415	0.999924
NR_102409	SCARF1	1.93824	0.0676415	0.999924
NR_027102	LINC00606	1.93817	0.24565	0.999924
NR_152730	LINC00606	1.93817	0.24565	0.999924
NM_001282489	USH1G	1.9355	0.249703	0.999924
NM_173477	USH1G	1.9355	0.249703	0.999924
NR_146488	LINC02065	1.93477	0.437852	0.999924
NR_033981	LRRC8C-DT	1.93465	0.323652	0.999924
NR_027079	LINC01566	1.93411	0.176416	0.999924
NR_146574	LINC02136	1.93162	0.275468	0.999924
NR_028082	COL18A1-AS1	1.93144	0.615758	0.999924
NR_135669	LHX1-DT	1.93083	NA	NA
NR_135670	LHX1-DT	1.93083	NA	NA
NM_001284244	PNOC	1.92997	NA	NA
NM_004979	KCND1	1.92997	0.286664	0.999924
NM_016153	HSFX1	1.92829	0.276413	0.999924
NM_001013631	HNRNPCL1	1.92763	0.360427	0.999924
NM_001452	FOXF2	1.92736	0.327936	0.999924
NM_001039567	RPS4Y2	1.92554	0.527458	0.999924
NR_109857	WDR86-AS1	1.92305	0.338663	0.999924
NM_080870	MUCL3	1.92209	NA	NA
NR_110796	TTC39C-AS1	1.92101	0.147657	0.999924
NM_001277201	SIGLEC7	1.92096	0.350156	0.999924
NM_014385	SIGLEC7	1.92096	0.350156	0.999924
NM_016543	SIGLEC7	1.92096	0.350156	0.999924
NR_102350	SIGLEC7	1.92096	0.350156	0.999924
NM_001077697	TSPY3	1.92031	0.542933	0.999924
NM_001282469	TSPY10	1.92031	0.542933	0.999924
NM_001320962	TSPY10	1.92031	0.542933	0.999924
NM_001320964	TSPY1	1.92031	0.542933	0.999924
NM_022661	SPANXC	1.91847	0.34344	0.999924
NR_028412	APOC1P1	1.91737	0.458715	0.999924
NR_028413	APOC1P1	1.91737	0.458715	0.999924
NR_028414	APOC1P1	1.91737	0.458715	0.999924
NR_146854	C6orf141	1.91717	NA	NA
NR_146856	C6orf141	1.91717	NA	NA
NR_146857	C6orf141	1.91717	NA	NA
NR_146859	C6orf141	1.91717	NA	NA
NR_146860	C6orf141	1.91717	NA	NA
NR_146862	C6orf141	1.91717	NA	NA
NR_146864	C6orf141	1.91717	NA	NA
NR_132362	LINC01052	1.91712	0.279361	0.999924
NM_182548	LHFPL5	1.91678	0.178985	0.999924
NR_002835	HAS2-AS1	1.91594	0.270262	0.999924
NR_110673	LINC01533	1.91268	0.220041	0.999924
NR_110674	LINC01533	1.91268	0.220041	0.999924
NR_147037	LOC440896	1.91209	0.186489	0.999924
NM_016153	HSFX1	1.91207	0.282295	0.999924
NR_134565	LOC101928807	1.91063	NA	NA
NM_003281	TNNI1	1.90596	0.112286	0.999924
NM_001165920	SERPINF2	1.90454	0.360682	0.999924
NR_001446	ANXA2P3	1.90348	0.394896	0.999924
NR_131900	AGAP1-IT1	1.90083	0.613321	0.999924
NR_126027	EXTL3-AS1	1.89969	0.474156	0.999924
NM_001164464	TRIM43B	1.8995	0.297286	0.999924
NM_001320652	CD1A	1.89862	0.190319	0.999924
NM_052906	ELFN2	1.89757	0.112808	0.999924
NM_001004745	OR5T1	1.89737	0.639824	0.999924
NM_001005464	HIST2H3A	1.89737	0.639824	0.999924
NM_001005464	HIST2H3A	1.89737	0.639824	0.999924
NM_001258284	OR2L5	1.89737	0.639824	0.999924
NM_002190	IL17A	1.89737	0.639824	0.999924
NM_021059	HIST2H3C	1.89737	0.639824	0.999924
NM_021059	HIST2H3C	1.89737	0.639824	0.999924
NR_033423	DHFRP3	1.89737	0.639824	0.999924
NR_104076	RNVU1-15	1.89737	0.639824	0.999924
NR_109962	LINC01700	1.89737	0.639824	0.999924
NR_110888	LOC101927839	1.89737	0.639824	0.999924
NR_003719	NBPF22P	1.89621	0.286323	0.999924
NR_135692	LOC101929457	1.89576	0.352722	0.999924
NM_001195243	SMKR1	1.8953	0.254414	0.999924
NM_001256795	LOC100129083	1.89515	0.49666	0.999924
NM_001145652	C6orf141	1.89401	NA	NA
NM_001638	APOF	1.89381	0.612937	0.999924
NM_006982	ALX1	1.89272	0.0828105	0.999924
NR_028350	LOC441454	1.89028	0.47976	0.999924
NR_136181	LINC02028	1.88777	0.129398	0.999924
NR_130721	KCNQ1-AS1	1.88701	0.290917	0.999924
NR_102426	CDC42P3	1.88612	0.356251	0.999924
NR_024074	GOLGA8IP	1.8856	0.185037	0.999924
NR_148996	LOC100128276	1.88537	0.619527	0.999924
NM_001164415	HSFX2	1.88398	0.288011	0.999924
NM_030824	ZNF442	1.88361	0.0800303	0.999924
NR_040253	LINC00700	1.88065	0.40363	0.999924
NM_001198952	RNF103	1.88001	0.0231702	0.999924
NR_104644	LINC01204	1.87889	0.219455	0.999924
NM_145641	APOL3	1.87779	0.228174	0.999924
NM_145642	APOL3	1.87779	0.228174	0.999924
NM_001039574	KCNC4	1.8775	0.141071	0.999924
NM_004978	KCNC4	1.8775	0.141071	0.999924
NR_036437	KCNC4	1.8775	0.141071	0.999924
NM_001301339	CHCHD10	1.87699	0.303586	0.999924
NM_213720	CHCHD10	1.87699	0.303586	0.999924
NR_125755	CHCHD10	1.87699	0.303586	0.999924
NR_125756	CHCHD10	1.87699	0.303586	0.999924
NM_001030013	NPS	1.87358	0.329939	0.999924
NR_034138	EPHA5-AS1	1.86939	0.0355597	0.999924
NM_001201407	ZNF778	1.86898	0.014918	0.999924
NM_182531	ZNF778	1.86898	0.014918	0.999924
NR_037705	ZNF778	1.86898	0.014918	0.999924
NM_020056	HLA-DQA2	1.86809	NA	NA
NM_001164415	HSFX2	1.86795	0.293953	0.999924
NM_017493	OTUD4	1.86783	NA	NA
NR_135063	LOC105376736	1.86735	0.351746	0.999924
NR_026667	RPS10P7	1.86648	0.628067	0.999924
NM_020299	AKR1B10	1.86489	0.116143	0.999924
NM_152372	MYOM3	1.86209	0.112061	0.999924
NM_182894	VSX2	1.86191	0.162502	0.999924
NR_026772	LINC00588	1.86118	0.590388	0.999924
NR_110053	LINC02359	1.85969	0.363495	0.999924
NR_028348	LOC100287704	1.85903	0.309119	0.999924
NR_028349	LOC100287834	1.85903	0.309119	0.999924
NM_000513	OPN1MW	1.85867	NA	NA
NM_006564	CXCR6	1.85863	0.633843	0.999924
NM_001100631	PRAMEF22	1.85666	NA	NA
NM_178520	TMEM105	1.85608	0.129099	0.999924
NR_134640	LINC02510	1.8559	0.471613	0.999924
NM_001355566	GLYATL1B	1.85475	0.0928346	0.999924
NR_136637	LOC644794	1.8542	0.375586	0.999924
NM_001005187	OR6T1	1.85342	0.633705	0.999924
NR_002955	SNORA14A	1.8522	0.631716	0.999924
NR_149008	LOC100506282	1.85179	0.111944	0.999924
NR_149010	LOC100506282	1.85179	0.111944	0.999924
NR_149011	LOC100506282	1.85179	0.111944	0.999924
NM_000513	OPN1MW	1.85174	NA	NA
NM_001330651	ARHGAP36	1.85065	0.345415	0.999924
NR_027457	LINC00221	1.84966	0.188864	0.999924
NM_001321023	LOC150051	1.84881	0.476244	0.999924
NR_027921	CCL15-CCL14	1.84535	0.282737	0.999924
NR_027922	CCL15-CCL14	1.84535	0.282737	0.999924
NM_001326475	C3AR1	1.8444	0.156604	0.999924
NM_001326477	C3AR1	1.8444	0.156604	0.999924
NM_004054	C3AR1	1.8444	0.156604	0.999924
NR_120644	TMEM26-AS1	1.84141	0.45097	0.999924
NM_032849	MEDAG	1.84099	0.249388	0.999924
NM_006551	SCGB1D2	1.83958	0.624464	0.999924
NM_033409	SLC52A3	1.83891	0.365753	0.999924
NR_149037	LOC100131472	1.8385	0.640025	0.999924
NR_002774	HTR7P1	1.836	0.421519	0.999924
NR_147036	LOC440896	1.83512	0.144328	0.999924
NM_001048181	OPN1MW2	1.83445	NA	NA
NM_001330067	OPN1MW3	1.83445	NA	NA
NM_001039582	PNCK	1.83368	0.187799	0.999924
NM_181688	KRTAP10-10	1.83318	0.478461	0.999924
NR_026594	FAM226B	1.83035	0.0896352	0.999924
NR_026594	FAM226B	1.83035	0.0896352	0.999924
NR_026595	FAM226A	1.83035	0.0896352	0.999924
NR_026595	FAM226A	1.83035	0.0896352	0.999924
NR_120337	LINC01413	1.82999	NA	NA
NM_001193301	SEMA4A	1.8284	0.0666089	0.999924
NM_001048181	OPN1MW2	1.82667	NA	NA
NM_001330067	OPN1MW3	1.82667	NA	NA
NM_005242	F2RL1	1.82637	0.0298301	0.999924
NM_003052	SLC34A1	1.82616	0.136442	0.999924
NM_001099692	EIF5AL1	1.82587	NA	NA
NM_001276495	PSG4	1.82555	0.460219	0.999924
NM_001316339	PSG4	1.82555	0.460219	0.999924
NM_002780	PSG4	1.82555	0.460219	0.999924
NM_213633	PSG4	1.82555	0.460219	0.999924
NM_003278	CLEC3B	1.82541	0.491184	0.999924
NM_002521	NPPB	1.82502	0.424373	0.999924
NM_020369	FSCN3	1.82406	0.229801	0.999924
NM_001135740	PNCK	1.82401	0.190134	0.999924
NR_121631	CA3-AS1	1.82335	0.076286	0.999924
NR_134925	LINC02243	1.82287	0.628416	0.999924
NM_001330639	SIRPB1	1.82203	0.359173	0.999924
NM_001099338	NUTM2A	1.822	0.155657	0.999924
NM_001195442	FAM240A	1.82083	NA	NA
NM_000383	AIRE	1.82063	0.584274	0.999924
NR_110426	ELDR	1.82002	0.172926	0.999924
NM_001271765	SLC16A5	1.81719	0.0377042	0.999924
NM_004695	SLC16A5	1.81521	0.0378509	0.999924
NR_146476	LINC01682	1.81356	0.502208	0.999924
NM_001033667	LY9	1.81188	0.533266	0.999924
NM_006891	CRYGD	1.8113	0.501236	0.999924
NR_145451	LINC02012	1.81127	0.52637	0.999924
NR_146886	LINC02090	1.81118	0.631168	0.999924
NR_147699	SLC12A5-AS1	1.8106	0.202234	0.999924
NM_001178057	ACE	1.81028	0.347713	0.999924
NM_152830	ACE	1.81028	0.347713	0.999924
NR_120428	LINC00463	1.81014	0.262045	0.999924
NM_001207019	FCER2	1.81001	0.301184	0.999924
NM_001291381	PRAMEF33	1.80876	0.388536	0.999924
NR_149118	LINC02521	1.80802	NA	NA
NR_149119	LINC02521	1.80802	NA	NA
NM_001319108	OSM	1.80717	0.632777	0.999924
NM_020530	OSM	1.80717	0.632777	0.999924
NM_001080521	RASSF10	1.80672	0.544993	0.999924
NM_006198	PCP4	1.80616	0.019389	0.999924
NR_126352	LINC01264	1.80536	0.643733	0.999924
NR_040045	LINC00955	1.8053	0.217254	0.999924
NR_147855	IL6R-AS1	1.80416	0.461565	0.999924
NM_002054	GCG	1.80362	0.386671	0.999924
NM_004028	AQP4	1.80114	0.17693	0.999924
NM_001309242	MYO15B	1.80089	0.0108058	0.999924
NM_000815	GABRD	1.80055	0.231676	0.999924
NM_001001957	OR2W3	1.80033	0.634071	0.999924
NM_000939	POMC	1.80018	0.0363221	0.999924
NM_001035256	POMC	1.80018	0.0363221	0.999924
NM_001319204	POMC	1.80018	0.0363221	0.999924
NM_001319205	POMC	1.80018	0.0363221	0.999924
NR_024452	LINC01119	1.79943	0.158516	0.999924
NM_003970	MYOM2	1.79763	0.0720845	0.999924
NR_134287	LINC02223	1.79649	NA	NA
NM_173633	TMEM145	1.79599	0.220107	0.999924
NM_014626	TAAR2	1.79461	0.626804	0.999924
NR_026576	SAA3P	1.79446	0.587966	0.999924
NM_001322168	KIR3DL1	1.79413	NA	NA
NM_013289	KIR3DL1	1.79413	NA	NA
NM_002191	INHA	1.79208	0.207516	0.999924
NM_145640	APOL3	1.79179	0.254455	0.999924
NM_001040411	C9orf131	1.79178	0.531381	0.999924
NM_001040412	C9orf131	1.79178	0.531381	0.999924
NR_015343	RBAKDN	1.79146	0.517398	0.999924
NM_001317384	AQP4	1.79083	0.180162	0.999924
NM_001317387	AQP4	1.79083	0.180162	0.999924
NM_001650	AQP4	1.79083	0.180162	0.999924
NR_110652	LOC101928358	1.78946	0.328026	0.999924
NM_017584	MIOX	1.7879	0.574117	0.999924
NM_014349	APOL3	1.78787	0.255528	0.999924
NM_030644	APOL3	1.78787	0.255528	0.999924
NM_145639	APOL3	1.78787	0.255528	0.999924
NR_120444	LOC646522	1.78597	0.35221	0.999924
NR_033408	FBXW4P1	1.78547	0.411861	0.999924
[truncated: 16,885 more rows]
