# Supplementary material for: Dynamic molecular network analysis of iPSC-Purkinje cells differentiation delineates roles of ISG15 in SCA1 at the earliest stage
Source: Commun Biol. 2024 Apr 9;7:413. doi: 10.1038/s42003-024-06066-z (PMC11003991; doi:10.1038/s42003-024-06066-z)
Supplement: Supplementary file 8 — Supplementary Data 5 [file 42003_2024_6066_MOESM8_ESM.xlsx]

## Sheet: nodes in connected nw
Supplementary Data 5: Cytokine-relevant nodes in the connected network selected by GO analysis
time point	UniProt accession	gene symbol	Entrez gene ID
EB	O95999	BCL10	8915
EB	Q03135	CAV1	857
EB	O95760	IL33	90865
5w	P32927	CSF2RB	1439
5w	O75955	FLOT1	10211
5w	P08575	PTPRC	5788
5w	P27986	PIK3R1	5295
5w	O15264	MAPK13	5603
6w	Q04206	RELA	5970
6w	P55107	GDF10	2662
6w	P19525	EIF2AK2	5610
6w	P15529	CD46	4179
6w	Q9Y2R2	PTPN22	26191
6w	Q92769	HDAC2	3066
6w	Q9Y5K6	CD2AP	23607
6w	P38398	BRCA1	672
6w	Q9H4P4	RNF41	10193
6w	P05305	EDN1	1906
6w	O60674	JAK2	3717
6w	P10721	KIT	3815
6w	O00329	PIK3CD	5293
6w	Q96CA5	BIRC7	79444
6w	P42224	STAT1	6772
6w	O60260	PRKN	5071
6w	P10912	GHR	2690
6w	O43353	RIPK2	8767
6w	P15509	CSF2RA	1438
6w	P05106	ITGB3	3690
6w	P29317	EPHA2	1969
6w	O15111	CHUK	1147
6w	Q01804	OTUD4	54726
6w	P31483	TIA1	7072
6w	Q96EB6	SIRT1	23411
6w	P10242	MYB	4602
6w	P19838	NFKB1	4790
6w	Q9BZL6	PRKD2	25865
6w	P05067	APP	351
6w	P62993	GRB2	2885
6w	Q12933	TRAF2	7186
6w	Q15654	TRIP6	7205
6w	Q92844	TANK	10010
6w	P14778	IL1R1	3554
9w	Q9UPY3	DICER1	23405
9w	P19525	EIF2AK2	5610
9w	Q9NSB8	HOMER2	9455
9w	P26992	CNTFR	1271
9w	P40189	IL6ST	3572
9w	P04839	CYBB	1536
9w	P51681	CCR5	1234
9w	O95999	BCL10	8915
9w	P42224	STAT1	6772
9w	P32927	CSF2RB	1439
9w	P10451	SPP1	6696
9w	P29275	ADORA2B	136
9w	Q06187	BTK	695
9w	P05106	ITGB3	3690
9w	Q92673	SORL1	6653
9w	P31994	FCGR2B	2213
9w	P07333	CSF1R	1436
9w	P16070	CD44	960
9w	Q9ULZ2	STAP1	26228
9w	Q14166	TTLL12	23170
9w	Q99572	P2RX7	5027
9w	Q12933	TRAF2	7186
9w	P16885	PLCG2	5336
9w	P13612	ITGA4	3676
9w	P58753	TIRAP	114609
9w	Q9HCE7	SMURF1	57154
9w	Q07021	C1QBP	708
9w	P36544	CHRNA7	1139
9w	Q01082	SPTBN1	6711
9w	P18848	ATF4	468
9w	Q07343	PDE4B	5142
9w	P48736	PIK3CG	5294
9w	Q01196	RUNX1	861
9w	Q96RT1	ERBIN	55914
9w	P19235	EPOR	2057
9w	Q9BZL6	PRKD2	25865
9w	P02686	MBP	4155
9w	Q9BUZ4	TRAF4	9618
9w	P42574	CASP3	836
9w	P10909	CLU	1191
9w	Q92835	INPP5D	3635
9w	P61769	B2M	567
9w	O00238	BMPR1B	658
9w	P30530	AXL	558
9w	P19438	TNFRSF1A	7132
9w	P08575	PTPRC	5788
9w	P51617	IRAK1	3654
9w	P09211	GSTP1	2950
9w	Q9NSC5	HOMER3	9454
9w	Q9Y4K3	TRAF6	7189
9w	P38398	BRCA1	672
9w	P48061	CXCL12	6387
9w	Q9NQ66	PLCB1	23236
9w	P27986	PIK3R1	5295
9w	P49662	CASP4	837
9w	Q13164	MAPK7	5598
9w	P36897	TGFBR1	7046
9w	P09038	FGF2	2247
9w	P06858	LPL	4023
9w	P18510	IL1RN	3557
9w	P16671	CD36	948
9w	P15692	VEGFA	7422
9w	Q96EB6	SIRT1	23411
9w	P49137	MAPKAPK2	9261
9w	P01112	HRAS	3265
9w	Q13077	TRAF1	7185
9w	O94817	ATG12	9140
9w	P26651	ZFP36	7538
9w	P25116	F2R	2149
9w	Q13261	IL15RA	3601
9w	O15519	CFLAR	8837
9w	Q92974	ARHGEF2	9181
9w	P08913	ADRA2A	150
9w	Q13568	IRF5	3663
9w	O75326	SEMA7A	8482
9w	Q9H0E2	TOLLIP	54472
9w	Q16666	IFI16	3428
9w	P23560	BDNF	627
9w	P29350	PTPN6	5777
9w	P21583	KITLG	4254
9w	P24394	IL4R	3566
9w	O94972	TRIM37	4591
9w	P84022	SMAD3	4088
9w	P60033	CD81	975
9w	P15509	CSF2RA	1438
9w	P01024	C3	718
9w	Q99836	MYD88	4615
9w	O75955	FLOT1	10211
9w	P00519	ABL1	25
9w	Q99497	PARK7	11315
9w	P43405	SYK	6850
9w	Q13049	TRIM32	22954
9w	Q15306	IRF4	3662
9w	P04156	PRNP	5621
9w	P02647	APOA1	335
9w	P28799	GRN	2896
9w	Q9NYA1	SPHK1	8877
9w	Q15628	TRADD	8717
9w	P05090	APOD	347
9w	P20333	TNFRSF1B	7133
9w	Q92890	UFD1	7353
9w	P01584	IL1B	3553
9w	Q9C030	TRIM6	117854
9w	Q9BQE4	SELENOS	55829
9w	Q13287	NMI	9111
9w	Q08881	ITK	3702
9w	P09769	FGR	2268
9w	P62993	GRB2	2885
9w	O95760	IL33	90865
9w	P52803	EFNA5	1946
9w	P21741	MDK	4192
9w	P40763	STAT3	6774
9w	P01019	AGT	183
10w	Q13077	TRAF1	7185
10w	O75582	RPS6KA5	9252
10w	Q9NSB8	HOMER2	9455
10w	P42574	CASP3	836
10w	P18509	ADCYAP1	116
10w	O95390	GDF11	10220
10w	O75462	CRLF1	9244
10w	P55107	GDF10	2662
10w	Q9HC29	NOD2	64127
10w	P55957	BID	637
10w	O43353	RIPK2	8767
10w	P27930	IL1R2	7850
10w	Q9NYA1	SPHK1	8877
10w	P01019	AGT	183
10w	Q9NS15	LTBP3	4054
10w	P09086	POU2F2	5452
10w	P53567	CEBPG	1054
10w	P01023	A2M	2
10w	P09211	GSTP1	2950
10w	Q13049	TRIM32	22954
10w	P51692	STAT5B	6777
10w	P14210	HGF	3082
10w	P05106	ITGB3	3690
10w	Q16666	IFI16	3428
10w	P17693	HLA-G	3135
10w	Q13163	MAP2K5	5607
10w	Q04941	PLP2	5355
10w	O75326	SEMA7A	8482
10w	P10451	SPP1	6696
10w	Q13133	NR1H3	10062
10w	Q96GV9	C5orf30	90355
10w	Q9NR96	TLR9	54106
10w	P19235	EPOR	2057
10w	Q9UM82	SPATA2	9825
10w	Q9UQQ2	SH2B3	10019
10w	Q12933	TRAF2	7186
10w	P21583	KITLG	4254
10w	P14778	IL1R1	3554
10w	Q14653	IRF3	3661
10w	P51617	IRAK1	3654
10w	P00519	ABL1	25
10w	P54577	YARS	8565
10w	Q92769	HDAC2	3066
10w	P17706	PTPN2	5771
10w	P01137	TGFB1	7040
10w	Q12931	TRAP1	10131
10w	P29590	PML	5371
10w	O00329	PIK3CD	5293
10w	Q15759	MAPK11	5600
10w	P19367	HK1	3098
10w	Q9NSC5	HOMER3	9454
10w	P52630	STAT2	6773
10w	P10600	TGFB3	7043
10w	Q8WUI4	HDAC7	51564
10w	Q9Y6N7	ROBO1	6091
10w	P63000	RAC1	5879
10w	Q9Y2X7	GIT1	28964
10w	O00463	TRAF5	7188
10w	P55055	NR1H2	7376
10w	Q96LR2	LURAP1	541468
10w	P13727	PRG2	5553
10w	Q92985	IRF7	3665
10w	Q9NY93	DDX56	54606
12w	Q92835	INPP5D	3635
12w	P19235	EPOR	2057
12w	O75955	FLOT1	10211
12w	P31994	FCGR2B	2213
12w	Q9NSC5	HOMER3	9454
12w	P61769	B2M	567
12w	P29350	PTPN6	5777
12w	Q04206	RELA	5970
12w	P42574	CASP3	836
12w	P07333	CSF1R	1436
12w	Q9HBG7	LY9	4063
12w	Q99836	MYD88	4615
12w	Q13077	TRAF1	7185
12w	O43353	RIPK2	8767
12w	P21810	BGN	633
12w	P13498	CYBA	1535
12w	P08476	INHBA	3624
12w	Q96CA5	BIRC7	79444
12w	P19174	PLCG1	5335
12w	P29323	EPHB2	2048
12w	P18627	LAG3	3902
12w	Q9NYA1	SPHK1	8877
12w	Q05513	PRKCZ	5590
12w	P01024	C3	718
12w	P15509	CSF2RA	1438
12w	Q8TEU8	WFIKKN2	124857
12w	P58753	TIRAP	114609
12w	Q9BZL6	PRKD2	25865
12w	Q53GT1	KLHL22	84861
12w	Q9NZJ5	EIF2AK3	9451
12w	P42224	STAT1	6772
12w	Q9BQE4	SELENOS	55829
12w	P51692	STAT5B	6777
12w	Q09428	ABCC8	6833
12w	Q14213	EBI3	10148
12w	P10242	MYB	4602
12w	Q99607	ELF4	2000
12w	O94817	ATG12	9140
12w	Q8WUH2	TGFBRAP1	9392
12w	Q9H4P4	RNF41	10193
12w	Q5VWQ8	DAB2IP	153090
12w	O00329	PIK3CD	5293
12w	O75326	SEMA7A	8482
12w	P28799	GRN	2896
12w	P21583	KITLG	4254
12w	P12931	SRC	6714
12w	Q9UNH7	SNX6	58533
12w	P19838	NFKB1	4790
12w	P18510	IL1RN	3557
12w	Q14766	LTBP1	4052
12w	Q92830	KAT2A	2648
12w	P09603	CSF1	1435
12w	O43541	SMAD6	4091
12w	Q13163	MAP2K5	5607
12w	Q13158	FADD	8772
12w	Q14790	CASP8	841
12w	P60033	CD81	975
12w	O94972	TRIM37	4591
12w	P16885	PLCG2	5336
12w	P21741	MDK	4192
12w	Q9BXL7	CARD11	84433
12w	P49768	PSEN1	5663
12w	P05106	ITGB3	3690
12w	O60603	TLR2	7097
12w	Q9H171	ZBP1	81030
12w	P09958	FURIN	5045
12w	P16070	CD44	960
12w	Q16594	TAF9	6880
12w	Q16666	IFI16	3428
12w	Q9H0E2	TOLLIP	54472
12w	P01033	TIMP1	7076
12w	P27986	PIK3R1	5295
12w	Q14393	GAS6	2621
12w	Q9Y4E8	USP15	9958
12w	P49591	SARS	6301
12w	Q9HCE7	SMURF1	57154
12w	O00292	LEFTY2	7044
12w	P19438	TNFRSF1A	7132
12w	O95999	BCL10	8915
12w	Q04941	PLP2	5355
12w	P15311	EZR	7430
12w	P40763	STAT3	6774
12w	P41159	LEP	3952
12w	Q92673	SORL1	6653
12w	P19367	HK1	3098
12w	Q99584	S100A13	6284
12w	Q13571	LAPTM5	7805
12w	P41240	CSK	1445
12w	Q86XR7	TICAM2	353376
12w	Q13287	NMI	9111
12w	P09211	GSTP1	2950
12w	P48551	IFNAR2	3455
12w	Q9UJ41	RABGEF1	27342
12w	P26992	CNTFR	1271
12w	Q92974	ARHGEF2	9181
12w	Q92985	IRF7	3665
12w	O43918	AIRE	326
12w	P10909	CLU	1191
12w	P19525	EIF2AK2	5610
12w	P01584	IL1B	3553
12w	O43187	IRAK2	3656
12w	P12644	BMP4	652
12w	O00585	CCL21	6366
12w	O95267	RASGRP1	10125
12w	P00519	ABL1	25
18w	P14373	TRIM27	5987
18w	P08238	HSP90AB1	3326
18w	P01023	A2M	2
18w	P58753	TIRAP	114609
18w	Q92673	SORL1	6653
18w	Q92905	COPS5	10987
18w	Q9NSB8	HOMER2	9455
18w	P27930	IL1R2	7850
18w	P21583	KITLG	4254
18w	P27540	ARNT	405
18w	P60033	CD81	975
18w	P19525	EIF2AK2	5610
18w	P21754	ZP3	7784
18w	Q92769	HDAC2	3066
18w	Q9UIV1	CNOT7	29883
18w	Q96FA3	PELI1	57162
18w	P51617	IRAK1	3654
18w	P19235	EPOR	2057
18w	Q9HCE7	SMURF1	57154
18w	Q9UHD2	TBK1	29110
18w	P10600	TGFB3	7043
18w	Q01804	OTUD4	54726
18w	Q16666	IFI16	3428
18w	Q99572	P2RX7	5027
18w	O00755	WNT7A	7476
18w	O00548	DLL1	28514
18w	Q9H0E2	TOLLIP	54472
18w	P15529	CD46	4179
18w	P17676	CEBPB	1051
18w	P07900	HSP90AA1	3320
18w	P19174	PLCG1	5335
18w	P09529	INHBB	3625
18w	P41271	NBL1	4681
18w	P55107	GDF10	2662
18w	Q9H1D9	POLR3F	10621
18w	Q86Y07	VRK2	7444
18w	Q9GZX9	TWSG1	57045
18w	P05106	ITGB3	3690
18w	P01137	TGFB1	7040
18w	Q9Y5K6	CD2AP	23607
18w	Q13287	NMI	9111
18w	P04792	HSPB1	3315
18w	P19838	NFKB1	4790
18w	Q9NY93	DDX56	54606
18w	Q9NPB9	ACKR4	51554
18w	Q13077	TRAF1	7185
18w	Q92890	UFD1	7353
18w	P42224	STAT1	6772
18w	P55055	NR1H2	7376
18w	O43508	TNFSF12	8742
18w	P05423	POLR3D	661
18w	P78324	SIRPA	140885
18w	Q9NSC5	HOMER3	9454
18w	Q9UM82	SPATA2	9825
18w	P10721	KIT	3815
18w	P42574	CASP3	836
18w	P49407	ARRB1	408
18w	P40763	STAT3	6774
18w	Q9UNH7	SNX6	58533
18w	P31483	TIA1	7072
18w	P36888	FLT3	2322
18w	P51692	STAT5B	6777
18w	O43823	AKAP8	10270
18w	O00329	PIK3CD	5293
18w	Q15910	EZH2	2146
18w	Q8NFZ8	CADM4	199731
18w	P05112	IL4	3565
18w	P62820	RAB1A	5861
18w	Q9H1Y0	ATG5	9474
18w	O60936	NOL3	8996
18w	O95390	GDF11	10220
18w	P42702	LIFR	3977
18w	P14174	MIF	4282
18w	O15111	CHUK	1147
18w	Q13618	CUL3	8452
18w	P09211	GSTP1	2950
18w	Q13049	TRIM32	22954
18w	P24394	IL4R	3566
18w	P28799	GRN	2896
18w	P13497	BMP1	649
18w	P29317	EPHA2	1969
18w	Q9Y2M5	KLHL20	27252
18w	Q9Y2X7	GIT1	28964
18w	P09769	FGR	2268
18w	P01019	AGT	183
18w	Q92844	TANK	10010
18w	Q01082	SPTBN1	6711
18w	Q13873	BMPR2	659
18w	Q9NZ08	ERAP1	51752
18w	P14778	IL1R1	3554
18w	P84022	SMAD3	4088
18w	Q9Y6N7	ROBO1	6091
18w	P15509	CSF2RA	1438
28w	O60674	JAK2	3717
28w	Q9NS15	LTBP3	4054
28w	O43353	RIPK2	8767
28w	P19235	EPOR	2057
28w	P08238	HSP90AB1	3326
28w	P42574	CASP3	836
28w	P09211	GSTP1	2950
28w	P21741	MDK	4192
28w	Q96J02	ITCH	83737
28w	Q13571	LAPTM5	7805
28w	Q96MX0	CMTM3	123920
28w	Q6Y7W6	GIGYF2	26058
28w	Q13873	BMPR2	659
28w	Q13618	CUL3	8452
28w	P31483	TIA1	7072
28w	O95390	GDF11	10220
28w	Q9NQC7	CYLD	1540
28w	P09958	FURIN	5045
28w	O60936	NOL3	8996
28w	Q9ULZ3	PYCARD	29108
28w	Q9GZX9	TWSG1	57045
28w	P02686	MBP	4155
28w	Q3V6T2	CCDC88A	55704
28w	P21583	KITLG	4254
28w	P26651	ZFP36	7538
28w	P51617	IRAK1	3654
28w	P08697	SERPINF2	5345
28w	O43187	IRAK2	3656
28w	Q16619	CTF1	1489
28w	P28799	GRN	2896
28w	P10747	CD28	940
28w	P09603	CSF1	1435
28w	P10721	KIT	3815
28w	Q13227	GPS2	2874
28w	Q9UKG1	APPL1	26060
28w	P04233	CD74	972
28w	Q9NPH3	IL1RAP	3556
28w	Q9H2U1	DHX36	170506
28w	O75116	ROCK2	9475
28w	Q14699	RFTN1	23180
28w	O00329	PIK3CD	5293
28w	O94972	TRIM37	4591
28w	P19438	TNFRSF1A	7132
28w	Q09428	ABCC8	6833
28w	P04792	HSPB1	3315
28w	P16871	IL7R	3575
28w	Q07021	C1QBP	708
28w	O75582	RPS6KA5	9252
28w	P01024	C3	718
28w	Q9Y2X7	GIT1	28964
28w	P35398	RORA	6095
28w	Q12913	PTPRJ	5795
28w	P04839	CYBB	1536
28w	P10909	CLU	1191
28w	P32121	ARRB2	409
28w	P26992	CNTFR	1271
28w	Q8N2S1	LTBP4	8425
28w	Q01804	OTUD4	54726
28w	P12931	SRC	6714
28w	P21810	BGN	633
28w	Q04206	RELA	5970
28w	Q02556	IRF8	3394
28w	P07333	CSF1R	1436
28w	O15111	CHUK	1147
28w	Q9Y4E8	USP15	9958
28w	P13500	CCL2	6347
28w	P13498	CYBA	1535
28w	Q13158	FADD	8772
28w	P84022	SMAD3	4088
28w	P13497	BMP1	649
28w	Q96EB6	SIRT1	23411
28w	Q14160	SCRIB	23513
28w	Q9UQQ2	SH2B3	10019
28w	P17676	CEBPB	1051
28w	P26583	HMGB2	3148
28w	P98170	XIAP	331
28w	Q92673	SORL1	6653
28w	P25116	F2R	2149
28w	Q9NQ66	PLCB1	23236
28w	Q9NSC5	HOMER3	9454
5w	Q9NZJ5	EIF2AK3	9451
9w	Q08117	AES	166
9w	Q02556	IRF8	3394
9w	O15455	TLR3	7098
9w	Q03989	ARID5A	10865
9w	P35398	RORA	6095
9w	Q93097	WNT2B	7482
9w	P25105	PTAFR	5724
9w	P38484	IFNGR2	3460
9w	Q5VWK5	IL23R	149233
9w	Q99062	CSF3R	1441
9w	Q99650	OSMR	9180
9w	Q01650	SLC7A5	8140
9w	P10747	CD28	940
9w	Q9BT88	SYT11	23208
9w	P13726	F3	2152
9w	O75509	TNFRSF21	27242
9w	P30273	FCER1G	2207
9w	P09917	ALOX5	240
9w	P25106	ACKR3	57007
10w	Q96RD7	PANX1	24145
10w	Q16610	ECM1	1893
10w	O15273	TCAP	8557
10w	Q02952	AKAP12	9590
10w	Q9Y576	ASB1	51665
10w	Q9BQE4	SELENOS	55829
12w	P02778	CXCL10	3627
12w	P01019	AGT	183
12w	P10600	TGFB3	7043
12w	A6NC98	CCDC88B	283234
12w	P23560	BDNF	627
12w	Q15399	TLR1	7096
12w	O95786	DDX58	23586
12w	Q16581	C3AR1	719
18w	Q92990	GLMN	11146
18w	Q08722	CD47	961
18w	Q9BT67	NDFIP1	80762
18w	O14730	RIOK3	8780
18w	O75326	SEMA7A	8482
18w	O95256	IL18RAP	8807
18w	O75955	FLOT1	10211
18w	P61086	UBE2K	3093
18w	P42701	IL12RB1	3594
18w	Q8WUD1	RAB2B	84932
18w	Q9NYA1	SPHK1	8877
18w	P36544	CHRNA7	1139
18w	P35354	PTGS2	5743
18w	O15156	ZBTB7B	51043
18w	O75995	SASH3	54440
18w	Q9UN36	NDRG2	57447
18w	Q9H0F6	SHARPIN	81858
18w	Q13253	NOG	9241
18w	Q9BU40	CHRDL1	91851
28w	Q96GF1	RNF185	91445
28w	Q9H1J7	WNT5B	81029
28w	Q9BT88	SYT11	23208
28w	P18627	LAG3	3902
28w	Q9BUI4	POLR3C	10623
28w	P61086	UBE2K	3093
28w	P43034	PAFAH1B1	5048
28w	Q8WUA8	TSKU	25987
28w	O94826	TOMM70	9868
28w	Q9NZJ5	EIF2AK3	9451
28w	P33897	ABCD1	215
28w	Q9UBJ2	ABCD2	225
28w	P10914	IRF1	3659
28w	Q7Z698	SPRED2	200734
28w	Q7Z699	SPRED1	161742
28w	O75326	SEMA7A	8482
28w	Q9H7M9	VSIR	64115
28w	Q8WUD1	RAB2B	84932
Purkinje	Q01196	RUNX1	861
Purkinje	Q16666	IFI16	3428
Purkinje	P04628	WNT1	7471
Purkinje	P20333	TNFRSF1B	7133
Purkinje	Q15628	TRADD	8717
Purkinje	P48023	FASLG	356
Purkinje	Q00887	PSG9	5678
Purkinje	P10912	GHR	2690
Purkinje	O00548	DLL1	28514
Purkinje	Q9HC73	CRLF2	64109
Purkinje	P41597	CCR2	729230
Purkinje	P19235	EPOR	2057
Purkinje	Q99062	CSF3R	1441
Purkinje	P29350	PTPN6	5777
Purkinje	Q01344	IL5RA	3568
Purkinje	P51681	CCR5	1234
Purkinje	P40238	MPL	4352
Purkinje	P14784	IL2RB	3560
Purkinje	P16471	PRLR	5618
Purkinje	P07996	THBS1	7057
Purkinje	P61812	TGFB2	7042
Purkinje	P01137	TGFB1	7040
Purkinje	P10600	TGFB3	7043
Purkinje	P45984	MAPK9	5601
Purkinje	P05106	ITGB3	3690
Purkinje	P13612	ITGA4	3676
Purkinje	Q14790	CASP8	841
Purkinje	P51617	IRAK1	3654
Purkinje	P25942	CD40	958
Purkinje	Q9Y239	NOD1	10392
Purkinje	O60603	TLR2	7097
Purkinje	O00206	TLR4	7099
Purkinje	Q13077	TRAF1	7185
Purkinje	P31483	TIA1	7072
Purkinje	Q9Y5W3	KLF2	10365
Purkinje	P08887	IL6R	3570
Purkinje	P31785	IL2RG	3561
Purkinje	P02647	APOA1	335
Purkinje	P00734	F2	2147
Purkinje	P02751	FN1	2335
Purkinje	P21583	KITLG	4254
Purkinje	P43405	SYK	6850
Purkinje	O00571	DDX3X	1654
Purkinje	P04083	ANXA1	301
Purkinje	P29317	EPHA2	1969
Purkinje	Q01804	OTUD4	54726
Purkinje	Q03167	TGFBR3	7049
Purkinje	P01033	TIMP1	7076
Purkinje	P01023	A2M	2
Purkinje	P49662	CASP4	837
Purkinje	Q04759	PRKCQ	5588
Purkinje	Q14005	IL16	3603
Purkinje	Q14116	IL18	3606
Purkinje	Q96CA5	BIRC7	79444
Purkinje	P41182	BCL6	604
Purkinje	O43474	KLF4	9314
Purkinje	P10145	CXCL8	3576
Purkinje	P14210	HGF	3082
Purkinje	P08246	ELANE	1991
Purkinje	P62328	TMSB4X	7114
Purkinje	P09466	PAEP	5047
Purkinje	Q01201	RELB	5971
Purkinje	P55107	GDF10	2662
Purkinje	P12644	BMP4	652
Purkinje	Q9Y228	TRAF3IP3	80342
Purkinje	Q9UBC1	NFKBIL1	4795
Purkinje	P05121	SERPINE1	5054
Purkinje	P35638	DDIT3	1649
Purkinje	P22223	CDH3	1001
Purkinje	Q9H1Y0	ATG5	9474
Purkinje	P06858	LPL	4023
Purkinje	Q06187	BTK	695
Purkinje	P29323	EPHB2	2048
Purkinje	Q8WUI4	HDAC7	51564
Purkinje	P12643	BMP2	650
Purkinje	O60383	GDF9	2661
Purkinje	Q12866	MERTK	10461
Purkinje	Q7Z2W4	ZC3HAV1	56829
Purkinje	P50591	TNFSF10	8743
Purkinje	Q8TAT6	NPLOC4	55666
Purkinje	P07766	CD3E	916
Purkinje	Q96NZ8	WFIKKN1	117166
Purkinje	Q8TEU8	WFIKKN2	124857
Purkinje	P48736	PIK3CG	5294
Purkinje	P61371	ISL1	3670
Purkinje	Q9BWF2	TRAIP	10293
Purkinje	P21754	ZP3	7784
Purkinje	O75888	TNFSF13	8741
Purkinje	O15553	MEFV	4210
Purkinje	P20749	BCL3	602
Purkinje	P49591	SARS	6301
Purkinje	P01031	C5	727
Purkinje	P48551	IFNAR2	3455
Purkinje	P20160	AZU1	566
Purkinje	P35228	NOS2	4843
Purkinje	P25025	CXCR2	3579
Purkinje	O95760	IL33	90865
Purkinje	P04141	CSF2	1437
Purkinje	P49771	FLT3LG	2323
Purkinje	Q9NX02	NLRP2	55655
Purkinje	Q9Y616	IRAK3	11213
Purkinje	Q8N2H9	PELI3	246330
Purkinje	O43187	IRAK2	3656
Purkinje	Q9NWZ3	IRAK4	51135
Purkinje	Q8NFM7	IL17RD	54756
Purkinje	P17676	CEBPB	1051
Purkinje	P43694	GATA4	2626
Purkinje	Q9ULZ3	PYCARD	29108
Purkinje	P01562	IFNA1	3439
Purkinje	O75094	SLIT3	6586
Purkinje	O94813	SLIT2	9353
Purkinje	O15455	TLR3	7098
Purkinje	Q15672	TWIST1	7291
Purkinje	O00292	LEFTY2	7044
Purkinje	P30530	AXL	558
Purkinje	P35916	FLT4	2324
Purkinje	P55008	AIF1	199
Purkinje	P42702	LIFR	3977
Purkinje	P29459	IL12A	3592
Purkinje	Q6UWB1	IL27RA	9466
Purkinje	P07333	CSF1R	1436
Purkinje	P01375	TNF	7124
Purkinje	Q96RI1	NR1H4	9971
Purkinje	P15509	CSF2RA	1438
Purkinje	P01019	AGT	183
Purkinje	P33151	CDH5	1003
Purkinje	P16671	CD36	948
Purkinje	P20036	HLA-DPA1	3113
Purkinje	Q86XR7	TICAM2	353376
Purkinje	P27930	IL1R2	7850
Purkinje	P01584	IL1B	3553
Purkinje	P01583	IL1A	3552
Purkinje	Q15399	TLR1	7096
Purkinje	Q9ULZ2	STAP1	26228
Purkinje	P02788	LTF	4057
Purkinje	Q9H257	CARD9	64170
Purkinje	Q99607	ELF4	2000
Purkinje	P01308	INS	3630
Purkinje	Q01638	IL1RL1	9173
Purkinje	P15692	VEGFA	7422
Purkinje	P55085	F2RL1	2150
Purkinje	P24001	IL32	9235
Purkinje	P30740	SERPINB1	1992
Purkinje	P05231	IL6	3569
Purkinje	Q9ULV1	FZD4	8322
Purkinje	P05305	EDN1	1906
Purkinje	P08700	IL3	3562
Purkinje	P17693	HLA-G	3135
Purkinje	P01374	LTA	4049
Purkinje	Q06643	LTB	4050
Purkinje	Q9NZ08	ERAP1	51752
Purkinje	Q15306	IRF4	3662
Purkinje	Q13568	IRF5	3663
Purkinje	P05813	CRYBA1	1411
Purkinje	P09603	CSF1	1435
Purkinje	P51685	CCR8	1237
Purkinje	Q99788	CMKLR1	1240
Purkinje	P05111	INHA	3623
Purkinje	P08476	INHBA	3624
Purkinje	P37023	ACVRL1	94
Purkinje	P17813	ENG	2022
Purkinje	Q16581	C3AR1	719
Purkinje	Q9P296	C5AR2	27202
Purkinje	Q9Y279	VSIG4	11326
Purkinje	Q8NFZ8	CADM4	199731
Purkinje	P13498	CYBA	1535
Purkinje	P80098	CCL7	6354
Purkinje	P35398	RORA	6095
Purkinje	P21730	C5AR1	728
Purkinje	O75462	CRLF1	9244
Purkinje	Q13287	NMI	9111
Purkinje	Q99732	LITAF	9516
Purkinje	Q9H171	ZBP1	81030
Purkinje	O43918	AIRE	326
Purkinje	P09769	FGR	2268
Purkinje	O43557	TNFSF14	8740
Purkinje	O00755	WNT7A	7476
Purkinje	P04054	PLA2G1B	5319
Purkinje	Q14653	IRF3	3661
Purkinje	Q9UM82	SPATA2	9825
Purkinje	O15496	PLA2G10	8399
Purkinje	P00491	PNP	4860
Purkinje	Q9C030	TRIM6	117854
Purkinje	O00590	ACKR2	1238
Purkinje	P60022	DEFB1	1672
Purkinje	O43915	VEGFD	2277
Purkinje	P28906	CD34	947
Purkinje	Q14213	EBI3	10148
Purkinje	Q9H7M9	VSIR	64115
Purkinje	Q9UBH0	IL36RN	26525
Purkinje	P08949	NMB	4828
Purkinje	P08697	SERPINF2	5345
Purkinje	P30511	HLA-F	3134
Purkinje	P15514	AREG	374
Purkinje	P21810	BGN	633
Purkinje	O43508	TNFSF12	8742
Purkinje	P08913	ADRA2A	150
Purkinje	O15552	FFAR2	2867
Purkinje	P32302	CXCR5	643
Purkinje	O14843	FFAR3	2865
Purkinje	O14842	FFAR1	2864

## Sheet: edges in connected nw
Supplementary Data 5: Cytokine-relevant edges in the connected network
source		target		time point
UniProt accession	gene symbol	UniProt accession	gene symbol
P62807	HIST1H2BF	O95760	IL33	iPS to EB
P62807	HIST1H2BF	O95999	BCL10	iPS to EB
P62807	HIST1H2BF	Q03135	CAV1	iPS to EB
O95999	BCL10	P62807	HIST1H2BF	EB to 5w
O95999	BCL10	P55211	CASP9	EB to 5w
P67809	YBX1	O15264	MAPK13	EB to 5w
Q03135	CAV1	P04264	KRT1	EB to 5w
Q03135	CAV1	Q8TAV4	STOML3	EB to 5w
Q03135	CAV1	Q96EY1	DNAJA3	EB to 5w
Q03135	CAV1	Q9UBB4	ATXN10	EB to 5w
Q03135	CAV1	P24530	EDNRB	EB to 5w
Q03135	CAV1	P62807	HIST1H2BF	EB to 5w
Q03135	CAV1	Q14451	GRB7	EB to 5w
Q03135	CAV1	O75955	FLOT1	EB to 5w
Q03135	CAV1	P56945	BCAR1	EB to 5w
P06239	LCK	P27986	PIK3R1	EB to 5w
P06239	LCK	P08575	PTPRC	EB to 5w
P06239	LCK	P32927	CSF2RB	EB to 5w
P11021	HSPA5	O15264	MAPK13	EB to 5w
P11021	HSPA5	Q9NZJ5	EIF2AK3	EB to 5w
O95760	IL33	P62807	HIST1H2BF	EB to 5w
P56945	BCAR1	Q15654	TRIP6	5w to 6w
P56945	BCAR1	Q9Y5K6	CD2AP	5w to 6w
P56945	BCAR1	P62993	GRB2	5w to 6w
P56945	BCAR1	P29317	EPHA2	5w to 6w
P23528	CFL1	P62993	GRB2	5w to 6w
Q99759	MAP3K3	P38398	BRCA1	5w to 6w
Q99759	MAP3K3	O15111	CHUK	5w to 6w
P23588	EIF4B	Q01804	OTUD4	5w to 6w
Q9NPF5	DMAP1	Q92769	HDAC2	5w to 6w
Q9UBB4	ATXN10	P62993	GRB2	5w to 6w
Q9UBB4	ATXN10	P29317	EPHA2	5w to 6w
P55210	CASP7	P19525	EIF2AK2	5w to 6w
P55210	CASP7	Q96CA5	BIRC7	5w to 6w
Q16531	DDB1	P31483	TIA1	5w to 6w
Q14247	CTTN	P62993	GRB2	5w to 6w
Q96EY1	DNAJA3	O60674	JAK2	5w to 6w
Q96EY1	DNAJA3	P19838	NFKB1	5w to 6w
Q96EY1	DNAJA3	P29317	EPHA2	5w to 6w
Q96EY1	DNAJA3	P38398	BRCA1	5w to 6w
Q96EY1	DNAJA3	P62993	GRB2	5w to 6w
Q96EY1	DNAJA3	Q04206	RELA	5w to 6w
Q9UBS5	GABBR1	P62993	GRB2	5w to 6w
Q6PD62	CTR9	P55107	GDF10	5w to 6w
P15498	VAV1	O60674	JAK2	5w to 6w
P15498	VAV1	Q9Y2R2	PTPN22	5w to 6w
P15498	VAV1	P62993	GRB2	5w to 6w
O14672	ADAM10	P62993	GRB2	5w to 6w
Q14451	GRB7	P10721	KIT	5w to 6w
Q14451	GRB7	P62993	GRB2	5w to 6w
P14317	HCLS1	P62993	GRB2	5w to 6w
P32927	CSF2RB	P10721	KIT	5w to 6w
P32927	CSF2RB	P06239	LCK	5w to 6w
P32927	CSF2RB	P15509	CSF2RA	5w to 6w
P32927	CSF2RB	O60674	JAK2	5w to 6w
P32927	CSF2RB	P63104	YWHAZ	5w to 6w
P32927	CSF2RB	P42224	STAT1	5w to 6w
P63261	ACTG1	Q04206	RELA	5w to 6w
P63261	ACTG1	O43353	RIPK2	5w to 6w
P63261	ACTG1	P62993	GRB2	5w to 6w
P63261	ACTG1	Q12933	TRAF2	5w to 6w
P63261	ACTG1	O15111	CHUK	5w to 6w
P63261	ACTG1	P19838	NFKB1	5w to 6w
P26038	MSN	P15529	CD46	5w to 6w
O75955	FLOT1	Q9BXC9	BBS2	5w to 6w
O75955	FLOT1	P05067	APP	5w to 6w
O75955	FLOT1	Q8IWZ6	BBS7	5w to 6w
O14757	CHEK1	P38398	BRCA1	5w to 6w
O14757	CHEK1	Q04206	RELA	5w to 6w
O75460	ERN1	Q12933	TRAF2	5w to 6w
Q92934	BAD	P62993	GRB2	5w to 6w
P14136	GFAP	P05067	APP	5w to 6w
P51668	UBE2D1	P38398	BRCA1	5w to 6w
O43639	NCK2	P62993	GRB2	5w to 6w
O43639	NCK2	Q15654	TRIP6	5w to 6w
P00747	PLG	P55107	GDF10	5w to 6w
P38919	EIF4A3	P62993	GRB2	5w to 6w
P08575	PTPRC	P10912	GHR	5w to 6w
P08575	PTPRC	O60674	JAK2	5w to 6w
P08575	PTPRC	P06239	LCK	5w to 6w
P08575	PTPRC	P27361	MAPK3	5w to 6w
P08575	PTPRC	Q99569	PKP4	5w to 6w
P08575	PTPRC	Q8ND30	PPFIBP2	5w to 6w
P08575	PTPRC	P62993	GRB2	5w to 6w
P08575	PTPRC	P20701	ITGAL	5w to 6w
Q8WWI1	LMO7	P62993	GRB2	5w to 6w
P62807	HIST1H2BF	Q92769	HDAC2	5w to 6w
P62807	HIST1H2BF	P62993	GRB2	5w to 6w
P62807	HIST1H2BF	Q96EB6	SIRT1	5w to 6w
P62807	HIST1H2BF	P29317	EPHA2	5w to 6w
Q04917	YWHAH	O60260	PRKN	5w to 6w
Q04917	YWHAH	Q9BZL6	PRKD2	5w to 6w
Q04917	YWHAH	Q9H4P4	RNF41	5w to 6w
Q68EM7	ARHGAP17	P62993	GRB2	5w to 6w
Q9Y232	CDYL	Q92769	HDAC2	5w to 6w
Q9Y232	CDYL	P31483	TIA1	5w to 6w
P09874	PARP1	Q04206	RELA	5w to 6w
P09874	PARP1	Q12933	TRAF2	5w to 6w
P09874	PARP1	P19838	NFKB1	5w to 6w
P04216	THY1	P05106	ITGB3	5w to 6w
P55211	CASP9	Q96CA5	BIRC7	5w to 6w
Q9NYL9	TMOD3	P62993	GRB2	5w to 6w
P04264	KRT1	P62993	GRB2	5w to 6w
P04264	KRT1	P29317	EPHA2	5w to 6w
P04264	KRT1	P10242	MYB	5w to 6w
P04264	KRT1	Q92844	TANK	5w to 6w
P04264	KRT1	P55107	GDF10	5w to 6w
O95785	WIZ	P31483	TIA1	5w to 6w
P24530	EDNRB	P05305	EDN1	5w to 6w
Q9UQM7	CAMK2A	O60260	PRKN	5w to 6w
P27986	PIK3R1	P38398	BRCA1	5w to 6w
P27986	PIK3R1	P14778	IL1R1	5w to 6w
P27986	PIK3R1	O00329	PIK3CD	5w to 6w
P27986	PIK3R1	P10398	ARAF	5w to 6w
P27986	PIK3R1	Q9H1H9	KIF13A	5w to 6w
P27986	PIK3R1	Q9Y5K6	CD2AP	5w to 6w
P27986	PIK3R1	P10721	KIT	5w to 6w
P27986	PIK3R1	Q96PE3	INPP4A	5w to 6w
P27986	PIK3R1	Q9ULD4	BRPF3	5w to 6w
P27986	PIK3R1	Q13191	CBLB	5w to 6w
P27986	PIK3R1	Q9Y534	CSDC2	5w to 6w
P27986	PIK3R1	P23258	TUBG1	5w to 6w
P27986	PIK3R1	P62993	GRB2	5w to 6w
P27986	PIK3R1	O95455	TGDS	5w to 6w
P27986	PIK3R1	Q05193	DNM1	5w to 6w
P27986	PIK3R1	O60674	JAK2	5w to 6w
P27986	PIK3R1	Q92988	DLX4	5w to 6w
P27986	PIK3R1	P21333	FLNA	5w to 6w
P27986	PIK3R1	Q9H1R2	DUSP15	5w to 6w
P27986	PIK3R1	P03372	ESR1	5w to 6w
P27986	PIK3R1	P15509	CSF2RA	5w to 6w
P27986	PIK3R1	P10912	GHR	5w to 6w
P27986	PIK3R1	P56945	BCAR1	5w to 6w
P27986	PIK3R1	P06239	LCK	5w to 6w
P27986	PIK3R1	Q9UBS5	GABBR1	5w to 6w
P27986	PIK3R1	O14964	HGS	5w to 6w
P27986	PIK3R1	P29317	EPHA2	5w to 6w
P27986	PIK3R1	P19838	NFKB1	5w to 6w
O15264	MAPK13	P18669	PGAM1	5w to 6w
O15264	MAPK13	P12277	CKB	5w to 6w
O15264	MAPK13	Q86XL3	ANKLE2	5w to 6w
O15264	MAPK13	P09874	PARP1	5w to 6w
O15264	MAPK13	P49321	NASP	5w to 6w
O15264	MAPK13	P63104	YWHAZ	5w to 6w
O15264	MAPK13	P46940	IQGAP1	5w to 6w
O15264	MAPK13	Q8IW41	MAPKAPK5	5w to 6w
P42768	WAS	Q9Y2R2	PTPN22	5w to 6w
P42768	WAS	P62993	GRB2	5w to 6w
O00763	ACACB	Q07021	C1QBP	6w to 9w
P55795	HNRNPH2	P09211	GSTP1	6w to 9w
P55795	HNRNPH2	P62993	GRB2	6w to 9w
P55795	HNRNPH2	Q01082	SPTBN1	6w to 9w
P56470	LGALS4	Q92673	SORL1	6w to 9w
P63104	YWHAZ	Q92974	ARHGEF2	6w to 9w
P63104	YWHAZ	P00519	ABL1	6w to 9w
P63104	YWHAZ	P62993	GRB2	6w to 9w
P63104	YWHAZ	P08913	ADRA2A	6w to 9w
P63104	YWHAZ	P02686	MBP	6w to 9w
P63104	YWHAZ	Q01082	SPTBN1	6w to 9w
P63104	YWHAZ	P40763	STAT3	6w to 9w
P63104	YWHAZ	P32927	CSF2RB	6w to 9w
P63104	YWHAZ	P49137	MAPKAPK2	6w to 9w
Q92841	DDX17	Q07021	C1QBP	6w to 9w
P15924	DSP	P49662	CASP4	6w to 9w
P15924	DSP	Q07021	C1QBP	6w to 9w
Q00536	CDK16	P38398	BRCA1	6w to 9w
P16615	ATP2A2	P19438	TNFRSF1A	6w to 9w
P16615	ATP2A2	P20333	TNFRSF1B	6w to 9w
P16615	ATP2A2	P28799	GRN	6w to 9w
P16615	ATP2A2	P40763	STAT3	6w to 9w
P16615	ATP2A2	P62993	GRB2	6w to 9w
P16615	ATP2A2	Q9Y4K3	TRAF6	6w to 9w
P16615	ATP2A2	Q15628	TRADD	6w to 9w
Q00839	HNRNPU	P62993	GRB2	6w to 9w
Q00839	HNRNPU	Q14166	TTLL12	6w to 9w
Q00839	HNRNPU	P42574	CASP3	6w to 9w
Q00839	HNRNPU	P09211	GSTP1	6w to 9w
Q00839	HNRNPU	P43405	SYK	6w to 9w
Q00839	HNRNPU	Q01082	SPTBN1	6w to 9w
Q00839	HNRNPU	P20333	TNFRSF1B	6w to 9w
Q00839	HNRNPU	Q07021	C1QBP	6w to 9w
O75530	EED	P13612	ITGA4	6w to 9w
Q04206	RELA	Q9Y6Q9	NCOA3	6w to 9w
Q04206	RELA	P17096	HMGA1	6w to 9w
Q04206	RELA	P27708	CAD	6w to 9w
Q04206	RELA	Q13625	TP53BP2	6w to 9w
Q04206	RELA	P38398	BRCA1	6w to 9w
Q04206	RELA	Q92896	GLG1	6w to 9w
Q04206	RELA	P23508	MCC	6w to 9w
Q04206	RELA	P06401	PGR	6w to 9w
Q04206	RELA	Q15650	TRIP4	6w to 9w
Q04206	RELA	P11831	SRF	6w to 9w
Q04206	RELA	Q08117	AES	6w to 9w
Q04206	RELA	P25963	NFKBIA	6w to 9w
Q04206	RELA	P19793	RXRA	6w to 9w
Q04206	RELA	P62875	POLR2L	6w to 9w
Q04206	RELA	Q07020	RPL18	6w to 9w
Q04206	RELA	Q9NY61	AATF	6w to 9w
Q04206	RELA	Q9H1I8	ASCC2	6w to 9w
Q04206	RELA	O00221	NFKBIE	6w to 9w
Q04206	RELA	P42224	STAT1	6w to 9w
Q04206	RELA	Q92793	CREBBP	6w to 9w
Q04206	RELA	P52292	KPNA2	6w to 9w
Q04206	RELA	P14316	IRF2	6w to 9w
Q04206	RELA	Q02556	IRF8	6w to 9w
Q04206	RELA	O14746	TERT	6w to 9w
Q04206	RELA	P18124	RPL7	6w to 9w
Q04206	RELA	Q9NX08	COMMD8	6w to 9w
Q04206	RELA	P40763	STAT3	6w to 9w
Q04206	RELA	Q14690	PDCD11	6w to 9w
Q04206	RELA	Q96CX2	KCTD12	6w to 9w
Q04206	RELA	Q13576	IQGAP2	6w to 9w
Q04206	RELA	Q00653	NFKB2	6w to 9w
Q04206	RELA	O75925	PIAS1	6w to 9w
Q04206	RELA	Q86X83	COMMD2	6w to 9w
Q04206	RELA	Q9UKB1	FBXW11	6w to 9w
Q04206	RELA	P18847	ATF3	6w to 9w
Q04206	RELA	Q99576	TSC22D3	6w to 9w
Q04206	RELA	Q9BVA1	TUBB2B	6w to 9w
Q04206	RELA	P62277	RPS13	6w to 9w
Q04206	RELA	P04150	NR3C1	6w to 9w
Q04206	RELA	Q13526	PIN1	6w to 9w
Q04206	RELA	Q96RU7	TRIB3	6w to 9w
Q04206	RELA	Q96EB6	SIRT1	6w to 9w
Q04206	RELA	P78527	PRKDC	6w to 9w
Q04206	RELA	P09874	PARP1	6w to 9w
Q04206	RELA	P41279	MAP3K8	6w to 9w
Q04206	RELA	Q15025	TNIP1	6w to 9w
Q04206	RELA	P62888	RPL30	6w to 9w
Q04206	RELA	P07814	EPRS	6w to 9w
Q04206	RELA	P14598	NCF1	6w to 9w
Q04206	RELA	P05412	JUN	6w to 9w
Q04206	RELA	P08047	SP1	6w to 9w
Q04206	RELA	Q15029	EFTUD2	6w to 9w
Q04206	RELA	P30154	PPP2R1B	6w to 9w
Q04206	RELA	Q06187	BTK	6w to 9w
Q04206	RELA	P35580	MYH10	6w to 9w
Q04206	RELA	P63261	ACTG1	6w to 9w
O75899	GABBR2	P18848	ATF4	6w to 9w
O15294	OGT	Q01082	SPTBN1	6w to 9w
O15294	OGT	Q07021	C1QBP	6w to 9w
O15294	OGT	Q14166	TTLL12	6w to 9w
Q14244	MAP7	Q07021	C1QBP	6w to 9w
P59998	ARPC4	P09211	GSTP1	6w to 9w
P59998	ARPC4	P62993	GRB2	6w to 9w
P59998	ARPC4	Q01082	SPTBN1	6w to 9w
Q00535	CDK5	P38398	BRCA1	6w to 9w
Q00535	CDK5	P00519	ABL1	6w to 9w
Q00535	CDK5	P05106	ITGB3	6w to 9w
Q15599	SLC9A3R2	P29275	ADORA2B	6w to 9w
Q13191	CBLB	P40763	STAT3	6w to 9w
Q13191	CBLB	P62993	GRB2	6w to 9w
Q13191	CBLB	P09211	GSTP1	6w to 9w
Q13191	CBLB	P16885	PLCG2	6w to 9w
Q13191	CBLB	P27986	PIK3R1	6w to 9w
Q13191	CBLB	P43405	SYK	6w to 9w
Q13191	CBLB	Q01082	SPTBN1	6w to 9w
Q13191	CBLB	Q06187	BTK	6w to 9w
Q8ND30	PPFIBP2	P08575	PTPRC	6w to 9w
P49711	CTCF	P84022	SMAD3	6w to 9w
P17844	DDX5	P62993	GRB2	6w to 9w
P17844	DDX5	P84022	SMAD3	6w to 9w
P17844	DDX5	P09211	GSTP1	6w to 9w
P17844	DDX5	Q13077	TRAF1	6w to 9w
P17844	DDX5	Q01082	SPTBN1	6w to 9w
Q15208	STK38	Q01082	SPTBN1	6w to 9w
Q13233	MAP3K1	Q12933	TRAF2	6w to 9w
Q13233	MAP3K1	P62993	GRB2	6w to 9w
P55107	GDF10	P02647	APOA1	6w to 9w
P55107	GDF10	P49221	TGM4	6w to 9w
P55107	GDF10	Q9NY47	CACNA2D2	6w to 9w
P55107	GDF10	Q8N5T2	TBC1D19	6w to 9w
P55107	GDF10	P04264	KRT1	6w to 9w
P55107	GDF10	P02787	TF	6w to 9w
P55107	GDF10	P10909	CLU	6w to 9w
P55107	GDF10	Q969Y2	GTPBP3	6w to 9w
P19525	EIF2AK2	P42574	CASP3	6w to 9w
P19525	EIF2AK2	O43422	THAP12	6w to 9w
P19525	EIF2AK2	O15455	TLR3	6w to 9w
P19525	EIF2AK2	P50579	METAP2	6w to 9w
P19525	EIF2AK2	P25963	NFKBIA	6w to 9w
P19525	EIF2AK2	Q99683	MAP3K5	6w to 9w
P19525	EIF2AK2	P55210	CASP7	6w to 9w
P19525	EIF2AK2	P40763	STAT3	6w to 9w
P19525	EIF2AK2	P58753	TIRAP	6w to 9w
P19525	EIF2AK2	P62136	PPP1CA	6w to 9w
P19525	EIF2AK2	P09619	PDGFRB	6w to 9w
P19525	EIF2AK2	Q9Y4K3	TRAF6	6w to 9w
P19525	EIF2AK2	P42224	STAT1	6w to 9w
P50579	METAP2	P19525	EIF2AK2	6w to 9w
P15529	CD46	P21926	CD9	6w to 9w
P15529	CD46	P60033	CD81	6w to 9w
P15529	CD46	P78352	DLG4	6w to 9w
P15529	CD46	P26038	MSN	6w to 9w
P15529	CD46	P01024	C3	6w to 9w
Q9Y2R2	PTPN22	P15498	VAV1	6w to 9w
Q9Y2R2	PTPN22	P19022	CDH2	6w to 9w
Q9Y2R2	PTPN22	P20963	CD247	6w to 9w
Q9Y2R2	PTPN22	P62993	GRB2	6w to 9w
Q9Y2R2	PTPN22	P09619	PDGFRB	6w to 9w
Q9Y2R2	PTPN22	P42768	WAS	6w to 9w
Q92769	HDAC2	Q9Y6D9	MAD1L1	6w to 9w
Q92769	HDAC2	P38398	BRCA1	6w to 9w
Q92769	HDAC2	Q14191	WRN	6w to 9w
Q92769	HDAC2	Q13936	CACNA1C	6w to 9w
Q92769	HDAC2	Q13422	IKZF1	6w to 9w
Q92769	HDAC2	Q969S8	HDAC10	6w to 9w
Q92769	HDAC2	Q9NSC2	SALL1	6w to 9w
Q92769	HDAC2	Q4LE39	ARID4B	6w to 9w
Q92769	HDAC2	Q12834	CDC20	6w to 9w
Q92769	HDAC2	P28749	RBL1	6w to 9w
Q92769	HDAC2	P52292	KPNA2	6w to 9w
Q92769	HDAC2	Q96BD5	PHF21A	6w to 9w
Q92769	HDAC2	P40763	STAT3	6w to 9w
Q92769	HDAC2	Q9Y6J0	CABIN1	6w to 9w
Q92769	HDAC2	Q9UBC3	DNMT3B	6w to 9w
Q92769	HDAC2	P62805	HIST4H4	6w to 9w
Q92769	HDAC2	Q01196	RUNX1	6w to 9w
Q92769	HDAC2	Q03181	PPARD	6w to 9w
Q92769	HDAC2	Q9C0K0	BCL11B	6w to 9w
Q92769	HDAC2	P62807	HIST1H2BF	6w to 9w
Q92769	HDAC2	Q96EB6	SIRT1	6w to 9w
Q92769	HDAC2	P48552	NRIP1	6w to 9w
Q92769	HDAC2	Q9HCU9	BRMS1	6w to 9w
Q92769	HDAC2	P40337	VHL	6w to 9w
Q92769	HDAC2	P08047	SP1	6w to 9w
Q92769	HDAC2	Q9BPY8	HOPX	6w to 9w
Q92769	HDAC2	Q9H6X2	ANTXR1	6w to 9w
Q92769	HDAC2	O75182	SIN3B	6w to 9w
Q92769	HDAC2	Q9P0W2	HMG20B	6w to 9w
Q9ULD4	BRPF3	P00519	ABL1	6w to 9w
Q9ULD4	BRPF3	P62993	GRB2	6w to 9w
Q9ULD4	BRPF3	P27986	PIK3R1	6w to 9w
P08311	CTSG	P25116	F2R	6w to 9w
P08311	CTSG	P01019	AGT	6w to 9w
P08311	CTSG	P48061	CXCL12	6w to 9w
P08311	CTSG	P05090	APOD	6w to 9w
P08311	CTSG	P01024	C3	6w to 9w
P08311	CTSG	P05106	ITGB3	6w to 9w
Q9Y5K6	CD2AP	P52907	CAPZA1	6w to 9w
Q9Y5K6	CD2AP	P56945	BCAR1	6w to 9w
Q9Y5K6	CD2AP	P62993	GRB2	6w to 9w
Q9Y5K6	CD2AP	P27986	PIK3R1	6w to 9w
Q9Y5K6	CD2AP	Q13563	PKD2	6w to 9w
Q9Y5K6	CD2AP	P00519	ABL1	6w to 9w
Q9Y5K6	CD2AP	O60500	NPHS1	6w to 9w
P22626	HNRNPA2B1	P62993	GRB2	6w to 9w
P22626	HNRNPA2B1	P61769	B2M	6w to 9w
P22626	HNRNPA2B1	P09211	GSTP1	6w to 9w
P22626	HNRNPA2B1	Q99497	PARK7	6w to 9w
P22626	HNRNPA2B1	Q01082	SPTBN1	6w to 9w
P22626	HNRNPA2B1	Q07021	C1QBP	6w to 9w
Q13322	GRB10	P00519	ABL1	6w to 9w
Q13322	GRB10	P62993	GRB2	6w to 9w
P10398	ARAF	P27986	PIK3R1	6w to 9w
P10398	ARAF	P01112	HRAS	6w to 9w
Q04917	YWHAH	Q9BZL6	PRKD2	6w to 9w
Q04917	YWHAH	Q92974	ARHGEF2	6w to 9w
Q04917	YWHAH	P00519	ABL1	6w to 9w
Q04917	YWHAH	P26651	ZFP36	6w to 9w
P54253	ATXN1	Q03989	ARID5A	6w to 9w
P54253	ATXN1	P02686	MBP	6w to 9w
P54253	ATXN1	P35398	RORA	6w to 9w
P54253	ATXN1	Q12933	TRAF2	6w to 9w
P54253	ATXN1	Q13049	TRIM32	6w to 9w
P54253	ATXN1	Q9H0E2	TOLLIP	6w to 9w
P07947	YES1	P07333	CSF1R	6w to 9w
P07947	YES1	P16671	CD36	6w to 9w
P07947	YES1	P40763	STAT3	6w to 9w
P07947	YES1	P62993	GRB2	6w to 9w
Q99959	PKP2	P40763	STAT3	6w to 9w
Q99959	PKP2	P62993	GRB2	6w to 9w
Q6DJT9	PLAG1	P02647	APOA1	6w to 9w
Q6DJT9	PLAG1	Q07343	PDE4B	6w to 9w
Q6DJT9	PLAG1	P84022	SMAD3	6w to 9w
Q13309	SKP2	Q9ULZ2	STAP1	6w to 9w
P03372	ESR1	P38398	BRCA1	6w to 9w
P03372	ESR1	P40763	STAT3	6w to 9w
P03372	ESR1	P62993	GRB2	6w to 9w
P03372	ESR1	P84022	SMAD3	6w to 9w
P03372	ESR1	P27986	PIK3R1	6w to 9w
P03372	ESR1	P29350	PTPN6	6w to 9w
P03372	ESR1	P23560	BDNF	6w to 9w
P62888	RPL30	P62993	GRB2	6w to 9w
P62888	RPL30	P09211	GSTP1	6w to 9w
P62888	RPL30	Q01082	SPTBN1	6w to 9w
P62888	RPL30	Q07021	C1QBP	6w to 9w
Q99578	RIT2	P62993	GRB2	6w to 9w
Q99578	RIT2	P01112	HRAS	6w to 9w
Q9Y534	CSDC2	P27986	PIK3R1	6w to 9w
Q6NZY4	ZCCHC8	P38398	BRCA1	6w to 9w
Q6NZY4	ZCCHC8	Q07021	C1QBP	6w to 9w
Q99615	DNAJC7	Q9HCE7	SMURF1	6w to 9w
P23258	TUBG1	P38398	BRCA1	6w to 9w
P23258	TUBG1	Q92974	ARHGEF2	6w to 9w
P23258	TUBG1	P27986	PIK3R1	6w to 9w
Q9C093	SPEF2	P02647	APOA1	6w to 9w
Q9C093	SPEF2	Q07343	PDE4B	6w to 9w
Q9C093	SPEF2	P10909	CLU	6w to 9w
P38398	BRCA1	Q9Y6Q9	NCOA3	6w to 9w
P38398	BRCA1	P20248	CCNA2	6w to 9w
P38398	BRCA1	Q13315	ATM	6w to 9w
P38398	BRCA1	P42574	CASP3	6w to 9w
P38398	BRCA1	Q6UWZ7	ABRAXAS1	6w to 9w
P38398	BRCA1	Q13416	ORC2	6w to 9w
P38398	BRCA1	P00519	ABL1	6w to 9w
P38398	BRCA1	P24385	CCND1	6w to 9w
P38398	BRCA1	Q00535	CDK5	6w to 9w
P38398	BRCA1	Q9ULK4	MED23	6w to 9w
P38398	BRCA1	P62875	POLR2L	6w to 9w
P38398	BRCA1	P62136	PPP1CA	6w to 9w
P38398	BRCA1	Q9HAW4	CLSPN	6w to 9w
P38398	BRCA1	P52435	POLR2J	6w to 9w
P38398	BRCA1	P42224	STAT1	6w to 9w
P38398	BRCA1	Q92793	CREBBP	6w to 9w
P38398	BRCA1	P28749	RBL1	6w to 9w
P38398	BRCA1	P52292	KPNA2	6w to 9w
P38398	BRCA1	P51587	BRCA2	6w to 9w
P38398	BRCA1	P51668	UBE2D1	6w to 9w
P38398	BRCA1	O76064	RNF8	6w to 9w
P38398	BRCA1	O14867	BACH1	6w to 9w
P38398	BRCA1	Q13287	NMI	6w to 9w
P38398	BRCA1	Q06609	RAD51	6w to 9w
P38398	BRCA1	P24864	CCNE1	6w to 9w
P38398	BRCA1	Q00536	CDK16	6w to 9w
P38398	BRCA1	P40763	STAT3	6w to 9w
P38398	BRCA1	P84022	SMAD3	6w to 9w
P38398	BRCA1	O60934	NBN	6w to 9w
P38398	BRCA1	P62805	HIST4H4	6w to 9w
P38398	BRCA1	Q9UHK0	NUFIP1	6w to 9w
P38398	BRCA1	P27986	PIK3R1	6w to 9w
P38398	BRCA1	P78527	PRKDC	6w to 9w
P38398	BRCA1	P18846	ATF1	6w to 9w
P38398	BRCA1	Q93097	WNT2B	6w to 9w
P38398	BRCA1	P05412	JUN	6w to 9w
P38398	BRCA1	O95819	MAP4K4	6w to 9w
P38398	BRCA1	P08047	SP1	6w to 9w
P38398	BRCA1	O75367	H2AFY	6w to 9w
P38398	BRCA1	P68366	TUBA4A	6w to 9w
P38398	BRCA1	Q86U70	LDB1	6w to 9w
P38398	BRCA1	P17535	JUND	6w to 9w
P38398	BRCA1	Q9H6X2	ANTXR1	6w to 9w
P38398	BRCA1	Q92903	CDS1	6w to 9w
P38398	BRCA1	Q16666	IFI16	6w to 9w
P38398	BRCA1	P24928	POLR2A	6w to 9w
Q14247	CTTN	P42574	CASP3	6w to 9w
Q14247	CTTN	P09211	GSTP1	6w to 9w
Q14247	CTTN	P62993	GRB2	6w to 9w
Q14247	CTTN	P43405	SYK	6w to 9w
Q14247	CTTN	Q01082	SPTBN1	6w to 9w
O14745	SLC9A3R1	Q9NQ66	PLCB1	6w to 9w
Q93084	ATP2A3	Q92673	SORL1	6w to 9w
P68036	UBE2L3	P38398	BRCA1	6w to 9w
P68036	UBE2L3	Q9Y4K3	TRAF6	6w to 9w
Q9H4P4	RNF41	Q7L576	CYFIP1	6w to 9w
Q9H4P4	RNF41	Q96F07	CYFIP2	6w to 9w
Q9H4P4	RNF41	Q15303	ERBB4	6w to 9w
Q9H4P4	RNF41	Q92974	ARHGEF2	6w to 9w
Q9H4P4	RNF41	Q9BQG0	MYBBP1A	6w to 9w
Q9H4P4	RNF41	Q9UL42	PNMA2	6w to 9w
Q9H4P4	RNF41	Q04917	YWHAH	6w to 9w
P05305	EDN1	P24530	EDNRB	6w to 9w
P05305	EDN1	P42892	ECE1	6w to 9w
Q15418	RPS6KA1	P43405	SYK	6w to 9w
Q15418	RPS6KA1	P62993	GRB2	6w to 9w
P56945	BCAR1	P42574	CASP3	6w to 9w
P56945	BCAR1	P27986	PIK3R1	6w to 9w
P56945	BCAR1	P00519	ABL1	6w to 9w
P56945	BCAR1	P40763	STAT3	6w to 9w
P56945	BCAR1	P62993	GRB2	6w to 9w
Q96PE3	INPP4A	P27986	PIK3R1	6w to 9w
Q04837	SSBP1	P62993	GRB2	6w to 9w
Q04837	SSBP1	P09211	GSTP1	6w to 9w
Q04837	SSBP1	Q01082	SPTBN1	6w to 9w
Q92988	DLX4	P62993	GRB2	6w to 9w
Q92988	DLX4	P27986	PIK3R1	6w to 9w
Q92988	DLX4	P00519	ABL1	6w to 9w
O75083	WDR1	P09211	GSTP1	6w to 9w
O75083	WDR1	P62993	GRB2	6w to 9w
O75083	WDR1	Q01082	SPTBN1	6w to 9w
P27361	MAPK3	P02686	MBP	6w to 9w
P27361	MAPK3	P08575	PTPRC	6w to 9w
P27361	MAPK3	P19235	EPOR	6w to 9w
P27361	MAPK3	P31994	FCGR2B	6w to 9w
P27361	MAPK3	P40763	STAT3	6w to 9w
P27361	MAPK3	P43405	SYK	6w to 9w
P27361	MAPK3	Q07021	C1QBP	6w to 9w
P27361	MAPK3	Q9NQ66	PLCB1	6w to 9w
O95455	TGDS	P27986	PIK3R1	6w to 9w
O60674	JAK2	O14492	SH2B2	6w to 9w
O60674	JAK2	O14543	SOCS3	6w to 9w
O60674	JAK2	O14744	PRMT5	6w to 9w
O60674	JAK2	O75886	STAM2	6w to 9w
O60674	JAK2	P00519	ABL1	6w to 9w
O60674	JAK2	P06213	INSR	6w to 9w
O60674	JAK2	P07332	FES	6w to 9w
O60674	JAK2	P07948	LYN	6w to 9w
O60674	JAK2	P08575	PTPRC	6w to 9w
O60674	JAK2	P09619	PDGFRB	6w to 9w
O60674	JAK2	P15498	VAV1	6w to 9w
O60674	JAK2	P16885	PLCG2	6w to 9w
O60674	JAK2	P19235	EPOR	6w to 9w
O60674	JAK2	P19438	TNFRSF1A	6w to 9w
O60674	JAK2	P21741	MDK	6w to 9w
O60674	JAK2	P24394	IL4R	6w to 9w
O60674	JAK2	P25105	PTAFR	6w to 9w
O60674	JAK2	P25963	NFKBIA	6w to 9w
O60674	JAK2	P27986	PIK3R1	6w to 9w
O60674	JAK2	P29350	PTPN6	6w to 9w
O60674	JAK2	P30154	PPP2R1B	6w to 9w
O60674	JAK2	P32927	CSF2RB	6w to 9w
O60674	JAK2	P35568	IRS1	6w to 9w
O60674	JAK2	P38398	BRCA1	6w to 9w
O60674	JAK2	P38484	IFNGR2	6w to 9w
O60674	JAK2	P40189	IL6ST	6w to 9w
O60674	JAK2	P40763	STAT3	6w to 9w
O60674	JAK2	P42224	STAT1	6w to 9w
O60674	JAK2	P50607	TUB	6w to 9w
O60674	JAK2	P51681	CCR5	6w to 9w
O60674	JAK2	P62993	GRB2	6w to 9w
O60674	JAK2	Q13322	GRB10	6w to 9w
O60674	JAK2	Q14469	HES1	6w to 9w
O60674	JAK2	Q5TA89	HES5	6w to 9w
O60674	JAK2	Q5VWK5	IL23R	6w to 9w
O60674	JAK2	Q99062	CSF3R	6w to 9w
O60674	JAK2	Q99650	OSMR	6w to 9w
O60674	JAK2	Q9UGK3	STAP2	6w to 9w
P62333	PSMC6	Q9Y4K3	TRAF6	6w to 9w
P62807	HIST1H2BF	O95999	BCL10	6w to 9w
P62807	HIST1H2BF	O94817	ATG12	6w to 9w
P62807	HIST1H2BF	P40763	STAT3	6w to 9w
P62807	HIST1H2BF	P62993	GRB2	6w to 9w
P62807	HIST1H2BF	O95760	IL33	6w to 9w
P62807	HIST1H2BF	Q96EB6	SIRT1	6w to 9w
Q8N3V7	SYNPO	P09211	GSTP1	6w to 9w
Q8N3V7	SYNPO	P62993	GRB2	6w to 9w
Q8N3V7	SYNPO	Q01082	SPTBN1	6w to 9w
Q9BXC9	BBS2	O75955	FLOT1	6w to 9w
Q9NUG4	CCM2L	P09211	GSTP1	6w to 9w
Q9NUG4	CCM2L	P62993	GRB2	6w to 9w
Q9NUG4	CCM2L	Q01082	SPTBN1	6w to 9w
P35221	CTNNA1	Q01082	SPTBN1	6w to 9w
P35221	CTNNA1	Q07021	C1QBP	6w to 9w
P35221	CTNNA1	P40763	STAT3	6w to 9w
P35221	CTNNA1	P62993	GRB2	6w to 9w
P08195	SLC3A2	Q01650	SLC7A5	6w to 9w
P08195	SLC3A2	P40763	STAT3	6w to 9w
P08195	SLC3A2	P62993	GRB2	6w to 9w
P06239	LCK	P16070	CD44	6w to 9w
P06239	LCK	P42224	STAT1	6w to 9w
P06239	LCK	Q08881	ITK	6w to 9w
P06239	LCK	P10747	CD28	6w to 9w
P06239	LCK	P30530	AXL	6w to 9w
P06239	LCK	P16885	PLCG2	6w to 9w
P06239	LCK	P40763	STAT3	6w to 9w
P06239	LCK	P27986	PIK3R1	6w to 9w
P06239	LCK	P43405	SYK	6w to 9w
P06239	LCK	Q99062	CSF3R	6w to 9w
P06239	LCK	P29350	PTPN6	6w to 9w
P06239	LCK	P51681	CCR5	6w to 9w
P06239	LCK	P08575	PTPRC	6w to 9w
P06239	LCK	P32927	CSF2RB	6w to 9w
Q13464	ROCK1	P42574	CASP3	6w to 9w
O15151	MDM4	P42574	CASP3	6w to 9w
O15151	MDM4	P84022	SMAD3	6w to 9w
P51812	RPS6KA3	P09038	FGF2	6w to 9w
P09661	SNRPA1	P49662	CASP4	6w to 9w
Q96AG4	LRRC59	P19438	TNFRSF1A	6w to 9w
Q96AG4	LRRC59	P40763	STAT3	6w to 9w
Q96AG4	LRRC59	P62993	GRB2	6w to 9w
Q96AG4	LRRC59	Q9Y4K3	TRAF6	6w to 9w
Q13547	HDAC1	P38398	BRCA1	6w to 9w
Q13547	HDAC1	P40763	STAT3	6w to 9w
Q13547	HDAC1	Q01196	RUNX1	6w to 9w
Q13547	HDAC1	Q99497	PARK7	6w to 9w
O75475	PSIP1	P42574	CASP3	6w to 9w
Q9H1R2	DUSP15	P62993	GRB2	6w to 9w
Q9H1R2	DUSP15	P27986	PIK3R1	6w to 9w
Q9H1R2	DUSP15	P00519	ABL1	6w to 9w
Q9Y383	LUC7L2	P09211	GSTP1	6w to 9w
Q9Y383	LUC7L2	P62993	GRB2	6w to 9w
Q9Y383	LUC7L2	P06858	LPL	6w to 9w
Q9Y383	LUC7L2	Q01082	SPTBN1	6w to 9w
Q8IUE6	HIST2H2AB	Q96EB6	SIRT1	6w to 9w
Q9Y6I7	WSB1	P28799	GRN	6w to 9w
P61244	MAX	P84022	SMAD3	6w to 9w
P29279	CTGF	P15692	VEGFA	6w to 9w
P61619	SEC61A1	P19438	TNFRSF1A	6w to 9w
P61619	SEC61A1	P20333	TNFRSF1B	6w to 9w
P61619	SEC61A1	P28799	GRN	6w to 9w
Q92831	KAT2B	P84022	SMAD3	6w to 9w
O75533	SF3B1	O94817	ATG12	6w to 9w
O75533	SF3B1	O15519	CFLAR	6w to 9w
O76024	WFS1	P28799	GRN	6w to 9w
Q02363	ID2	Q16666	IFI16	6w to 9w
P10721	KIT	O14492	SH2B2	6w to 9w
P10721	KIT	O14544	SOCS6	6w to 9w
P10721	KIT	P00519	ABL1	6w to 9w
P10721	KIT	P07948	LYN	6w to 9w
P10721	KIT	P08962	CD63	6w to 9w
P10721	KIT	P15509	CSF2RA	6w to 9w
P10721	KIT	P17252	PRKCA	6w to 9w
P10721	KIT	P19235	EPOR	6w to 9w
P10721	KIT	P21583	KITLG	6w to 9w
P10721	KIT	P21926	CD9	6w to 9w
P10721	KIT	P27986	PIK3R1	6w to 9w
P10721	KIT	P29350	PTPN6	6w to 9w
P10721	KIT	P32927	CSF2RB	6w to 9w
P10721	KIT	P42224	STAT1	6w to 9w
P10721	KIT	P42679	MATK	6w to 9w
P10721	KIT	P48736	PIK3CG	6w to 9w
P10721	KIT	P60033	CD81	6w to 9w
P10721	KIT	P62993	GRB2	6w to 9w
P10721	KIT	Q06187	BTK	6w to 9w
P10721	KIT	Q13191	CBLB	6w to 9w
P10721	KIT	Q13322	GRB10	6w to 9w
P10721	KIT	Q14451	GRB7	6w to 9w
P10721	KIT	Q16827	PTPRO	6w to 9w
P10721	KIT	Q92835	INPP5D	6w to 9w
P10721	KIT	Q99704	DOK1	6w to 9w
P55084	HADHB	P09211	GSTP1	6w to 9w
P55084	HADHB	P62993	GRB2	6w to 9w
P55084	HADHB	Q01082	SPTBN1	6w to 9w
O00329	PIK3CD	O14787	TNPO2	6w to 9w
O00329	PIK3CD	P01112	HRAS	6w to 9w
O00329	PIK3CD	P21583	KITLG	6w to 9w
O00329	PIK3CD	P27986	PIK3R1	6w to 9w
O00329	PIK3CD	P48736	PIK3CG	6w to 9w
O00329	PIK3CD	Q9H1I8	ASCC2	6w to 9w
O00329	PIK3CD	Q9UKM9	RALY	6w to 9w
Q96CA5	BIRC7	P55211	CASP9	6w to 9w
Q96CA5	BIRC7	P42574	CASP3	6w to 9w
Q96CA5	BIRC7	P55210	CASP7	6w to 9w
P49411	TUFM	P62993	GRB2	6w to 9w
P49411	TUFM	Q9Y4K3	TRAF6	6w to 9w
P49411	TUFM	P09211	GSTP1	6w to 9w
P49411	TUFM	O15519	CFLAR	6w to 9w
P49411	TUFM	Q01082	SPTBN1	6w to 9w
P49411	TUFM	P20333	TNFRSF1B	6w to 9w
P49411	TUFM	Q07021	C1QBP	6w to 9w
P09874	PARP1	Q12933	TRAF2	6w to 9w
P09874	PARP1	Q9Y4K3	TRAF6	6w to 9w
P55072	VCP	P38398	BRCA1	6w to 9w
P55072	VCP	Q92890	UFD1	6w to 9w
P55072	VCP	Q9BQE4	SELENOS	6w to 9w
P55072	VCP	Q9Y4K3	TRAF6	6w to 9w
Q99683	MAP3K5	Q12933	TRAF2	6w to 9w
Q99683	MAP3K5	P09211	GSTP1	6w to 9w
Q99683	MAP3K5	P19525	EIF2AK2	6w to 9w
Q99683	MAP3K5	P02686	MBP	6w to 9w
Q99683	MAP3K5	Q9Y4K3	TRAF6	6w to 9w
Q99683	MAP3K5	Q13077	TRAF1	6w to 9w
P04049	RAF1	Q96RT1	ERBIN	6w to 9w
P04049	RAF1	O15519	CFLAR	6w to 9w
P04049	RAF1	Q13164	MAPK7	6w to 9w
P04049	RAF1	P01112	HRAS	6w to 9w
P26599	PTBP1	P42574	CASP3	6w to 9w
P26599	PTBP1	P09211	GSTP1	6w to 9w
P26599	PTBP1	P62993	GRB2	6w to 9w
P26599	PTBP1	Q01082	SPTBN1	6w to 9w
P49458	SRP9	P09211	GSTP1	6w to 9w
P49458	SRP9	P62993	GRB2	6w to 9w
P49458	SRP9	Q99497	PARK7	6w to 9w
P49458	SRP9	Q01082	SPTBN1	6w to 9w
P49458	SRP9	P61769	B2M	6w to 9w
Q9H974	QTRT2	P02647	APOA1	6w to 9w
Q9H974	QTRT2	P10909	CLU	6w to 9w
P42224	STAT1	O75925	PIAS1	6w to 9w
P42224	STAT1	P38398	BRCA1	6w to 9w
P42224	STAT1	Q7Z7K2	ZNF467	6w to 9w
P42224	STAT1	P43405	SYK	6w to 9w
P42224	STAT1	P19525	EIF2AK2	6w to 9w
P42224	STAT1	P51681	CCR5	6w to 9w
P42224	STAT1	P51452	DUSP3	6w to 9w
P42224	STAT1	Q969M7	UBE2F	6w to 9w
P42224	STAT1	P35968	KDR	6w to 9w
P42224	STAT1	P22607	FGFR3	6w to 9w
P42224	STAT1	Q92793	CREBBP	6w to 9w
P42224	STAT1	P21741	MDK	6w to 9w
P42224	STAT1	Q9Y2Q3	GSTK1	6w to 9w
P42224	STAT1	P32927	CSF2RB	6w to 9w
P42224	STAT1	P19438	TNFRSF1A	6w to 9w
P42224	STAT1	P20333	TNFRSF1B	6w to 9w
P42224	STAT1	P05412	JUN	6w to 9w
P42224	STAT1	Q05655	PRKCD	6w to 9w
P42224	STAT1	P14316	IRF2	6w to 9w
P42224	STAT1	Q13287	NMI	6w to 9w
P42224	STAT1	O75365	PTP4A3	6w to 9w
P42224	STAT1	P40763	STAT3	6w to 9w
P42224	STAT1	P33992	MCM5	6w to 9w
P42224	STAT1	P25791	LMO2	6w to 9w
P42224	STAT1	P09619	PDGFRB	6w to 9w
P42224	STAT1	Q15628	TRADD	6w to 9w
P63261	ACTG1	P62993	GRB2	6w to 9w
P63261	ACTG1	Q15628	TRADD	6w to 9w
P63261	ACTG1	Q12933	TRAF2	6w to 9w
P63261	ACTG1	P04839	CYBB	6w to 9w
P63261	ACTG1	Q9Y4K3	TRAF6	6w to 9w
P63261	ACTG1	P09211	GSTP1	6w to 9w
P63261	ACTG1	P19438	TNFRSF1A	6w to 9w
P63261	ACTG1	Q13077	TRAF1	6w to 9w
P63261	ACTG1	P21741	MDK	6w to 9w
P63261	ACTG1	Q01082	SPTBN1	6w to 9w
P63261	ACTG1	P20333	TNFRSF1B	6w to 9w
Q7Z6E9	RBBP6	P60033	CD81	6w to 9w
O60260	PRKN	O15354	GPR37	6w to 9w
O60260	PRKN	O43236	SEPTIN4	6w to 9w
O60260	PRKN	Q99719	SEPTIN5	6w to 9w
O60260	PRKN	O14867	BACH1	6w to 9w
O60260	PRKN	P24864	CCNE1	6w to 9w
O60260	PRKN	Q9UQM7	CAMK2A	6w to 9w
O60260	PRKN	P68366	TUBA4A	6w to 9w
O60260	PRKN	Q8TF42	UBASH3B	6w to 9w
O60260	PRKN	Q8WVB3	HEXDC	6w to 9w
O60260	PRKN	Q9UNE7	STUB1	6w to 9w
O60260	PRKN	P78352	DLG4	6w to 9w
O60260	PRKN	Q13224	GRIN2B	6w to 9w
O60260	PRKN	Q9BT88	SYT11	6w to 9w
O60260	PRKN	Q04917	YWHAH	6w to 9w
P10912	GHR	Q15262	PTPRK	6w to 9w
P10912	GHR	O14543	SOCS3	6w to 9w
P10912	GHR	P35568	IRS1	6w to 9w
P10912	GHR	P27986	PIK3R1	6w to 9w
P10912	GHR	P29350	PTPN6	6w to 9w
P10912	GHR	P40763	STAT3	6w to 9w
P10912	GHR	P62993	GRB2	6w to 9w
P10912	GHR	Q13322	GRB10	6w to 9w
P10912	GHR	P08575	PTPRC	6w to 9w
P10912	GHR	P43378	PTPN9	6w to 9w
Q7Z569	BRAP	P38398	BRCA1	6w to 9w
Q7Z569	BRAP	P01112	HRAS	6w to 9w
Q9Y5X1	SNX9	Q92673	SORL1	6w to 9w
O43353	RIPK2	O15519	CFLAR	6w to 9w
O43353	RIPK2	P19438	TNFRSF1A	6w to 9w
O43353	RIPK2	P51617	IRAK1	6w to 9w
O43353	RIPK2	P60900	PSMA6	6w to 9w
O43353	RIPK2	Q9HCE7	SMURF1	6w to 9w
O43353	RIPK2	P54652	HSPA2	6w to 9w
O43353	RIPK2	Q12933	TRAF2	6w to 9w
O43353	RIPK2	P08138	NGFR	6w to 9w
O43353	RIPK2	Q13490	BIRC2	6w to 9w
O43353	RIPK2	P30049	ATP5F1D	6w to 9w
O43353	RIPK2	Q9BVA1	TUBB2B	6w to 9w
O43353	RIPK2	P35580	MYH10	6w to 9w
O43353	RIPK2	O95999	BCL10	6w to 9w
O43353	RIPK2	Q96CX2	KCTD12	6w to 9w
O43353	RIPK2	Q9Y4K3	TRAF6	6w to 9w
O43353	RIPK2	P63173	RPL38	6w to 9w
O43353	RIPK2	P28074	PSMB5	6w to 9w
O43353	RIPK2	P63261	ACTG1	6w to 9w
O43353	RIPK2	Q13077	TRAF1	6w to 9w
O43353	RIPK2	P55084	HADHB	6w to 9w
P15884	TCF4	Q01196	RUNX1	6w to 9w
Q99569	PKP4	Q96RT1	ERBIN	6w to 9w
Q99569	PKP4	P08575	PTPRC	6w to 9w
P15509	CSF2RA	P34741	SDC2	6w to 9w
P15509	CSF2RA	P27986	PIK3R1	6w to 9w
P15509	CSF2RA	P32927	CSF2RB	6w to 9w
P15509	CSF2RA	P07948	LYN	6w to 9w
Q9UBS5	GABBR1	P02647	APOA1	6w to 9w
Q9UBS5	GABBR1	Q07343	PDE4B	6w to 9w
Q9UBS5	GABBR1	P27986	PIK3R1	6w to 9w
Q9UBS5	GABBR1	P00519	ABL1	6w to 9w
Q9UBS5	GABBR1	P18848	ATF4	6w to 9w
Q9UBS5	GABBR1	P62993	GRB2	6w to 9w
P05106	ITGB3	P49757	NUMB	6w to 9w
P05106	ITGB3	Q9Y4G6	TLN2	6w to 9w
P05106	ITGB3	Q7Z6G8	ANKS1B	6w to 9w
P05106	ITGB3	Q9H0R4	HDHD2	6w to 9w
P05106	ITGB3	Q12929	EPS8	6w to 9w
P05106	ITGB3	P06734	FCER2	6w to 9w
P05106	ITGB3	O75077	ADAM23	6w to 9w
P05106	ITGB3	P10451	SPP1	6w to 9w
P05106	ITGB3	P21926	CD9	6w to 9w
P05106	ITGB3	Q00535	CDK5	6w to 9w
P05106	ITGB3	P35968	KDR	6w to 9w
P05106	ITGB3	P04216	THY1	6w to 9w
P05106	ITGB3	P02679	FGG	6w to 9w
P05106	ITGB3	Q99704	DOK1	6w to 9w
P05106	ITGB3	P49023	PXN	6w to 9w
P05106	ITGB3	P16671	CD36	6w to 9w
P05106	ITGB3	Q9Y624	F11R	6w to 9w
P05106	ITGB3	Q06187	BTK	6w to 9w
P05106	ITGB3	Q9Y5C1	ANGPTL3	6w to 9w
P05106	ITGB3	P09619	PDGFRB	6w to 9w
P62979	RPS27A	Q9HCE7	SMURF1	6w to 9w
P62979	RPS27A	P19438	TNFRSF1A	6w to 9w
P62979	RPS27A	O00238	BMPR1B	6w to 9w
P62979	RPS27A	Q9Y4K3	TRAF6	6w to 9w
P62979	RPS27A	P36897	TGFBR1	6w to 9w
P78352	DLG4	P62993	GRB2	6w to 9w
P78352	DLG4	Q96RT1	ERBIN	6w to 9w
Q96RQ3	MCCC1	Q07021	C1QBP	6w to 9w
Q96A23	CPNE4	Q01082	SPTBN1	6w to 9w
P09622	DLD	P09211	GSTP1	6w to 9w
P09622	DLD	P62993	GRB2	6w to 9w
P09622	DLD	Q01082	SPTBN1	6w to 9w
Q13557	CAMK2D	P09211	GSTP1	6w to 9w
Q13557	CAMK2D	P42224	STAT1	6w to 9w
Q13557	CAMK2D	P62993	GRB2	6w to 9w
Q13557	CAMK2D	Q01082	SPTBN1	6w to 9w
Q86V48	LUZP1	P09211	GSTP1	6w to 9w
Q86V48	LUZP1	P62993	GRB2	6w to 9w
Q86V48	LUZP1	Q01082	SPTBN1	6w to 9w
Q93009	USP7	Q12933	TRAF2	6w to 9w
Q93009	USP7	Q92974	ARHGEF2	6w to 9w
Q93009	USP7	Q9BUZ4	TRAF4	6w to 9w
Q93009	USP7	Q9Y4K3	TRAF6	6w to 9w
Q93009	USP7	Q13077	TRAF1	6w to 9w
Q9C035	TRIM5	Q9C030	TRIM6	6w to 9w
Q96N67	DOCK7	Q92974	ARHGEF2	6w to 9w
P29317	EPHA2	Q99959	PKP2	6w to 9w
P29317	EPHA2	P27986	PIK3R1	6w to 9w
P29317	EPHA2	P04264	KRT1	6w to 9w
P29317	EPHA2	P35221	CTNNA1	6w to 9w
P29317	EPHA2	P62807	HIST1H2BF	6w to 9w
P29317	EPHA2	P20827	EFNA1	6w to 9w
P29317	EPHA2	P31947	SFN	6w to 9w
P29317	EPHA2	P49023	PXN	6w to 9w
P29317	EPHA2	P16615	ATP2A2	6w to 9w
P29317	EPHA2	Q9UBB4	ATXN10	6w to 9w
P29317	EPHA2	P56945	BCAR1	6w to 9w
P29317	EPHA2	O75815	BCAR3	6w to 9w
P29317	EPHA2	P08195	SLC3A2	6w to 9w
P29317	EPHA2	P52797	EFNA3	6w to 9w
P29317	EPHA2	Q13191	CBLB	6w to 9w
P29317	EPHA2	P40763	STAT3	6w to 9w
P29317	EPHA2	P52803	EFNA5	6w to 9w
P29317	EPHA2	P62993	GRB2	6w to 9w
P29317	EPHA2	P61978	HNRNPK	6w to 9w
P29317	EPHA2	P68104	EEF1A1	6w to 9w
P46013	MKI67	P00519	ABL1	6w to 9w
P46013	MKI67	Q07021	C1QBP	6w to 9w
Q96D71	REPS1	Q92673	SORL1	6w to 9w
Q96D71	REPS1	P62993	GRB2	6w to 9w
P08514	ITGA2B	P62993	GRB2	6w to 9w
P08514	ITGA2B	P05106	ITGB3	6w to 9w
P08514	ITGA2B	P16671	CD36	6w to 9w
Q07955	SRSF1	Q07021	C1QBP	6w to 9w
Q9HCK5	AGO4	Q9UPY3	DICER1	6w to 9w
Q8IW41	MAPKAPK5	P02686	MBP	6w to 9w
Q9NTJ3	SMC4	P49662	CASP4	6w to 9w
Q9NTJ3	SMC4	Q07021	C1QBP	6w to 9w
O15111	CHUK	O00221	NFKBIE	6w to 9w
O15111	CHUK	O75925	PIAS1	6w to 9w
O15111	CHUK	O95163	ELP1	6w to 9w
O15111	CHUK	O95999	BCL10	6w to 9w
O15111	CHUK	P06753	TPM3	6w to 9w
O15111	CHUK	P15509	CSF2RA	6w to 9w
O15111	CHUK	P19105	MYL12A	6w to 9w
O15111	CHUK	P19438	TNFRSF1A	6w to 9w
O15111	CHUK	P19525	EIF2AK2	6w to 9w
O15111	CHUK	P23508	MCC	6w to 9w
O15111	CHUK	P25963	NFKBIA	6w to 9w
O15111	CHUK	P30086	PEBP1	6w to 9w
O15111	CHUK	P31751	AKT2	6w to 9w
O15111	CHUK	P35568	IRS1	6w to 9w
O15111	CHUK	P35580	MYH10	6w to 9w
O15111	CHUK	P36897	TGFBR1	6w to 9w
O15111	CHUK	P41279	MAP3K8	6w to 9w
O15111	CHUK	P51617	IRAK1	6w to 9w
O15111	CHUK	P52292	KPNA2	6w to 9w
O15111	CHUK	P52907	CAPZA1	6w to 9w
O15111	CHUK	P60660	MYL6	6w to 9w
O15111	CHUK	P62277	RPS13	6w to 9w
O15111	CHUK	P62875	POLR2L	6w to 9w
O15111	CHUK	P62888	RPL30	6w to 9w
O15111	CHUK	P63261	ACTG1	6w to 9w
O15111	CHUK	P78527	PRKDC	6w to 9w
O15111	CHUK	Q00653	NFKB2	6w to 9w
O15111	CHUK	Q02246	CNTN2	6w to 9w
O15111	CHUK	Q12933	TRAF2	6w to 9w
O15111	CHUK	Q13451	FKBP5	6w to 9w
O15111	CHUK	Q13576	IQGAP2	6w to 9w
O15111	CHUK	Q15025	TNIP1	6w to 9w
O15111	CHUK	Q8TEL6	TRPC4AP	6w to 9w
O15111	CHUK	Q92793	CREBBP	6w to 9w
O15111	CHUK	Q92896	GLG1	6w to 9w
O15111	CHUK	Q9UGK3	STAP2	6w to 9w
O15111	CHUK	Q9UKB1	FBXW11	6w to 9w
O15111	CHUK	Q9UM47	NOTCH3	6w to 9w
O15111	CHUK	Q9Y6Q9	NCOA3	6w to 9w
Q9BQ67	GRWD1	P09211	GSTP1	6w to 9w
Q9BQ67	GRWD1	P62993	GRB2	6w to 9w
Q9BQ67	GRWD1	Q01082	SPTBN1	6w to 9w
P10599	TXN	P40763	STAT3	6w to 9w
P10599	TXN	P62993	GRB2	6w to 9w
Q01804	OTUD4	P11182	DBT	6w to 9w
Q01804	OTUD4	Q01082	SPTBN1	6w to 9w
Q01804	OTUD4	P68104	EEF1A1	6w to 9w
Q01804	OTUD4	Q9UPQ9	TNRC6B	6w to 9w
Q01804	OTUD4	Q01196	RUNX1	6w to 9w
Q01804	OTUD4	O14744	PRMT5	6w to 9w
Q01804	OTUD4	Q13885	TUBB2A	6w to 9w
Q01804	OTUD4	O94817	ATG12	6w to 9w
Q01804	OTUD4	Q13813	SPTAN1	6w to 9w
Q14152	EIF3A	O94817	ATG12	6w to 9w
Q9H2K8	TAOK3	Q12933	TRAF2	6w to 9w
Q8WWI1	LMO7	P09211	GSTP1	6w to 9w
Q8WWI1	LMO7	P62993	GRB2	6w to 9w
Q8WWI1	LMO7	Q01082	SPTBN1	6w to 9w
Q9NZN1	IL1RAPL1	Q92673	SORL1	6w to 9w
Q05193	DNM1	P27986	PIK3R1	6w to 9w
Q05193	DNM1	P00519	ABL1	6w to 9w
Q05193	DNM1	P02686	MBP	6w to 9w
Q05193	DNM1	P04156	PRNP	6w to 9w
Q05193	DNM1	P62993	GRB2	6w to 9w
P37840	SNCA	P09769	FGR	6w to 9w
P37840	SNCA	P43405	SYK	6w to 9w
O14980	XPO1	P42224	STAT1	6w to 9w
O14980	XPO1	P28799	GRN	6w to 9w
O14980	XPO1	Q13568	IRF5	6w to 9w
O14980	XPO1	Q9BZL6	PRKD2	6w to 9w
O14980	XPO1	Q9HCE7	SMURF1	6w to 9w
O14980	XPO1	P20333	TNFRSF1B	6w to 9w
O14980	XPO1	Q14166	TTLL12	6w to 9w
P49321	NASP	Q9Y4K3	TRAF6	6w to 9w
O75494	SRSF10	P09211	GSTP1	6w to 9w
O75494	SRSF10	P62993	GRB2	6w to 9w
O75494	SRSF10	Q01082	SPTBN1	6w to 9w
P30533	LRPAP1	Q92673	SORL1	6w to 9w
O14964	HGS	P27986	PIK3R1	6w to 9w
O14964	HGS	Q13287	NMI	6w to 9w
O14964	HGS	P84022	SMAD3	6w to 9w
Q6Q0C0	TRAF7	Q9Y4K3	TRAF6	6w to 9w
P31483	TIA1	P27708	CAD	6w to 9w
P31483	TIA1	O95785	WIZ	6w to 9w
P31483	TIA1	Q14296	FASTK	6w to 9w
P31483	TIA1	P17028	ZNF24	6w to 9w
P20701	ITGAL	P08575	PTPRC	6w to 9w
P05109	S100A8	Q07021	C1QBP	6w to 9w
Q96EB6	SIRT1	Q14191	WRN	6w to 9w
Q96EB6	SIRT1	P52292	KPNA2	6w to 9w
Q96EB6	SIRT1	Q14469	HES1	6w to 9w
Q96EB6	SIRT1	Q13936	CACNA1C	6w to 9w
Q96EB6	SIRT1	Q12778	FOXO1	6w to 9w
Q96EB6	SIRT1	P62807	HIST1H2BF	6w to 9w
Q96EY1	DNAJA3	P38398	BRCA1	6w to 9w
Q96EY1	DNAJA3	P38484	IFNGR2	6w to 9w
Q96EY1	DNAJA3	P19438	TNFRSF1A	6w to 9w
Q96EY1	DNAJA3	P20333	TNFRSF1B	6w to 9w
Q96EY1	DNAJA3	P40763	STAT3	6w to 9w
Q96EY1	DNAJA3	P62993	GRB2	6w to 9w
Q9NPB6	PARD6A	Q92974	ARHGEF2	6w to 9w
Q9NPB6	PARD6A	Q9NQ66	PLCB1	6w to 9w
Q9NPB6	PARD6A	P36897	TGFBR1	6w to 9w
O94929	ABLIM3	P09211	GSTP1	6w to 9w
O94929	ABLIM3	P62993	GRB2	6w to 9w
O94929	ABLIM3	Q01082	SPTBN1	6w to 9w
P47756	CAPZB	P62993	GRB2	6w to 9w
P47756	CAPZB	Q9Y4K3	TRAF6	6w to 9w
P47756	CAPZB	P09211	GSTP1	6w to 9w
P47756	CAPZB	Q01082	SPTBN1	6w to 9w
P47756	CAPZB	Q07021	C1QBP	6w to 9w
Q9UNM6	PSMD13	Q9Y4K3	TRAF6	6w to 9w
Q00005	PPP2R2B	Q07021	C1QBP	6w to 9w
P10242	MYB	Q92793	CREBBP	6w to 9w
P10242	MYB	Q15911	ZFHX3	6w to 9w
P10242	MYB	P04264	KRT1	6w to 9w
P10242	MYB	P08047	SP1	6w to 9w
P10242	MYB	Q9UBE8	NLK	6w to 9w
P10242	MYB	Q9H2X6	HIPK2	6w to 9w
P10242	MYB	Q13813	SPTAN1	6w to 9w
P10242	MYB	Q9BQG0	MYBBP1A	6w to 9w
Q9H1H9	KIF13A	P62993	GRB2	6w to 9w
Q9H1H9	KIF13A	P27986	PIK3R1	6w to 9w
P18669	PGAM1	P02686	MBP	6w to 9w
P19838	NFKB1	Q92569	PIK3R3	6w to 9w
P19838	NFKB1	P17096	HMGA1	6w to 9w
P19838	NFKB1	P27708	CAD	6w to 9w
P19838	NFKB1	P38398	BRCA1	6w to 9w
P19838	NFKB1	Q92896	GLG1	6w to 9w
P19838	NFKB1	P23508	MCC	6w to 9w
P19838	NFKB1	P61626	LYZ	6w to 9w
P19838	NFKB1	Q15650	TRIP4	6w to 9w
P19838	NFKB1	P25963	NFKBIA	6w to 9w
P19838	NFKB1	P19793	RXRA	6w to 9w
P19838	NFKB1	P62875	POLR2L	6w to 9w
P19838	NFKB1	Q9UNE7	STUB1	6w to 9w
P19838	NFKB1	P62241	RPS8	6w to 9w
P19838	NFKB1	O00221	NFKBIE	6w to 9w
P19838	NFKB1	P52292	KPNA2	6w to 9w
P19838	NFKB1	P60660	MYL6	6w to 9w
P19838	NFKB1	Q02556	IRF8	6w to 9w
P19838	NFKB1	P14316	IRF2	6w to 9w
P19838	NFKB1	Q9NX08	COMMD8	6w to 9w
P19838	NFKB1	P40763	STAT3	6w to 9w
P19838	NFKB1	Q14690	PDCD11	6w to 9w
P19838	NFKB1	P09619	PDGFRB	6w to 9w
P19838	NFKB1	Q13576	IQGAP2	6w to 9w
P19838	NFKB1	Q00653	NFKB2	6w to 9w
P19838	NFKB1	P27986	PIK3R1	6w to 9w
P19838	NFKB1	Q86X83	COMMD2	6w to 9w
P19838	NFKB1	Q9UKB1	FBXW11	6w to 9w
P19838	NFKB1	P18847	ATF3	6w to 9w
P19838	NFKB1	Q99576	TSC22D3	6w to 9w
P19838	NFKB1	P62277	RPS13	6w to 9w
P19838	NFKB1	Q9BVA1	TUBB2B	6w to 9w
P19838	NFKB1	P17947	SPI1	6w to 9w
P19838	NFKB1	P04150	NR3C1	6w to 9w
P19838	NFKB1	P78527	PRKDC	6w to 9w
P19838	NFKB1	O15519	CFLAR	6w to 9w
P19838	NFKB1	P09874	PARP1	6w to 9w
P19838	NFKB1	P41279	MAP3K8	6w to 9w
P19838	NFKB1	Q15025	TNIP1	6w to 9w
P19838	NFKB1	P62888	RPL30	6w to 9w
P19838	NFKB1	P14598	NCF1	6w to 9w
P19838	NFKB1	Q07021	C1QBP	6w to 9w
P19838	NFKB1	P08047	SP1	6w to 9w
P19838	NFKB1	Q6P4R8	NFRKB	6w to 9w
P19838	NFKB1	P19105	MYL12A	6w to 9w
P19838	NFKB1	P35580	MYH10	6w to 9w
P19838	NFKB1	P63261	ACTG1	6w to 9w
P21333	FLNA	P00519	ABL1	6w to 9w
P21333	FLNA	P13726	F3	6w to 9w
P21333	FLNA	P62993	GRB2	6w to 9w
P21333	FLNA	P84022	SMAD3	6w to 9w
P21333	FLNA	Q12933	TRAF2	6w to 9w
P21333	FLNA	P09211	GSTP1	6w to 9w
P21333	FLNA	P05106	ITGB3	6w to 9w
P21333	FLNA	P27986	PIK3R1	6w to 9w
P21333	FLNA	Q01082	SPTBN1	6w to 9w
P21333	FLNA	P20333	TNFRSF1B	6w to 9w
Q8IWZ6	BBS7	O75955	FLOT1	6w to 9w
P29992	GNA11	P28799	GRN	6w to 9w
P29992	GNA11	Q92673	SORL1	6w to 9w
P78314	SH3BP2	P43405	SYK	6w to 9w
P78314	SH3BP2	P16885	PLCG2	6w to 9w
P78314	SH3BP2	P62993	GRB2	6w to 9w
P78314	SH3BP2	P00519	ABL1	6w to 9w
Q9BZL6	PRKD2	P19793	RXRA	6w to 9w
Q9BZL6	PRKD2	Q04917	YWHAH	6w to 9w
P05067	APP	P49757	NUMB	6w to 9w
P05067	APP	Q92529	SHC3	6w to 9w
P05067	APP	P02647	APOA1	6w to 9w
P05067	APP	Q13625	TP53BP2	6w to 9w
P05067	APP	P18669	PGAM1	6w to 9w
P05067	APP	P42574	CASP3	6w to 9w
P05067	APP	P02649	APOE	6w to 9w
P05067	APP	P14136	GFAP	6w to 9w
P05067	APP	P09936	UCHL1	6w to 9w
P05067	APP	Q9NSB8	HOMER2	6w to 9w
P05067	APP	P00519	ABL1	6w to 9w
P05067	APP	P01011	SERPINA3	6w to 9w
P05067	APP	Q00535	CDK5	6w to 9w
P05067	APP	P10909	CLU	6w to 9w
P05067	APP	Q13564	NAE1	6w to 9w
P05067	APP	Q13526	PIN1	6w to 9w
P05067	APP	Q5SW96	LDLRAP1	6w to 9w
P05067	APP	P55084	HADHB	6w to 9w
P05067	APP	P04040	CAT	6w to 9w
P05067	APP	O75509	TNFRSF21	6w to 9w
P05067	APP	Q9Y5Z0	BACE2	6w to 9w
P05067	APP	P49662	CASP4	6w to 9w
P05067	APP	O75955	FLOT1	6w to 9w
P05067	APP	Q9NSC5	HOMER3	6w to 9w
P05067	APP	P36544	CHRNA7	6w to 9w
P05067	APP	P08138	NGFR	6w to 9w
P05067	APP	Q16143	SNCB	6w to 9w
P05067	APP	Q13387	MAPK8IP2	6w to 9w
P05067	APP	Q9HCB6	SPON1	6w to 9w
P05067	APP	P02686	MBP	6w to 9w
P05067	APP	Q99683	MAP3K5	6w to 9w
P05067	APP	Q9P232	CNTN3	6w to 9w
P05067	APP	P07339	CTSD	6w to 9w
P05067	APP	P04156	PRNP	6w to 9w
P05067	APP	Q13813	SPTAN1	6w to 9w
P05067	APP	P62993	GRB2	6w to 9w
P05067	APP	P84022	SMAD3	6w to 9w
P05067	APP	Q9Y287	ITM2B	6w to 9w
P05067	APP	Q96P71	NECAB3	6w to 9w
P62993	GRB2	O75326	SEMA7A	6w to 9w
P62993	GRB2	Q92934	BAD	6w to 9w
P62993	GRB2	P20963	CD247	6w to 9w
P62993	GRB2	Q9BQ89	FAM110A	6w to 9w
P62993	GRB2	Q06830	PRDX1	6w to 9w
P62993	GRB2	O43426	SYNJ1	6w to 9w
P62993	GRB2	P04264	KRT1	6w to 9w
P62993	GRB2	P00519	ABL1	6w to 9w
P62993	GRB2	O75167	PHACTR2	6w to 9w
P62993	GRB2	Q9UQ49	NEU3	6w to 9w
P62993	GRB2	Q13424	SNTA1	6w to 9w
P62993	GRB2	Q07020	RPL18	6w to 9w
P62993	GRB2	Q8TB24	RIN3	6w to 9w
P62993	GRB2	Q13322	GRB10	6w to 9w
P62993	GRB2	Q08881	ITK	6w to 9w
P62993	GRB2	P35568	IRS1	6w to 9w
P62993	GRB2	P51587	BRCA2	6w to 9w
P62993	GRB2	P16615	ATP2A2	6w to 9w
P62993	GRB2	Q9H3D4	TP63	6w to 9w
P62993	GRB2	Q14315	FLNC	6w to 9w
P62993	GRB2	Q86Y01	DTX1	6w to 9w
P62993	GRB2	Q68EM7	ARHGAP17	6w to 9w
P62993	GRB2	P84022	SMAD3	6w to 9w
P62993	GRB2	P78352	DLG4	6w to 9w
P62993	GRB2	P61978	HNRNPK	6w to 9w
P62993	GRB2	P07333	CSF1R	6w to 9w
P62993	GRB2	Q92529	SHC3	6w to 9w
P62993	GRB2	Q9UQC2	GAB2	6w to 9w
P62993	GRB2	P50607	TUB	6w to 9w
P62993	GRB2	P98077	SHC2	6w to 9w
P62993	GRB2	P35462	DRD3	6w to 9w
P62993	GRB2	P19235	EPOR	6w to 9w
P62993	GRB2	Q9UM54	MYO6	6w to 9w
P62993	GRB2	P53680	AP2S1	6w to 9w
P62993	GRB2	Q14624	ITIH4	6w to 9w
P62993	GRB2	P62316	SNRPD2	6w to 9w
P62993	GRB2	Q15303	ERBB4	6w to 9w
P62993	GRB2	Q9H1R2	DUSP15	6w to 9w
P62993	GRB2	Q99259	GAD1	6w to 9w
P62993	GRB2	O43150	ASAP2	6w to 9w
P62993	GRB2	O60888	CUTA	6w to 9w
P62993	GRB2	O95425	SVIL	6w to 9w
P62993	GRB2	Q16548	BCL2A1	6w to 9w
P62993	GRB2	P11940	PABPC1	6w to 9w
P62993	GRB2	P56945	BCAR1	6w to 9w
P62993	GRB2	Q9UBS5	GABBR1	6w to 9w
P62993	GRB2	P68366	TUBA4A	6w to 9w
P62993	GRB2	P15586	GNS	6w to 9w
P62993	GRB2	P20273	CD22	6w to 9w
P62993	GRB2	P04156	PRNP	6w to 9w
P62993	GRB2	P11362	FGFR1	6w to 9w
P62993	GRB2	Q9NZQ3	NCKIPSD	6w to 9w
P62993	GRB2	P40189	IL6ST	6w to 9w
P62993	GRB2	P62851	RPS25	6w to 9w
P62993	GRB2	Q99959	PKP2	6w to 9w
P62993	GRB2	Q9NYL9	TMOD3	6w to 9w
P62993	GRB2	P31994	FCGR2B	6w to 9w
P62993	GRB2	Q9GZY6	LAT2	6w to 9w
P62993	GRB2	P23508	MCC	6w to 9w
P62993	GRB2	Q99572	P2RX7	6w to 9w
P62993	GRB2	Q13094	LCP2	6w to 9w
P62993	GRB2	Q8IXJ9	ASXL1	6w to 9w
P62993	GRB2	P10909	CLU	6w to 9w
P62993	GRB2	P62241	RPS8	6w to 9w
P62993	GRB2	Q9ULW0	TPX2	6w to 9w
P62993	GRB2	P19438	TNFRSF1A	6w to 9w
P62993	GRB2	Q9UBB4	ATXN10	6w to 9w
P62993	GRB2	P46778	RPL21	6w to 9w
P62993	GRB2	P08195	SLC3A2	6w to 9w
P62993	GRB2	P18124	RPL7	6w to 9w
P62993	GRB2	O14744	PRMT5	6w to 9w
P62993	GRB2	Q9NYK6	C21orf91	6w to 9w
P62993	GRB2	P27986	PIK3R1	6w to 9w
P62993	GRB2	O00499	BIN1	6w to 9w
P62993	GRB2	P62277	RPS13	6w to 9w
P62993	GRB2	Q99062	CSF3R	6w to 9w
P62993	GRB2	Q96I24	FUBP3	6w to 9w
P62993	GRB2	Q9C0E4	GRIP2	6w to 9w
P62993	GRB2	P54762	EPHB1	6w to 9w
P62993	GRB2	Q92953	KCNB2	6w to 9w
P62993	GRB2	P39023	RPL3	6w to 9w
P62993	GRB2	P08575	PTPRC	6w to 9w
P62993	GRB2	P06703	S100A6	6w to 9w
P62993	GRB2	O14672	ADAM10	6w to 9w
P62993	GRB2	P35968	KDR	6w to 9w
P62993	GRB2	P42768	WAS	6w to 9w
P62993	GRB2	P78527	PRKDC	6w to 9w
P62993	GRB2	O95544	NADK	6w to 9w
P62993	GRB2	Q01082	SPTBN1	6w to 9w
P62993	GRB2	P50570	DNM2	6w to 9w
P62993	GRB2	Q9Y2Q3	GSTK1	6w to 9w
P62993	GRB2	Q5JS13	RALGPS1	6w to 9w
P62993	GRB2	P01019	AGT	6w to 9w
P62993	GRB2	O75815	BCAR3	6w to 9w
P62993	GRB2	O43175	PHGDH	6w to 9w
P62993	GRB2	Q13480	GAB1	6w to 9w
P62993	GRB2	P30273	FCER1G	6w to 9w
P62993	GRB2	P01112	HRAS	6w to 9w
P62993	GRB2	O14939	PLD2	6w to 9w
P62993	GRB2	P63261	ACTG1	6w to 9w
P62993	GRB2	P68104	EEF1A1	6w to 9w
P62993	GRB2	O14512	SOCS7	6w to 9w
P62993	GRB2	P42166	TMPO	6w to 9w
P62993	GRB2	Q15746	MYLK	6w to 9w
P62993	GRB2	Q9P0K7	RAI14	6w to 9w
P62993	GRB2	P68133	ACTA1	6w to 9w
P62993	GRB2	Q92734	TFG	6w to 9w
P62993	GRB2	P22607	FGFR3	6w to 9w
P62993	GRB2	O14492	SH2B2	6w to 9w
P62993	GRB2	P60660	MYL6	6w to 9w
P62993	GRB2	Q92963	RIT1	6w to 9w
P62993	GRB2	P30530	AXL	6w to 9w
P62993	GRB2	O75643	SNRNP200	6w to 9w
P62993	GRB2	Q13191	CBLB	6w to 9w
P62993	GRB2	P40763	STAT3	6w to 9w
P62993	GRB2	Q9BR76	CORO1B	6w to 9w
P62993	GRB2	P09619	PDGFRB	6w to 9w
P62993	GRB2	P48736	PIK3CG	6w to 9w
P62993	GRB2	Q92835	INPP5D	6w to 9w
P62993	GRB2	P21817	RYR1	6w to 9w
P62993	GRB2	P62805	HIST4H4	6w to 9w
P62993	GRB2	P78314	SH3BP2	6w to 9w
P62993	GRB2	P35221	CTNNA1	6w to 9w
P62993	GRB2	Q92988	DLX4	6w to 9w
P62993	GRB2	P29350	PTPN6	6w to 9w
P62993	GRB2	Q15036	SNX17	6w to 9w
P62993	GRB2	Q9Y2H0	DLGAP4	6w to 9w
P62993	GRB2	P62807	HIST1H2BF	6w to 9w
P62993	GRB2	P55084	HADHB	6w to 9w
P62993	GRB2	P31947	SFN	6w to 9w
P62993	GRB2	P62888	RPL30	6w to 9w
P62993	GRB2	P61769	B2M	6w to 9w
P62993	GRB2	Q13796	SHROOM2	6w to 9w
P62993	GRB2	P08047	SP1	6w to 9w
P62993	GRB2	P06213	INSR	6w to 9w
P62993	GRB2	P02787	TF	6w to 9w
P62993	GRB2	P51636	CAV2	6w to 9w
P62993	GRB2	P19105	MYL12A	6w to 9w
P62993	GRB2	P09917	ALOX5	6w to 9w
P62993	GRB2	P24928	POLR2A	6w to 9w
P62993	GRB2	Q9UPX8	SHANK2	6w to 9w
P62993	GRB2	P26992	CNTFR	6w to 9w
P62993	GRB2	P53778	MAPK12	6w to 9w
P62993	GRB2	Q96SB3	PPP1R9B	6w to 9w
P62993	GRB2	P14317	HCLS1	6w to 9w
P62993	GRB2	P16144	ITGB4	6w to 9w
P62993	GRB2	O43795	MYO1B	6w to 9w
P62993	GRB2	P09211	GSTP1	6w to 9w
P62993	GRB2	O15056	SYNJ2	6w to 9w
P62993	GRB2	P07948	LYN	6w to 9w
P62993	GRB2	P21266	GSTM3	6w to 9w
P62993	GRB2	P37108	SRP14	6w to 9w
P62993	GRB2	Q9UL42	PNMA2	6w to 9w
P62993	GRB2	P10747	CD28	6w to 9w
P62993	GRB2	Q8WV28	BLNK	6w to 9w
P62993	GRB2	Q8WWI1	LMO7	6w to 9w
P62993	GRB2	P08138	NGFR	6w to 9w
P62993	GRB2	Q92738	USP6NL	6w to 9w
P62993	GRB2	Q9ULD4	BRPF3	6w to 9w
P62993	GRB2	P16885	PLCG2	6w to 9w
P62993	GRB2	Q0ZGT2	NEXN	6w to 9w
P62993	GRB2	P20810	CAST	6w to 9w
P62993	GRB2	Q6S5L8	SHC4	6w to 9w
P62993	GRB2	P78524	ST5	6w to 9w
P62993	GRB2	Q96GC6	ZNF274	6w to 9w
P62993	GRB2	P43405	SYK	6w to 9w
P62993	GRB2	P15498	VAV1	6w to 9w
P62993	GRB2	P25106	ACKR3	6w to 9w
P62993	GRB2	P12074	COX6A1	6w to 9w
P62993	GRB2	Q14203	DCTN1	6w to 9w
P62993	GRB2	Q14451	GRB7	6w to 9w
P62993	GRB2	P05026	ATP1B1	6w to 9w
P62993	GRB2	Q9Y6U3	SCIN	6w to 9w
P62993	GRB2	P49023	PXN	6w to 9w
P62993	GRB2	P23760	PAX3	6w to 9w
P62993	GRB2	P27635	RPL10	6w to 9w
P62993	GRB2	Q13023	AKAP6	6w to 9w
P62993	GRB2	Q13813	SPTAN1	6w to 9w
P62993	GRB2	P23528	CFL1	6w to 9w
P62993	GRB2	Q7L0Q8	RHOU	6w to 9w
P62993	GRB2	P35580	MYH10	6w to 9w
Q9HCC0	MCCC2	Q07021	C1QBP	6w to 9w
Q5SW79	CEP170	Q92673	SORL1	6w to 9w
P46940	IQGAP1	P62993	GRB2	6w to 9w
P46940	IQGAP1	P04839	CYBB	6w to 9w
P46940	IQGAP1	P09211	GSTP1	6w to 9w
P46940	IQGAP1	Q01082	SPTBN1	6w to 9w
P46940	IQGAP1	Q07021	C1QBP	6w to 9w
P11182	DBT	Q01082	SPTBN1	6w to 9w
P11182	DBT	P20333	TNFRSF1B	6w to 9w
P68366	TUBA4A	P09211	GSTP1	6w to 9w
P68366	TUBA4A	P38398	BRCA1	6w to 9w
P68366	TUBA4A	P43405	SYK	6w to 9w
P68366	TUBA4A	P62993	GRB2	6w to 9w
P68366	TUBA4A	Q01082	SPTBN1	6w to 9w
Q12933	TRAF2	Q9C0A6	SETD5	6w to 9w
Q12933	TRAF2	P27708	CAD	6w to 9w
Q12933	TRAF2	Q9NYA1	SPHK1	6w to 9w
Q12933	TRAF2	O14836	TNFRSF13B	6w to 9w
Q12933	TRAF2	P09211	GSTP1	6w to 9w
Q12933	TRAF2	O95999	BCL10	6w to 9w
Q12933	TRAF2	P43489	TNFRSF4	6w to 9w
Q12933	TRAF2	Q9UNE7	STUB1	6w to 9w
Q12933	TRAF2	Q9H857	NT5DC2	6w to 9w
Q12933	TRAF2	Q9NS68	TNFRSF19	6w to 9w
Q12933	TRAF2	P13994	CCDC130	6w to 9w
Q12933	TRAF2	P26842	CD27	6w to 9w
Q12933	TRAF2	Q6ZVK8	NUDT18	6w to 9w
Q12933	TRAF2	Q96CG3	TIFA	6w to 9w
Q12933	TRAF2	P19438	TNFRSF1A	6w to 9w
Q12933	TRAF2	Q8TBB1	LNX1	6w to 9w
Q12933	TRAF2	P08138	NGFR	6w to 9w
Q12933	TRAF2	Q12851	MAP4K2	6w to 9w
Q12933	TRAF2	Q13490	BIRC2	6w to 9w
Q12933	TRAF2	Q8N8B7	TCEANC	6w to 9w
Q12933	TRAF2	Q9Y572	RIPK3	6w to 9w
Q12933	TRAF2	Q96GX9	APIP	6w to 9w
Q12933	TRAF2	P17858	PFKL	6w to 9w
Q12933	TRAF2	Q15628	TRADD	6w to 9w
Q12933	TRAF2	Q13077	TRAF1	6w to 9w
Q12933	TRAF2	Q13261	IL15RA	6w to 9w
Q12933	TRAF2	Q5T1R4	HIVEP3	6w to 9w
Q12933	TRAF2	Q9H4K1	RIBC2	6w to 9w
Q12933	TRAF2	P24278	ZBTB25	6w to 9w
Q12933	TRAF2	O94972	TRIM37	6w to 9w
Q12933	TRAF2	Q15306	IRF4	6w to 9w
Q12933	TRAF2	Q13526	PIN1	6w to 9w
Q12933	TRAF2	Q9H2K8	TAOK3	6w to 9w
Q12933	TRAF2	Q9NP84	TNFRSF12A	6w to 9w
Q12933	TRAF2	O15519	CFLAR	6w to 9w
Q12933	TRAF2	P09874	PARP1	6w to 9w
Q12933	TRAF2	P48552	NRIP1	6w to 9w
Q12933	TRAF2	P41279	MAP3K8	6w to 9w
Q12933	TRAF2	P20333	TNFRSF1B	6w to 9w
Q12933	TRAF2	P48380	RFX3	6w to 9w
Q12933	TRAF2	Q99683	MAP3K5	6w to 9w
Q12933	TRAF2	Q70EK8	USP53	6w to 9w
Q12933	TRAF2	Q9Y4K3	TRAF6	6w to 9w
Q12933	TRAF2	Q8TEL6	TRPC4AP	6w to 9w
Q12933	TRAF2	P63261	ACTG1	6w to 9w
P25788	PSMA3	P04156	PRNP	6w to 9w
P25788	PSMA3	Q9Y4K3	TRAF6	6w to 9w
Q15654	TRIP6	Q15643	TRIP11	6w to 9w
Q15654	TRIP6	P28749	RBL1	6w to 9w
Q15654	TRIP6	P49023	PXN	6w to 9w
Q15654	TRIP6	P18583	SON	6w to 9w
Q15654	TRIP6	P61626	LYZ	6w to 9w
Q15654	TRIP6	P56945	BCAR1	6w to 9w
Q15654	TRIP6	P18206	VCL	6w to 9w
Q15654	TRIP6	P54259	ATN1	6w to 9w
Q15654	TRIP6	Q12923	PTPN13	6w to 9w
Q15654	TRIP6	P68133	ACTA1	6w to 9w
Q15654	TRIP6	P07237	P4HB	6w to 9w
Q92844	TANK	O00410	IPO5	6w to 9w
Q92844	TANK	Q12933	TRAF2	6w to 9w
Q92844	TANK	O94972	TRIM37	6w to 9w
Q92844	TANK	P04264	KRT1	6w to 9w
Q92844	TANK	O14713	ITGB1BP1	6w to 9w
Q92844	TANK	Q13077	TRAF1	6w to 9w
P14778	IL1R1	P01584	IL1B	6w to 9w
P14778	IL1R1	P18510	IL1RN	6w to 9w
P14778	IL1R1	P27986	PIK3R1	6w to 9w
P14778	IL1R1	Q99836	MYD88	6w to 9w
P14778	IL1R1	Q9H0E2	TOLLIP	6w to 9w
P14778	IL1R1	Q9Y4K3	TRAF6	6w to 9w
P15056	BRAF	P01112	HRAS	6w to 9w
P31943	HNRNPH1	P40763	STAT3	6w to 9w
P31943	HNRNPH1	P62993	GRB2	6w to 9w
P31943	HNRNPH1	Q14166	TTLL12	6w to 9w
P31943	HNRNPH1	P09211	GSTP1	6w to 9w
P31943	HNRNPH1	Q01082	SPTBN1	6w to 9w
P31943	HNRNPH1	Q07021	C1QBP	6w to 9w
Q9NYF8	BCLAF1	P09211	GSTP1	6w to 9w
Q9NYF8	BCLAF1	P62993	GRB2	6w to 9w
Q9NYF8	BCLAF1	Q01082	SPTBN1	6w to 9w
O95831	AIFM1	P20333	TNFRSF1B	6w to 9w
O95831	AIFM1	P42574	CASP3	6w to 9w
O95831	AIFM1	Q15628	TRADD	6w to 9w
O14576	DYNC1I1	P63000	RAC1	9w to 10w
O14836	TNFRSF13B	O00463	TRAF5	9w to 10w
O14836	TNFRSF13B	Q12933	TRAF2	9w to 10w
Q96SB3	PPP1R9B	P09211	GSTP1	9w to 10w
P11831	SRF	P42574	CASP3	9w to 10w
P11831	SRF	P29590	PML	9w to 10w
P05114	HMGN1	O75582	RPS6KA5	9w to 10w
Q9Y572	RIPK3	Q12933	TRAF2	9w to 10w
P31947	SFN	P00519	ABL1	9w to 10w
P31947	SFN	P17706	PTPN2	9w to 10w
P31947	SFN	Q13049	TRIM32	9w to 10w
P31947	SFN	Q8WUI4	HDAC7	9w to 10w
Q9UPY3	DICER1	Q8TC59	PIWIL2	9w to 10w
P19525	EIF2AK2	P63000	RAC1	9w to 10w
P19525	EIF2AK2	Q13217	DNAJC3	9w to 10w
P19525	EIF2AK2	P42574	CASP3	9w to 10w
P19525	EIF2AK2	Q16777	HIST2H2AC	9w to 10w
P19525	EIF2AK2	P50579	METAP2	9w to 10w
P19525	EIF2AK2	Q99683	MAP3K5	9w to 10w
P19525	EIF2AK2	P62136	PPP1CA	9w to 10w
P19525	EIF2AK2	P04637	TP53	9w to 10w
P15586	GNS	P00519	ABL1	9w to 10w
O95163	ELP1	Q04941	PLP2	9w to 10w
Q9Y6W6	DUSP10	Q15759	MAPK11	9w to 10w
Q9NSB8	HOMER2	Q14643	ITPR1	9w to 10w
P26992	CNTFR	P06241	FYN	9w to 10w
P26992	CNTFR	O75462	CRLF1	9w to 10w
P26992	CNTFR	P00519	ABL1	9w to 10w
P49757	NUMB	P05106	ITGB3	9w to 10w
Q99259	GAD1	P00519	ABL1	9w to 10w
Q9Y6J0	CABIN1	Q92769	HDAC2	9w to 10w
P68104	EEF1A1	P09211	GSTP1	9w to 10w
P04899	GNAI2	P63000	RAC1	9w to 10w
P23760	PAX3	P00519	ABL1	9w to 10w
Q96CG3	TIFA	Q12933	TRAF2	9w to 10w
Q96CG3	TIFA	P51617	IRAK1	9w to 10w
Q14191	WRN	Q92769	HDAC2	9w to 10w
P31751	AKT2	P42574	CASP3	9w to 10w
P43489	TNFRSF4	O00463	TRAF5	9w to 10w
P43489	TNFRSF4	Q12933	TRAF2	9w to 10w
P43489	TNFRSF4	Q13077	TRAF1	9w to 10w
Q13322	GRB10	P00519	ABL1	9w to 10w
O95425	SVIL	P09211	GSTP1	9w to 10w
P40189	IL6ST	P50750	CDK9	9w to 10w
P40189	IL6ST	Q05655	PRKCD	9w to 10w
P04839	CYBB	P63000	RAC1	9w to 10w
P51681	CCR5	P42229	STAT5A	9w to 10w
P51681	CCR5	P28066	PSMA5	9w to 10w
P51681	CCR5	P51692	STAT5B	9w to 10w
P51681	CCR5	P35579	MYH9	9w to 10w
P51681	CCR5	P09471	GNAO1	9w to 10w
P51681	CCR5	P35626	GRK3	9w to 10w
O95999	BCL10	Q12933	TRAF2	9w to 10w
O95999	BCL10	O43353	RIPK2	9w to 10w
O95999	BCL10	Q13489	BIRC3	9w to 10w
P42224	STAT1	P63000	RAC1	9w to 10w
P42224	STAT1	Q7Z7K2	ZNF467	9w to 10w
P42224	STAT1	P17706	PTPN2	9w to 10w
P42224	STAT1	O75582	RPS6KA5	9w to 10w
P42224	STAT1	Q969M7	UBE2F	9w to 10w
P42224	STAT1	P06241	FYN	9w to 10w
P42224	STAT1	P42229	STAT5A	9w to 10w
P42224	STAT1	Q9Y3C5	RNF11	9w to 10w
P42224	STAT1	Q05655	PRKCD	9w to 10w
P42224	STAT1	P51692	STAT5B	9w to 10w
P42224	STAT1	P52630	STAT2	9w to 10w
Q14257	RCN2	Q13077	TRAF1	9w to 10w
Q9Y6E0	STK24	P42574	CASP3	9w to 10w
P32927	CSF2RB	P06241	FYN	9w to 10w
P32927	CSF2RB	P19235	EPOR	9w to 10w
P04264	KRT1	Q15759	MAPK11	9w to 10w
P04264	KRT1	P55107	GDF10	9w to 10w
P19793	RXRA	Q13133	NR1H3	9w to 10w
P19793	RXRA	P29590	PML	9w to 10w
P19793	RXRA	P55055	NR1H2	9w to 10w
P19793	RXRA	P09086	POU2F2	9w to 10w
P10451	SPP1	P24593	IGFBP5	9w to 10w
P10451	SPP1	P05106	ITGB3	9w to 10w
Q9BQG0	MYBBP1A	Q9NY93	DDX56	9w to 10w
Q13576	IQGAP2	P63000	RAC1	9w to 10w
Q9Y3S1	WNK2	P00519	ABL1	9w to 10w
P28074	PSMB5	O43353	RIPK2	9w to 10w
P29275	ADORA2B	Q15599	SLC9A3R2	9w to 10w
Q05655	PRKCD	P63000	RAC1	9w to 10w
Q05655	PRKCD	P00519	ABL1	9w to 10w
Q4LE39	ARID4B	Q92769	HDAC2	9w to 10w
Q8TEL6	TRPC4AP	Q12933	TRAF2	9w to 10w
Q06187	BTK	P51617	IRAK1	9w to 10w
Q06187	BTK	P00519	ABL1	9w to 10w
Q06187	BTK	P59768	GNG2	9w to 10w
Q06187	BTK	P04637	TP53	9w to 10w
Q06187	BTK	Q9NR96	TLR9	9w to 10w
Q06187	BTK	P06241	FYN	9w to 10w
Q06187	BTK	P05106	ITGB3	9w to 10w
Q06187	BTK	P42229	STAT5A	9w to 10w
Q06187	BTK	O14492	SH2B2	9w to 10w
Q06187	BTK	Q13191	CBLB	9w to 10w
Q13315	ATM	P00519	ABL1	9w to 10w
O75077	ADAM23	P05106	ITGB3	9w to 10w
P05106	ITGB3	Q7Z6G8	ANKS1B	9w to 10w
P05106	ITGB3	P08311	CTSG	9w to 10w
P05106	ITGB3	P10451	SPP1	9w to 10w
P05106	ITGB3	O14495	PLPP3	9w to 10w
P05106	ITGB3	P04216	THY1	9w to 10w
P05106	ITGB3	P49023	PXN	9w to 10w
P05106	ITGB3	Q10567	AP1B1	9w to 10w
Q15080	NCF4	P63000	RAC1	9w to 10w
Q9NY47	CACNA2D2	P55107	GDF10	9w to 10w
Q92673	SORL1	O95425	SVIL	9w to 10w
Q92673	SORL1	P30533	LRPAP1	9w to 10w
Q92673	SORL1	Q14254	FLOT2	9w to 10w
Q92673	SORL1	Q9NVI7	ATAD3A	9w to 10w
Q92673	SORL1	Q93084	ATP2A3	9w to 10w
Q92673	SORL1	Q10567	AP1B1	9w to 10w
Q92673	SORL1	P09496	CLTA	9w to 10w
P31994	FCGR2B	P06241	FYN	9w to 10w
P31994	FCGR2B	Q9UKR5	ERG28	9w to 10w
Q96FJ2	DYNLL2	Q9NSC5	HOMER3	9w to 10w
Q9NP84	TNFRSF12A	O00463	TRAF5	9w to 10w
Q9NP84	TNFRSF12A	P63000	RAC1	9w to 10w
Q9NP84	TNFRSF12A	Q12933	TRAF2	9w to 10w
Q9NP84	TNFRSF12A	Q13077	TRAF1	9w to 10w
Q9H4K1	RIBC2	Q12933	TRAF2	9w to 10w
P08138	NGFR	O00463	TRAF5	9w to 10w
P08138	NGFR	Q12933	TRAF2	9w to 10w
P08138	NGFR	O43353	RIPK2	9w to 10w
P08138	NGFR	Q13077	TRAF1	9w to 10w
P07333	CSF1R	Q13769	THOC5	9w to 10w
P07333	CSF1R	O15524	SOCS1	9w to 10w
P07333	CSF1R	P06241	FYN	9w to 10w
O43175	PHGDH	P09211	GSTP1	9w to 10w
Q13023	AKAP6	P00519	ABL1	9w to 10w
Q14315	FLNC	P00519	ABL1	9w to 10w
Q8WWI1	LMO7	P09211	GSTP1	9w to 10w
P62277	RPS13	P09211	GSTP1	9w to 10w
Q969Y2	GTPBP3	P55107	GDF10	9w to 10w
Q9NYL9	TMOD3	P09211	GSTP1	9w to 10w
P16070	CD44	P10451	SPP1	9w to 10w
P16070	CD44	Q16512	PKN1	9w to 10w
P16070	CD44	P06241	FYN	9w to 10w
P18124	RPL7	P09211	GSTP1	9w to 10w
Q9ULZ2	STAP1	Q9NQP4	PFDN4	9w to 10w
P25445	FAS	P55957	BID	9w to 10w
P62241	RPS8	P09211	GSTP1	9w to 10w
P39023	RPL3	P09211	GSTP1	9w to 10w
P49221	TGM4	P55107	GDF10	9w to 10w
Q14166	TTLL12	Q9HCU9	BRMS1	9w to 10w
Q14166	TTLL12	P29590	PML	9w to 10w
Q9BPY8	HOPX	Q92769	HDAC2	9w to 10w
Q8TBB1	LNX1	Q12933	TRAF2	9w to 10w
Q99572	P2RX7	O95425	SVIL	9w to 10w
Q99572	P2RX7	P00519	ABL1	9w to 10w
Q99572	P2RX7	Q96RD7	PANX1	9w to 10w
Q12933	TRAF2	P27708	CAD	9w to 10w
Q12933	TRAF2	O95816	BAG2	9w to 10w
Q12933	TRAF2	Q8N5R6	CCDC33	9w to 10w
Q12933	TRAF2	Q9NYA1	SPHK1	9w to 10w
Q12933	TRAF2	O14836	TNFRSF13B	9w to 10w
Q12933	TRAF2	P09211	GSTP1	9w to 10w
Q12933	TRAF2	P07437	TUBB	9w to 10w
Q12933	TRAF2	P50750	CDK9	9w to 10w
Q12933	TRAF2	Q8TBB1	LNX1	9w to 10w
Q12933	TRAF2	Q9BRK4	LZTS2	9w to 10w
Q12933	TRAF2	P08138	NGFR	9w to 10w
Q12933	TRAF2	Q12851	MAP4K2	9w to 10w
Q12933	TRAF2	O43353	RIPK2	9w to 10w
Q12933	TRAF2	Q96GX9	APIP	9w to 10w
Q12933	TRAF2	Q9UM82	SPATA2	9w to 10w
Q12933	TRAF2	Q16512	PKN1	9w to 10w
Q12933	TRAF2	Q99558	MAP3K14	9w to 10w
Q12933	TRAF2	Q13572	ITPK1	9w to 10w
Q12933	TRAF2	Q13077	TRAF1	9w to 10w
Q12933	TRAF2	O00463	TRAF5	9w to 10w
Q12933	TRAF2	Q8N9N5	BANP	9w to 10w
Q12933	TRAF2	Q15750	TAB1	9w to 10w
Q12933	TRAF2	P46527	CDKN1B	9w to 10w
Q12933	TRAF2	Q13489	BIRC3	9w to 10w
Q12933	TRAF2	Q9UKE5	TNIK	9w to 10w
Q12933	TRAF2	Q99683	MAP3K5	9w to 10w
P06213	INSR	P17706	PTPN2	9w to 10w
P06213	INSR	P51692	STAT5B	9w to 10w
Q9BQ89	FAM110A	P00519	ABL1	9w to 10w
P16885	PLCG2	P19235	EPOR	9w to 10w
P16885	PLCG2	Q13191	CBLB	9w to 10w
P16885	PLCG2	Q13393	PLD1	9w to 10w
P16885	PLCG2	P06241	FYN	9w to 10w
P16885	PLCG2	Q96KM6	ZNF512B	9w to 10w
P13612	ITGA4	P26010	ITGB7	9w to 10w
P13612	ITGA4	P49023	PXN	9w to 10w
P53680	AP2S1	P09211	GSTP1	9w to 10w
Q03181	PPARD	Q8WUI4	HDAC7	9w to 10w
Q03181	PPARD	Q92769	HDAC2	9w to 10w
Q9Y5C1	ANGPTL3	P05106	ITGB3	9w to 10w
P42166	TMPO	P00519	ABL1	9w to 10w
P58753	TIRAP	O15524	SOCS1	9w to 10w
P58753	TIRAP	Q13217	DNAJC3	9w to 10w
O43795	MYO1B	P09211	GSTP1	9w to 10w
Q12834	CDC20	Q92769	HDAC2	9w to 10w
P12532	CKMT1A	P01023	A2M	9w to 10w
Q9P0K7	RAI14	P09211	GSTP1	9w to 10w
P04150	NR3C1	O75582	RPS6KA5	9w to 10w
P04150	NR3C1	P51692	STAT5B	9w to 10w
P04150	NR3C1	P09086	POU2F2	9w to 10w
Q9HCE7	SMURF1	O43353	RIPK2	9w to 10w
Q9HCE7	SMURF1	O60508	CDC40	9w to 10w
Q9HCE7	SMURF1	P17480	UBTF	9w to 10w
Q9HCE7	SMURF1	Q13501	SQSTM1	9w to 10w
Q9HCE7	SMURF1	Q53GL0	PLEKHO1	9w to 10w
Q9HCE7	SMURF1	Q9NV92	NDFIP2	9w to 10w
Q9HCE7	SMURF1	Q9NWT1	PAK1IP1	9w to 10w
Q9HCE7	SMURF1	Q9UJX4	ANAPC5	9w to 10w
Q9HCE7	SMURF1	Q9Y3C5	RNF11	9w to 10w
O00499	BIN1	P00519	ABL1	9w to 10w
Q07021	C1QBP	O95816	BAG2	9w to 10w
Q07021	C1QBP	Q5JVS0	HABP4	9w to 10w
Q07021	C1QBP	Q13263	TRIM28	9w to 10w
Q07021	C1QBP	O94761	RECQL4	9w to 10w
Q07021	C1QBP	Q71U36	TUBA1A	9w to 10w
Q07021	C1QBP	P30153	PPP2R1A	9w to 10w
Q07021	C1QBP	P07437	TUBB	9w to 10w
Q07021	C1QBP	Q9BPW8	NIPSNAP1	9w to 10w
Q07021	C1QBP	P14923	JUP	9w to 10w
Q07021	C1QBP	P62258	YWHAE	9w to 10w
Q07021	C1QBP	Q05655	PRKCD	9w to 10w
Q07021	C1QBP	O75323	NIPSNAP2	9w to 10w
Q07021	C1QBP	Q00005	PPP2R2B	9w to 10w
Q07021	C1QBP	Q99558	MAP3K14	9w to 10w
Q07021	C1QBP	P62280	RPS11	9w to 10w
Q07021	C1QBP	Q13077	TRAF1	9w to 10w
Q07021	C1QBP	Q7Z6M2	FBXO33	9w to 10w
Q07021	C1QBP	Q9NUC0	SERTAD4	9w to 10w
Q07021	C1QBP	P30050	RPL12	9w to 10w
Q07021	C1QBP	P05166	PCCB	9w to 10w
Q07021	C1QBP	Q02878	RPL6	9w to 10w
Q07021	C1QBP	Q8NDX1	PSD4	9w to 10w
Q07021	C1QBP	P84098	RPL19	9w to 10w
Q07021	C1QBP	P68363	TUBA1B	9w to 10w
Q07021	C1QBP	P31946	YWHAB	9w to 10w
Q07021	C1QBP	Q01105	SET	9w to 10w
P63096	GNAI1	P63000	RAC1	9w to 10w
P63096	GNAI1	P19235	EPOR	9w to 10w
Q07020	RPL18	P09211	GSTP1	9w to 10w
Q68EM7	ARHGAP17	P63000	RAC1	9w to 10w
Q68EM7	ARHGAP17	P00519	ABL1	9w to 10w
P26842	CD27	O00463	TRAF5	9w to 10w
P26842	CD27	Q12933	TRAF2	9w to 10w
P26842	CD27	Q13077	TRAF1	9w to 10w
O14879	IFIT3	P29590	PML	9w to 10w
Q06830	PRDX1	P00519	ABL1	9w to 10w
Q06830	PRDX1	Q14653	IRF3	9w to 10w
Q06830	PRDX1	P09211	GSTP1	9w to 10w
P50579	METAP2	P63000	RAC1	9w to 10w
Q7Z6G8	ANKS1B	P05106	ITGB3	9w to 10w
Q15466	NR0B2	Q13133	NR1H3	9w to 10w
Q15466	NR0B2	P55055	NR1H2	9w to 10w
Q13393	PLD1	P63000	RAC1	9w to 10w
P36544	CHRNA7	P06241	FYN	9w to 10w
O75914	PAK3	P63000	RAC1	9w to 10w
O75914	PAK3	Q9Y2X7	GIT1	9w to 10w
Q01082	SPTBN1	P50454	SERPINH1	9w to 10w
Q01082	SPTBN1	P62244	RPS15A	9w to 10w
Q01082	SPTBN1	O75083	WDR1	9w to 10w
Q01082	SPTBN1	Q71U36	TUBA1A	9w to 10w
Q01082	SPTBN1	O15144	ARPC2	9w to 10w
Q01082	SPTBN1	Q8N3V7	SYNPO	9w to 10w
Q01082	SPTBN1	Q7Z406	MYH14	9w to 10w
Q01082	SPTBN1	Q6NUQ1	RINT1	9w to 10w
Q01082	SPTBN1	Q99623	PHB2	9w to 10w
Q01082	SPTBN1	Q13191	CBLB	9w to 10w
Q01082	SPTBN1	P34897	SHMT2	9w to 10w
Q01082	SPTBN1	Q9UH99	SUN2	9w to 10w
Q01082	SPTBN1	P62805	HIST4H4	9w to 10w
Q01082	SPTBN1	P30050	RPL12	9w to 10w
Q01082	SPTBN1	P53680	AP2S1	9w to 10w
Q01082	SPTBN1	P25705	ATP5F1A	9w to 10w
Q01082	SPTBN1	Q00325	SLC25A3	9w to 10w
Q01082	SPTBN1	O95782	AP2A1	9w to 10w
Q01082	SPTBN1	P55084	HADHB	9w to 10w
Q01082	SPTBN1	O95425	SVIL	9w to 10w
Q01082	SPTBN1	P35579	MYH9	9w to 10w
Q01082	SPTBN1	Q13885	TUBB2A	9w to 10w
Q01082	SPTBN1	O14874	BCKDK	9w to 10w
Q01082	SPTBN1	Q96CW1	AP2M1	9w to 10w
Q01082	SPTBN1	Q96KM6	ZNF512B	9w to 10w
Q01082	SPTBN1	P12814	ACTN1	9w to 10w
Q01082	SPTBN1	P09211	GSTP1	9w to 10w
Q01082	SPTBN1	P07437	TUBB	9w to 10w
Q01082	SPTBN1	O15511	ARPC5	9w to 10w
Q01082	SPTBN1	Q9H0J9	PARP12	9w to 10w
Q01082	SPTBN1	P12235	SLC25A4	9w to 10w
Q01082	SPTBN1	P62280	RPS11	9w to 10w
Q01082	SPTBN1	P62937	PPIA	9w to 10w
Q01082	SPTBN1	P63167	DYNLL1	9w to 10w
Q01082	SPTBN1	Q9UL54	TAOK2	9w to 10w
Q01082	SPTBN1	P02549	SPTA1	9w to 10w
Q01082	SPTBN1	Q15750	TAB1	9w to 10w
Q01082	SPTBN1	Q9NVI7	ATAD3A	9w to 10w
Q01082	SPTBN1	O94929	ABLIM3	9w to 10w
Q01082	SPTBN1	Q9P258	RCC2	9w to 10w
Q01082	SPTBN1	P68363	TUBA1B	9w to 10w
Q01082	SPTBN1	Q9UKE5	TNIK	9w to 10w
Q01082	SPTBN1	Q9UBC5	MYO1A	9w to 10w
P14317	HCLS1	P42574	CASP3	9w to 10w
Q13191	CBLB	P09211	GSTP1	9w to 10w
P62316	SNRPD2	P09211	GSTP1	9w to 10w
Q9UQC2	GAB2	P19235	EPOR	9w to 10w
Q13415	ORC1	P00519	ABL1	9w to 10w
P18848	ATF4	Q9UBS5	GABBR1	9w to 10w
P18848	ATF4	P53567	CEBPG	9w to 10w
P18848	ATF4	Q99871	HAUS7	9w to 10w
P18848	ATF4	O75899	GABBR2	9w to 10w
Q07817	BCL2L1	P00519	ABL1	9w to 10w
Q07817	BCL2L1	P55957	BID	9w to 10w
P62805	HIST4H4	Q92769	HDAC2	9w to 10w
P62805	HIST4H4	P09211	GSTP1	9w to 10w
P62805	HIST4H4	O75582	RPS6KA5	9w to 10w
Q07343	PDE4B	Q9UBS5	GABBR1	9w to 10w
Q07343	PDE4B	Q9UJW9	SERTAD3	9w to 10w
Q07343	PDE4B	Q12791	KCNMA1	9w to 10w
Q92934	BAD	O75582	RPS6KA5	9w to 10w
Q92934	BAD	Q13163	MAP2K5	9w to 10w
P06703	S100A6	P09211	GSTP1	9w to 10w
P04216	THY1	P05106	ITGB3	9w to 10w
P48736	PIK3CG	O00329	PIK3CD	9w to 10w
Q01196	RUNX1	Q92769	HDAC2	9w to 10w
Q01196	RUNX1	P24385	CCND1	9w to 10w
Q01196	RUNX1	Q9BY41	HDAC8	9w to 10w
Q01196	RUNX1	Q13547	HDAC1	9w to 10w
Q01196	RUNX1	P68871	HBB	9w to 10w
Q01196	RUNX1	Q14192	FHL2	9w to 10w
Q01196	RUNX1	Q04725	TLE2	9w to 10w
Q5UIP0	RIF1	Q9Y2X7	GIT1	9w to 10w
Q96RT1	ERBIN	P78352	DLG4	9w to 10w
Q96RT1	ERBIN	Q9HC29	NOD2	9w to 10w
P02458	COL2A1	P01137	TGFB1	9w to 10w
Q9Y6U3	SCIN	P09211	GSTP1	9w to 10w
P19235	EPOR	P42229	STAT5A	9w to 10w
P19235	EPOR	O14492	SH2B2	9w to 10w
P19235	EPOR	P08247	SYP	9w to 10w
P19235	EPOR	P51692	STAT5B	9w to 10w
P19235	EPOR	Q13588	GRAP	9w to 10w
P19235	EPOR	P21583	KITLG	9w to 10w
P07948	LYN	P42574	CASP3	9w to 10w
P07948	LYN	Q9NYA1	SPHK1	9w to 10w
P07948	LYN	P19235	EPOR	9w to 10w
P08047	SP1	P42574	CASP3	9w to 10w
P08047	SP1	P00519	ABL1	9w to 10w
P08047	SP1	P29590	PML	9w to 10w
P08047	SP1	Q92769	HDAC2	9w to 10w
P08047	SP1	Q15759	MAPK11	9w to 10w
Q9BZL6	PRKD2	P19793	RXRA	9w to 10w
Q9BZL6	PRKD2	Q8WUI4	HDAC7	9w to 10w
Q9BZL6	PRKD2	Q04917	YWHAH	9w to 10w
P78527	PRKDC	P00519	ABL1	9w to 10w
P78527	PRKDC	P29590	PML	9w to 10w
P78527	PRKDC	P42574	CASP3	9w to 10w
P78527	PRKDC	P09211	GSTP1	9w to 10w
Q8N5T2	TBC1D19	P55107	GDF10	9w to 10w
Q9P0W2	HMG20B	Q92769	HDAC2	9w to 10w
P13994	CCDC130	Q12933	TRAF2	9w to 10w
P05107	ITGB2	P00519	ABL1	9w to 10w
P02686	MBP	O75582	RPS6KA5	9w to 10w
P02686	MBP	O75716	STK16	9w to 10w
P02686	MBP	P02511	CRYAB	9w to 10w
P02686	MBP	P07437	TUBB	9w to 10w
P02686	MBP	P09936	UCHL1	9w to 10w
P02686	MBP	P13051	UNG	9w to 10w
P02686	MBP	P18669	PGAM1	9w to 10w
P02686	MBP	P35579	MYH9	9w to 10w
P02686	MBP	P51617	IRAK1	9w to 10w
P02686	MBP	P60201	PLP1	9w to 10w
P02686	MBP	P62937	PPIA	9w to 10w
P02686	MBP	Q05655	PRKCD	9w to 10w
P02686	MBP	Q15759	MAPK11	9w to 10w
P02686	MBP	Q86UE8	TLK2	9w to 10w
P02686	MBP	Q99683	MAP3K5	9w to 10w
Q7Z6B7	SRGAP1	Q9Y6N7	ROBO1	9w to 10w
Q9UBC3	DNMT3B	Q92769	HDAC2	9w to 10w
Q9BUZ4	TRAF4	P51617	IRAK1	9w to 10w
Q9BUZ4	TRAF4	P08138	NGFR	9w to 10w
Q9BUZ4	TRAF4	O14874	BCKDK	9w to 10w
Q9BUZ4	TRAF4	Q96KM6	ZNF512B	9w to 10w
P42574	CASP3	P63000	RAC1	9w to 10w
P42574	CASP3	P27708	CAD	9w to 10w
P42574	CASP3	P28331	NDUFS1	9w to 10w
P42574	CASP3	Q13188	STK3	9w to 10w
P42574	CASP3	P06241	FYN	9w to 10w
P42574	CASP3	Q13489	BIRC3	9w to 10w
P42574	CASP3	P62258	YWHAE	9w to 10w
P42574	CASP3	P49023	PXN	9w to 10w
P42574	CASP3	P56945	BCAR1	9w to 10w
P42574	CASP3	P55957	BID	9w to 10w
P42574	CASP3	Q16512	PKN1	9w to 10w
P42574	CASP3	Q99558	MAP3K14	9w to 10w
P42574	CASP3	O76074	PDE5A	9w to 10w
P42574	CASP3	P20700	LMNB1	9w to 10w
P42574	CASP3	Q13077	TRAF1	9w to 10w
P46013	MKI67	P00519	ABL1	9w to 10w
P10909	CLU	Q9NY47	CACNA2D2	9w to 10w
P10909	CLU	Q14114	LRP8	9w to 10w
P10909	CLU	P05546	SERPIND1	9w to 10w
P10909	CLU	Q9UKE5	TNIK	9w to 10w
P10909	CLU	P55107	GDF10	9w to 10w
P10909	CLU	Q9UJW9	SERTAD3	9w to 10w
Q13936	CACNA1C	Q92769	HDAC2	9w to 10w
Q92835	INPP5D	Q05655	PRKCD	9w to 10w
Q92835	INPP5D	Q7L591	DOK3	9w to 10w
Q92835	INPP5D	O60496	DOK2	9w to 10w
Q92835	INPP5D	P19235	EPOR	9w to 10w
Q13501	SQSTM1	P51617	IRAK1	9w to 10w
Q13501	SQSTM1	Q13163	MAP2K5	9w to 10w
P61769	B2M	Q03519	TAP2	9w to 10w
P61769	B2M	P62805	HIST4H4	9w to 10w
P61769	B2M	P01023	A2M	9w to 10w
P61769	B2M	Q99598	TSNAX	9w to 10w
P61769	B2M	O75506	HSBP1	9w to 10w
P61769	B2M	P17693	HLA-G	9w to 10w
Q96RU7	TRIB3	Q9Y2X7	GIT1	9w to 10w
P68133	ACTA1	P63000	RAC1	9w to 10w
P68133	ACTA1	P00519	ABL1	9w to 10w
P54259	ATN1	P42574	CASP3	9w to 10w
P54259	ATN1	Q16610	ECM1	9w to 10w
P17655	CAPN2	P55957	BID	9w to 10w
O00238	BMPR1B	P48454	PPP3CC	9w to 10w
O00238	BMPR1B	P61962	DCAF7	9w to 10w
O00238	BMPR1B	Q9NR64	KLHL1	9w to 10w
O00238	BMPR1B	Q9NW38	FANCL	9w to 10w
O00238	BMPR1B	Q8N653	LZTR1	9w to 10w
O00238	BMPR1B	Q13501	SQSTM1	9w to 10w
P30530	AXL	O15524	SOCS1	9w to 10w
P19438	TNFRSF1A	P27708	CAD	9w to 10w
P19438	TNFRSF1A	O95816	BAG2	9w to 10w
P19438	TNFRSF1A	P62805	HIST4H4	9w to 10w
P19438	TNFRSF1A	Q12933	TRAF2	9w to 10w
P19438	TNFRSF1A	Q16777	HIST2H2AC	9w to 10w
P19438	TNFRSF1A	Q9NVI7	ATAD3A	9w to 10w
P19438	TNFRSF1A	P07437	TUBB	9w to 10w
P19438	TNFRSF1A	P25705	ATP5F1A	9w to 10w
P19438	TNFRSF1A	Q00325	SLC25A3	9w to 10w
P19438	TNFRSF1A	Q12931	TRAP1	9w to 10w
P19438	TNFRSF1A	Q13489	BIRC3	9w to 10w
P19438	TNFRSF1A	Q14257	RCN2	9w to 10w
P19438	TNFRSF1A	P16615	ATP2A2	9w to 10w
P19438	TNFRSF1A	P53355	DAPK1	9w to 10w
P19438	TNFRSF1A	O43353	RIPK2	9w to 10w
P19438	TNFRSF1A	P35579	MYH9	9w to 10w
P19438	TNFRSF1A	P55957	BID	9w to 10w
P19438	TNFRSF1A	P61619	SEC61A1	9w to 10w
P19438	TNFRSF1A	Q13077	TRAF1	9w to 10w
Q92988	DLX4	P00519	ABL1	9w to 10w
O95793	STAU1	P63000	RAC1	9w to 10w
Q92466	DDB2	P00519	ABL1	9w to 10w
P18846	ATF1	O75582	RPS6KA5	9w to 10w
P17858	PFKL	Q12933	TRAF2	9w to 10w
Q9UL62	TRPC5	Q9NSC5	HOMER3	9w to 10w
P08575	PTPRC	Q9Y3C5	RNF11	9w to 10w
P08575	PTPRC	P49023	PXN	9w to 10w
P08575	PTPRC	P19235	EPOR	9w to 10w
P08575	PTPRC	P06241	FYN	9w to 10w
P08575	PTPRC	P20701	ITGAL	9w to 10w
P51617	IRAK1	O43353	RIPK2	9w to 10w
P51617	IRAK1	Q15750	TAB1	9w to 10w
P51617	IRAK1	Q92985	IRF7	9w to 10w
P51617	IRAK1	Q13501	SQSTM1	9w to 10w
O14492	SH2B2	P19235	EPOR	9w to 10w
P62851	RPS25	P09211	GSTP1	9w to 10w
Q9ULD4	BRPF3	P00519	ABL1	9w to 10w
O14787	TNPO2	O00329	PIK3CD	9w to 10w
P06401	PGR	P09086	POU2F2	9w to 10w
P60520	GABARAPL2	P54577	YARS	9w to 10w
P41594	GRM5	Q9NSC5	HOMER3	9w to 10w
Q9H2K8	TAOK3	Q12933	TRAF2	9w to 10w
P46778	RPL21	P09211	GSTP1	9w to 10w
Q8N8B7	TCEANC	Q96LR2	LURAP1	9w to 10w
Q8N8B7	TCEANC	Q12933	TRAF2	9w to 10w
Q9H6X2	ANTXR1	Q92769	HDAC2	9w to 10w
Q9BR76	CORO1B	P09211	GSTP1	9w to 10w
P20963	CD247	Q9UQQ2	SH2B3	9w to 10w
P20963	CD247	P51692	STAT5B	9w to 10w
Q00535	CDK5	P00519	ABL1	9w to 10w
Q00535	CDK5	P17706	PTPN2	9w to 10w
Q00535	CDK5	P05106	ITGB3	9w to 10w
Q9UKM9	RALY	O00329	PIK3CD	9w to 10w
Q14203	DCTN1	P42574	CASP3	9w to 10w
P27708	CAD	P42574	CASP3	9w to 10w
P27708	CAD	Q12933	TRAF2	9w to 10w
P19878	NCF2	P63000	RAC1	9w to 10w
Q9NZQ3	NCKIPSD	P63000	RAC1	9w to 10w
Q9NZQ3	NCKIPSD	P00519	ABL1	9w to 10w
P09211	GSTP1	P50454	SERPINH1	9w to 10w
P09211	GSTP1	P12814	ACTN1	9w to 10w
P09211	GSTP1	P62244	RPS15A	9w to 10w
P09211	GSTP1	O75083	WDR1	9w to 10w
P09211	GSTP1	P07437	TUBB	9w to 10w
P09211	GSTP1	O15144	ARPC2	9w to 10w
P09211	GSTP1	O15511	ARPC5	9w to 10w
P09211	GSTP1	Q8N3V7	SYNPO	9w to 10w
P09211	GSTP1	Q7Z406	MYH14	9w to 10w
P09211	GSTP1	P12235	SLC25A4	9w to 10w
P09211	GSTP1	P62280	RPS11	9w to 10w
P09211	GSTP1	Q13191	CBLB	9w to 10w
P09211	GSTP1	P62937	PPIA	9w to 10w
P09211	GSTP1	P63167	DYNLL1	9w to 10w
P09211	GSTP1	P34897	SHMT2	9w to 10w
P09211	GSTP1	Q9UL54	TAOK2	9w to 10w
P09211	GSTP1	P62805	HIST4H4	9w to 10w
P09211	GSTP1	P30050	RPL12	9w to 10w
P09211	GSTP1	Q12933	TRAF2	9w to 10w
P09211	GSTP1	Q9NVI7	ATAD3A	9w to 10w
P09211	GSTP1	P53680	AP2S1	9w to 10w
P09211	GSTP1	O94929	ABLIM3	9w to 10w
P09211	GSTP1	Q9P258	RCC2	9w to 10w
P09211	GSTP1	P25705	ATP5F1A	9w to 10w
P09211	GSTP1	Q00325	SLC25A3	9w to 10w
P09211	GSTP1	P68363	TUBA1B	9w to 10w
P09211	GSTP1	O95782	AP2A1	9w to 10w
P09211	GSTP1	P55084	HADHB	9w to 10w
P09211	GSTP1	O95425	SVIL	9w to 10w
P09211	GSTP1	P35579	MYH9	9w to 10w
P09211	GSTP1	Q99683	MAP3K5	9w to 10w
P09211	GSTP1	Q96CW1	AP2M1	9w to 10w
P09211	GSTP1	Q9UBC5	MYO1A	9w to 10w
Q9NSC5	HOMER3	Q14643	ITPR1	9w to 10w
Q16827	PTPRO	P19235	EPOR	9w to 10w
Q9Y6Q9	NCOA3	Q13133	NR1H3	9w to 10w
Q9Y6Q9	NCOA3	P55055	NR1H2	9w to 10w
Q9Y4K3	TRAF6	O00264	PGRMC1	9w to 10w
Q9Y4K3	TRAF6	O00303	EIF3F	9w to 10w
Q9Y4K3	TRAF6	O00463	TRAF5	9w to 10w
Q9Y4K3	TRAF6	O14733	MAP2K7	9w to 10w
Q9Y4K3	TRAF6	O14836	TNFRSF13B	9w to 10w
Q9Y4K3	TRAF6	O14979	HNRNPDL	9w to 10w
Q9Y4K3	TRAF6	O15144	ARPC2	9w to 10w
Q9Y4K3	TRAF6	O15355	PPM1G	9w to 10w
Q9Y4K3	TRAF6	O43353	RIPK2	9w to 10w
Q9Y4K3	TRAF6	O43684	BUB3	9w to 10w
Q9Y4K3	TRAF6	O75477	ERLIN1	9w to 10w
Q9Y4K3	TRAF6	O76080	ZFAND5	9w to 10w
Q9Y4K3	TRAF6	O95782	AP2A1	9w to 10w
Q9Y4K3	TRAF6	O95816	BAG2	9w to 10w
Q9Y4K3	TRAF6	P00492	HPRT1	9w to 10w
Q9Y4K3	TRAF6	P00519	ABL1	9w to 10w
Q9Y4K3	TRAF6	P07437	TUBB	9w to 10w
Q9Y4K3	TRAF6	P07910	HNRNPC	9w to 10w
Q9Y4K3	TRAF6	P08138	NGFR	9w to 10w
Q9Y4K3	TRAF6	P09936	UCHL1	9w to 10w
Q9Y4K3	TRAF6	P10768	ESD	9w to 10w
Q9Y4K3	TRAF6	P13804	ETFA	9w to 10w
Q9Y4K3	TRAF6	P14778	IL1R1	9w to 10w
Q9Y4K3	TRAF6	P16615	ATP2A2	9w to 10w
Q9Y4K3	TRAF6	P21796	VDAC1	9w to 10w
Q9Y4K3	TRAF6	P24539	ATP5PB	9w to 10w
Q9Y4K3	TRAF6	P30153	PPP2R1A	9w to 10w
Q9Y4K3	TRAF6	P36543	ATP6V1E1	9w to 10w
Q9Y4K3	TRAF6	P45880	VDAC2	9w to 10w
Q9Y4K3	TRAF6	P48047	ATP5PO	9w to 10w
Q9Y4K3	TRAF6	P49720	PSMB3	9w to 10w
Q9Y4K3	TRAF6	P50395	GDI2	9w to 10w
Q9Y4K3	TRAF6	P51617	IRAK1	9w to 10w
Q9Y4K3	TRAF6	P54577	YARS	9w to 10w
Q9Y4K3	TRAF6	P55036	PSMD4	9w to 10w
Q9Y4K3	TRAF6	P62280	RPS11	9w to 10w
Q9Y4K3	TRAF6	P63000	RAC1	9w to 10w
Q9Y4K3	TRAF6	P99999	CYCS	9w to 10w
Q9Y4K3	TRAF6	Q01105	SET	9w to 10w
Q9Y4K3	TRAF6	Q12933	TRAF2	9w to 10w
Q9Y4K3	TRAF6	Q13263	TRIM28	9w to 10w
Q9Y4K3	TRAF6	Q13501	SQSTM1	9w to 10w
Q9Y4K3	TRAF6	Q14192	FHL2	9w to 10w
Q9Y4K3	TRAF6	Q14257	RCN2	9w to 10w
Q9Y4K3	TRAF6	Q15691	MAPRE1	9w to 10w
Q9Y4K3	TRAF6	Q15750	TAB1	9w to 10w
Q9Y4K3	TRAF6	Q92985	IRF7	9w to 10w
Q9Y4K3	TRAF6	Q96CX2	KCTD12	9w to 10w
Q9Y4K3	TRAF6	Q96G61	NUDT11	9w to 10w
Q9Y4K3	TRAF6	Q99558	MAP3K14	9w to 10w
Q9Y4K3	TRAF6	Q99623	PHB2	9w to 10w
Q9Y4K3	TRAF6	Q99683	MAP3K5	9w to 10w
Q9Y4K3	TRAF6	Q9BVC6	TMEM109	9w to 10w
Q9Y4K3	TRAF6	Q9NRX4	PHPT1	9w to 10w
Q9Y4K3	TRAF6	Q9NVA2	SEPTIN11	9w to 10w
Q9Y4K3	TRAF6	Q9NYA1	SPHK1	9w to 10w
Q9Y4K3	TRAF6	Q9NYY8	FASTKD2	9w to 10w
Q9Y4K3	TRAF6	Q9P258	RCC2	9w to 10w
Q9Y4K3	TRAF6	Q9UBT2	UBA2	9w to 10w
Q9Y4K3	TRAF6	Q9UKK9	NUDT5	9w to 10w
Q99683	MAP3K5	O00463	TRAF5	9w to 10w
Q99683	MAP3K5	P09211	GSTP1	9w to 10w
Q99683	MAP3K5	Q12933	TRAF2	9w to 10w
Q99683	MAP3K5	Q13077	TRAF1	9w to 10w
P38398	BRCA1	P42574	CASP3	9w to 10w
P38398	BRCA1	P67870	CSNK2B	9w to 10w
P38398	BRCA1	P00519	ABL1	9w to 10w
P38398	BRCA1	P06493	CDK1	9w to 10w
P38398	BRCA1	Q92769	HDAC2	9w to 10w
P38398	BRCA1	P07437	TUBB	9w to 10w
P38398	BRCA1	P24385	CCND1	9w to 10w
P38398	BRCA1	P62136	PPP1CA	9w to 10w
P38398	BRCA1	P04637	TP53	9w to 10w
P38398	BRCA1	Q13363	CTBP1	9w to 10w
P38398	BRCA1	Q12824	SMARCB1	9w to 10w
P38398	BRCA1	P42229	STAT5A	9w to 10w
P38398	BRCA1	O76064	RNF8	9w to 10w
P38398	BRCA1	O14867	BACH1	9w to 10w
P38398	BRCA1	Q00536	CDK16	9w to 10w
P38398	BRCA1	P23258	TUBG1	9w to 10w
P38398	BRCA1	Q9BX63	BRIP1	9w to 10w
P38398	BRCA1	O96017	CHEK2	9w to 10w
P38398	BRCA1	Q8WX92	NELFB	9w to 10w
P38398	BRCA1	P62805	HIST4H4	9w to 10w
P38398	BRCA1	Q16777	HIST2H2AC	9w to 10w
P38398	BRCA1	Q99728	BARD1	9w to 10w
P38398	BRCA1	Q92925	SMARCD2	9w to 10w
P38398	BRCA1	Q13547	HDAC1	9w to 10w
P38398	BRCA1	Q14192	FHL2	9w to 10w
P38398	BRCA1	Q86U70	LDB1	9w to 10w
P38398	BRCA1	P17535	JUND	9w to 10w
P38398	BRCA1	Q16666	IFI16	9w to 10w
P38398	BRCA1	P24928	POLR2A	9w to 10w
P48061	CXCL12	P08311	CTSG	9w to 10w
P02787	TF	P55107	GDF10	9w to 10w
Q9NQ66	PLCB1	O14745	SLC9A3R1	9w to 10w
Q9NQ66	PLCB1	Q13507	TRPC3	9w to 10w
Q9NQ66	PLCB1	Q05655	PRKCD	9w to 10w
P27986	PIK3R1	O75145	PPFIA3	9w to 10w
P27986	PIK3R1	P63000	RAC1	9w to 10w
P27986	PIK3R1	P14778	IL1R1	9w to 10w
P27986	PIK3R1	O00750	PIK3C2B	9w to 10w
P27986	PIK3R1	P00519	ABL1	9w to 10w
P27986	PIK3R1	O00329	PIK3CD	9w to 10w
P27986	PIK3R1	Q9ULD4	BRPF3	9w to 10w
P27986	PIK3R1	Q13191	CBLB	9w to 10w
P27986	PIK3R1	P23258	TUBG1	9w to 10w
P27986	PIK3R1	O15524	SOCS1	9w to 10w
P27986	PIK3R1	Q8WX92	NELFB	9w to 10w
P27986	PIK3R1	P47928	ID4	9w to 10w
P27986	PIK3R1	P19235	EPOR	9w to 10w
P27986	PIK3R1	Q9Y2H0	DLGAP4	9w to 10w
P27986	PIK3R1	P68363	TUBA1B	9w to 10w
P27986	PIK3R1	P35813	PPM1A	9w to 10w
P27986	PIK3R1	P06241	FYN	9w to 10w
P27986	PIK3R1	P49023	PXN	9w to 10w
P27986	PIK3R1	P08473	MME	9w to 10w
P27986	PIK3R1	P56945	BCAR1	9w to 10w
P27986	PIK3R1	Q06418	TYRO3	9w to 10w
P27986	PIK3R1	Q9UBS5	GABBR1	9w to 10w
P27986	PIK3R1	Q9UPX8	SHANK2	9w to 10w
P49662	CASP4	P21796	VDAC1	9w to 10w
[truncated: 6,644 more rows]

## Sheet: nodes in inserted nw
Supplementary Data 5: Cytokine-relevant nodes in the inserted network searched by GO analysis
time point	UniProt accession	gene symbol	Entrez gene ID
EB	Q03135	CAV1	857
EB	O95760	IL33	90865
EB	O95999	BCL10	8915
Purkinje	P02751	FN1	2335
Purkinje	P31483	TIA1	7072
Purkinje	Q7Z2W4	ZC3HAV1	56829
Purkinje	P29350	PTPN6	5777
Purkinje	O00571	DDX3X	1654
Purkinje	P04083	ANXA1	301
Purkinje	Q06187	BTK	695
Purkinje	P55107	GDF10	2662
Purkinje	P43405	SYK	6850
Purkinje	Q8WUI4	HDAC7	51564
Purkinje	P07766	CD3E	916
Purkinje	Q13077	TRAF1	7185
Purkinje	Q04759	PRKCQ	5588
Purkinje	P25942	CD40	958
Purkinje	P14784	IL2RB	3560
Purkinje	O95760	IL33	90865
Purkinje	P29323	EPHB2	2048
Purkinje	P20333	TNFRSF1B	7133
Purkinje	Q15628	TRADD	8717
Purkinje	P00734	F2	2147
Purkinje	Q01201	RELB	5971
Purkinje	Q01804	OTUD4	54726
Purkinje	P29317	EPHA2	1969
Purkinje	P02647	APOA1	335
Purkinje	P30530	AXL	558
Purkinje	P48023	FASLG	356
Purkinje	P51681	CCR5	1234
5w	O94972	TRIM37	4591
5w	P27986	PIK3R1	5295
5w	P08575	PTPRC	5788
5w	P19235	EPOR	2057
5w	O15264	MAPK13	5603
5w	P01584	IL1B	3553
5w	P13500	CCL2	6347
5w	P42574	CASP3	836
5w	P19525	EIF2AK2	5610
5w	P32927	CSF2RB	1439
6w	P55107	GDF10	2662
6w	O00329	PIK3CD	5293
6w	P05112	IL4	3565
6w	P10242	MYB	4602
6w	P31483	TIA1	7072
6w	P29317	EPHA2	1969
6w	Q15654	TRIP6	7205
6w	Q9NPB9	ACKR4	51554
6w	O43353	RIPK2	8767
6w	P55055	NR1H2	7376
6w	Q9BZL6	PRKD2	25865
6w	Q9H4P4	RNF41	10193
6w	P38398	BRCA1	672
6w	P19838	NFKB1	4790
6w	P05106	ITGB3	3690
6w	O60260	PRKN	5071
6w	Q9Y5K6	CD2AP	23607
6w	Q12933	TRAF2	7186
6w	Q9Y2R2	PTPN22	26191
6w	P51114	FXR1	8087
6w	P22894	MMP8	4317
6w	Q92844	TANK	10010
6w	Q92769	HDAC2	3066
6w	P10600	TGFB3	7043
6w	Q01804	OTUD4	54726
6w	Q9NSC5	HOMER3	9454
6w	Q96CA5	BIRC7	79444
6w	P01137	TGFB1	7040
6w	Q96EB6	SIRT1	23411
6w	P10721	KIT	3815
6w	P14778	IL1R1	3554
6w	Q8NFZ8	CADM4	199731
6w	O43823	AKAP8	10270
6w	P15509	CSF2RA	1438
6w	Q04206	RELA	5970
6w	P05305	EDN1	1906
6w	P42224	STAT1	6772
6w	O15111	CHUK	1147
6w	P05067	APP	351
6w	P15529	CD46	4179
6w	Q16666	IFI16	3428
6w	P10912	GHR	2690
6w	O60674	JAK2	3717
6w	P21583	KITLG	4254
6w	P19525	EIF2AK2	5610
6w	P62993	GRB2	2885
6w	P01023	A2M	2
9w	O95999	BCL10	8915
9w	P04156	PRNP	5621
9w	P15509	CSF2RA	1438
9w	P01584	IL1B	3553
9w	P07333	CSF1R	1436
9w	P60033	CD81	975
9w	P18848	ATF4	468
9w	Q8IX07	ZFPM1	161882
9w	P15692	VEGFA	7422
9w	Q07021	C1QBP	708
9w	P01112	HRAS	3265
9w	P19525	EIF2AK2	5610
9w	P10909	CLU	1191
9w	Q01196	RUNX1	861
9w	Q9BUZ4	TRAF4	9618
9w	Q07343	PDE4B	5142
9w	P01024	C3	718
9w	P18510	IL1RN	3557
9w	P10451	SPP1	6696
9w	P29350	PTPN6	5777
9w	Q9BQE4	SELENOS	55829
9w	P51617	IRAK1	3654
9w	Q01082	SPTBN1	6711
9w	Q96RT1	ERBIN	55914
9w	P13612	ITGA4	3676
9w	Q13568	IRF5	3663
9w	P02686	MBP	4155
9w	P16070	CD44	960
9w	P21741	MDK	4192
9w	Q9ULZ2	STAP1	26228
9w	Q9H0E2	TOLLIP	54472
9w	P51681	CCR5	1234
9w	Q15628	TRADD	8717
9w	Q99584	S100A13	6284
9w	Q92890	UFD1	7353
9w	P04839	CYBB	1536
9w	O95760	IL33	90865
9w	Q9C030	TRIM6	117854
9w	Q92974	ARHGEF2	9181
9w	O94817	ATG12	9140
9w	Q8WUH2	TGFBRAP1	9392
9w	P08913	ADRA2A	150
9w	P62942	FKBP1A	2280
9w	P16671	CD36	948
9w	P29275	ADORA2B	136
9w	Q9HCE7	SMURF1	57154
9w	P84022	SMAD3	4088
9w	Q9NSB8	HOMER2	9455
9w	P19438	TNFRSF1A	7132
9w	P43405	SYK	6850
9w	Q15306	IRF4	3662
9w	P36544	CHRNA7	1139
9w	P05090	APOD	347
9w	Q99572	P2RX7	5027
9w	P61769	B2M	567
9w	Q08881	ITK	3702
9w	P27986	PIK3R1	5295
9w	P31994	FCGR2B	2213
9w	P09038	FGF2	2247
9w	P23560	BDNF	627
9w	Q14766	LTBP1	4052
9w	P58753	TIRAP	114609
9w	Q9BZL6	PRKD2	25865
9w	Q92673	SORL1	6653
9w	P21583	KITLG	4254
9w	Q13077	TRAF1	7185
9w	P09769	FGR	2268
9w	P62993	GRB2	2885
9w	P02776	PF4	5196
9w	O15552	FFAR2	2867
9w	P48061	CXCL12	6387
9w	P26992	CNTFR	1271
9w	P26651	ZFP36	7538
9w	P24394	IL4R	3566
9w	P32927	CSF2RB	1439
9w	Q9UPY3	DICER1	23405
9w	P00519	ABL1	25
9w	Q92835	INPP5D	3635
9w	P28799	GRN	2896
9w	Q12933	TRAF2	7186
9w	P40763	STAT3	6774
9w	P25116	F2R	2149
9w	Q13261	IL15RA	3601
9w	P48736	PIK3CG	5294
9w	O94972	TRIM37	4591
9w	P09211	GSTP1	2950
9w	P05106	ITGB3	3690
9w	P49137	MAPKAPK2	9261
9w	Q9NQ66	PLCB1	23236
9w	Q9NSC5	HOMER3	9454
9w	P49662	CASP4	837
9w	P38398	BRCA1	672
9w	P30530	AXL	558
9w	P52803	EFNA5	1946
9w	P02647	APOA1	335
9w	P05121	SERPINE1	5054
9w	P20333	TNFRSF1B	7133
9w	Q16666	IFI16	3428
9w	Q13164	MAPK7	5598
9w	P14210	HGF	3082
9w	P08575	PTPRC	5788
9w	P36897	TGFBR1	7046
9w	Q13287	NMI	9111
9w	O00238	BMPR1B	658
9w	O75326	SEMA7A	8482
9w	P16885	PLCG2	5336
9w	Q9Y4K3	TRAF6	7189
9w	Q14166	TTLL12	23170
9w	P19235	EPOR	2057
9w	O75955	FLOT1	10211
9w	P06858	LPL	4023
9w	Q96EB6	SIRT1	23411
9w	Q99497	PARK7	11315
9w	Q06187	BTK	695
9w	Q13049	TRIM32	22954
9w	P42574	CASP3	836
9w	Q9NYA1	SPHK1	8877
9w	O15519	CFLAR	8837
9w	P42224	STAT1	6772
9w	P01019	AGT	183
9w	Q99836	MYD88	4615
9w	P40189	IL6ST	3572
10w	P14778	IL1R1	3554
10w	O00329	PIK3CD	5293
10w	Q13133	NR1H3	10062
10w	P00519	ABL1	25
10w	Q92985	IRF7	3665
10w	P14210	HGF	3082
10w	P13497	BMP1	649
10w	Q04941	PLP2	5355
10w	P27930	IL1R2	7850
10w	P42574	CASP3	836
10w	Q96GV9	C5orf30	90355
10w	Q9NSB8	HOMER2	9455
10w	P55055	NR1H2	7376
10w	Q9NY93	DDX56	54606
10w	P18509	ADCYAP1	116
10w	P19235	EPOR	2057
10w	O43353	RIPK2	8767
10w	Q9NYA1	SPHK1	8877
10w	Q96LR2	LURAP1	541468
10w	Q9Y2X7	GIT1	28964
10w	Q9NR96	TLR9	54106
10w	P01137	TGFB1	7040
10w	O75582	RPS6KA5	9252
10w	P51692	STAT5B	6777
10w	O95390	GDF11	10220
10w	Q92769	HDAC2	3066
10w	P17693	HLA-G	3135
10w	Q12933	TRAF2	7186
10w	Q9Y6N7	ROBO1	6091
10w	P51617	IRAK1	3654
10w	O75326	SEMA7A	8482
10w	Q15759	MAPK11	5600
10w	P19367	HK1	3098
10w	Q12931	TRAP1	10131
10w	P09086	POU2F2	5452
10w	O75955	FLOT1	10211
10w	Q13049	TRIM32	22954
10w	P55957	BID	637
10w	P05106	ITGB3	3690
10w	Q9UQQ2	SH2B3	10019
10w	Q9HC29	NOD2	64127
10w	P10600	TGFB3	7043
10w	P17706	PTPN2	5771
10w	P21583	KITLG	4254
10w	Q8WUI4	HDAC7	51564
10w	Q9NS15	LTBP3	4054
10w	O75462	CRLF1	9244
10w	Q16666	IFI16	3428
10w	P55107	GDF10	2662
10w	Q14653	IRF3	3661
10w	P10451	SPP1	6696
10w	P54577	YARS	8565
10w	P13727	PRG2	5553
10w	P63000	RAC1	5879
10w	P53567	CEBPG	1054
10w	P01019	AGT	183
10w	P52630	STAT2	6773
10w	P09211	GSTP1	2950
10w	P01023	A2M	2
10w	Q9UM82	SPATA2	9825
10w	Q13077	TRAF1	7185
10w	Q9NSC5	HOMER3	9454
10w	P29590	PML	5371
10w	Q13163	MAP2K5	5607
10w	O00463	TRAF5	7188
12w	Q13077	TRAF1	7185
12w	P08476	INHBA	3624
12w	Q92673	SORL1	6653
12w	Q14790	CASP8	841
12w	P18627	LAG3	3902
12w	Q99607	ELF4	2000
12w	O43541	SMAD6	4091
12w	P09603	CSF1	1435
12w	Q92830	KAT2A	2648
12w	Q05513	PRKCZ	5590
12w	P10909	CLU	1191
12w	P01024	C3	718
12w	Q99584	S100A13	6284
12w	O43187	IRAK2	3656
12w	P19367	HK1	3098
12w	P42574	CASP3	836
12w	Q14213	EBI3	10148
12w	Q16594	TAF9	6880
12w	P29323	EPHB2	2048
12w	P19438	TNFRSF1A	7132
12w	P21741	MDK	4192
12w	P60033	CD81	975
12w	Q53GT1	KLHL22	84861
12w	Q9UJ41	RABGEF1	27342
12w	Q9HBG7	LY9	4063
12w	Q9Y4E8	USP15	9958
12w	P58753	TIRAP	114609
12w	Q04206	RELA	5970
12w	Q9HCE7	SMURF1	57154
12w	Q9NSC5	HOMER3	9454
12w	P01584	IL1B	3553
12w	O00585	CCL21	6366
12w	P15311	EZR	7430
12w	P29350	PTPN6	5777
12w	P15509	CSF2RA	1438
12w	P49768	PSEN1	5663
12w	P40763	STAT3	6774
12w	Q92835	INPP5D	3635
12w	O95999	BCL10	8915
12w	P09958	FURIN	5045
12w	Q9BZL6	PRKD2	25865
12w	Q86XR7	TICAM2	353376
12w	O00329	PIK3CD	5293
12w	Q9UNH7	SNX6	58533
12w	Q9BQE4	SELENOS	55829
12w	P05106	ITGB3	3690
12w	P31994	FCGR2B	2213
12w	Q9BXL7	CARD11	84433
12w	Q92974	ARHGEF2	9181
12w	Q9NYA1	SPHK1	8877
12w	P19235	EPOR	2057
12w	Q13287	NMI	9111
12w	P51692	STAT5B	6777
12w	P13498	CYBA	1535
12w	P41159	LEP	3952
12w	Q96CA5	BIRC7	79444
12w	Q13163	MAP2K5	5607
12w	O95267	RASGRP1	10125
12w	Q9H171	ZBP1	81030
12w	O75326	SEMA7A	8482
12w	P26992	CNTFR	1271
12w	P19838	NFKB1	4790
12w	Q9H4P4	RNF41	10193
12w	Q8TEU8	WFIKKN2	124857
12w	P16885	PLCG2	5336
12w	O60603	TLR2	7097
12w	P21583	KITLG	4254
12w	Q8WUH2	TGFBRAP1	9392
12w	P19525	EIF2AK2	5610
12w	P19174	PLCG1	5335
12w	Q04941	PLP2	5355
12w	P61769	B2M	567
12w	O94972	TRIM37	4591
12w	P12644	BMP4	652
12w	Q92985	IRF7	3665
12w	O75955	FLOT1	10211
12w	O43353	RIPK2	8767
12w	P09211	GSTP1	2950
12w	P01033	TIMP1	7076
12w	O94817	ATG12	9140
12w	P18510	IL1RN	3557
12w	P21810	BGN	633
12w	P00519	ABL1	25
12w	Q14766	LTBP1	4052
12w	Q99836	MYD88	4615
12w	Q9GZX9	TWSG1	57045
12w	Q14393	GAS6	2621
12w	Q13158	FADD	8772
12w	Q13571	LAPTM5	7805
12w	O43918	AIRE	326
12w	Q9NZJ5	EIF2AK3	9451
12w	P49591	SARS	6301
12w	P16070	CD44	960
12w	Q09428	ABCC8	6833
12w	P10242	MYB	4602
12w	P48551	IFNAR2	3455
12w	P42224	STAT1	6772
12w	P27986	PIK3R1	5295
12w	P12931	SRC	6714
12w	Q5VWQ8	DAB2IP	153090
12w	P41240	CSK	1445
12w	O00292	LEFTY2	7044
12w	P07333	CSF1R	1436
12w	P28799	GRN	2896
12w	Q9H0E2	TOLLIP	54472
12w	Q16666	IFI16	3428
18w	P05112	IL4	3565
18w	Q9H1D9	POLR3F	10621
18w	P27540	ARNT	405
18w	O00755	WNT7A	7476
18w	Q13287	NMI	9111
18w	P51617	IRAK1	3654
18w	O43823	AKAP8	10270
18w	Q9NSC5	HOMER3	9454
18w	Q9H0E2	TOLLIP	54472
18w	Q9HCE7	SMURF1	57154
18w	Q13049	TRIM32	22954
18w	O95390	GDF11	10220
18w	P15529	CD46	4179
18w	P58753	TIRAP	114609
18w	Q9UIV1	CNOT7	29883
18w	P49407	ARRB1	408
18w	P21754	ZP3	7784
18w	P42702	LIFR	3977
18w	Q86Y07	VRK2	7444
18w	P05423	POLR3D	661
18w	Q9UNH7	SNX6	58533
18w	Q99572	P2RX7	5027
18w	P24394	IL4R	3566
18w	P42224	STAT1	6772
18w	Q13618	CUL3	8452
18w	P01137	TGFB1	7040
18w	P19174	PLCG1	5335
18w	P01023	A2M	2
18w	P15509	CSF2RA	1438
18w	P14373	TRIM27	5987
18w	P09529	INHBB	3625
18w	P09769	FGR	2268
18w	P28799	GRN	2896
18w	P55055	NR1H2	7376
18w	Q01804	OTUD4	54726
18w	P40763	STAT3	6774
18w	O60936	NOL3	8996
18w	Q15910	EZH2	2146
18w	Q9UM82	SPATA2	9825
18w	Q9UHD2	TBK1	29110
18w	Q9Y5K6	CD2AP	23607
18w	Q9NSB8	HOMER2	9455
18w	P17676	CEBPB	1051
18w	Q9Y2M5	KLHL20	27252
18w	Q9Y6N7	ROBO1	6091
18w	P42574	CASP3	836
18w	Q92844	TANK	10010
18w	Q9GZX9	TWSG1	57045
18w	Q9NZ08	ERAP1	51752
18w	P55107	GDF10	2662
18w	Q92769	HDAC2	3066
18w	P41271	NBL1	4681
18w	O00548	DLL1	28514
18w	Q13873	BMPR2	659
18w	Q92905	COPS5	10987
18w	P78324	SIRPA	140885
18w	P01019	AGT	183
18w	P14174	MIF	4282
18w	P29317	EPHA2	1969
18w	P05106	ITGB3	3690
18w	P51692	STAT5B	6777
18w	P13497	BMP1	649
18w	P60033	CD81	975
18w	O43508	TNFSF12	8742
18w	P04792	HSPB1	3315
18w	P08238	HSP90AB1	3326
18w	Q9NPB9	ACKR4	51554
18w	Q9NY93	DDX56	54606
18w	P19525	EIF2AK2	5610
18w	Q13077	TRAF1	7185
18w	P62820	RAB1A	5861
18w	Q92890	UFD1	7353
18w	P84022	SMAD3	4088
18w	O15111	CHUK	1147
18w	Q01082	SPTBN1	6711
18w	P27930	IL1R2	7850
18w	Q96FA3	PELI1	57162
18w	P10721	KIT	3815
18w	P09211	GSTP1	2950
18w	P10600	TGFB3	7043
18w	Q92673	SORL1	6653
18w	P07900	HSP90AA1	3320
18w	P19838	NFKB1	4790
18w	P21583	KITLG	4254
18w	P19235	EPOR	2057
18w	O00329	PIK3CD	5293
18w	P31483	TIA1	7072
18w	Q9H1Y0	ATG5	9474
18w	Q16666	IFI16	3428
18w	P14778	IL1R1	3554
18w	P36888	FLT3	2322
18w	Q9Y2X7	GIT1	28964
18w	Q8NFZ8	CADM4	199731
Purkinje	P15692	VEGFA	7422
Purkinje	P05161	ISG15	9636
Purkinje	Q7RTR2	NLRC3	197358
Purkinje	P35228	NOS2	4843
Purkinje	P08174	CD55	1604
Purkinje	Q99062	CSF3R	1441
Purkinje	P20749	BCL3	602
Purkinje	Q01638	IL1RL1	9173
Purkinje	Q3KP66	INAVA	55765
Purkinje	O00206	TLR4	7099
Purkinje	Q9H257	CARD9	64170
5w	Q96MX0	CMTM3	123920
5w	Q14699	RFTN1	23180
5w	Q9UIB8	CD84	8832
5w	Q9HBG7	LY9	4063
5w	P16619	CCL3L1	6349
9w	Q14627	IL13RA2	3598
9w	O15444	CCL25	6370
9w	P13500	CCL2	6347
9w	Q93097	WNT2B	7482
9w	Q02556	IRF8	3394
9w	P10747	CD28	940
9w	Q99062	CSF3R	1441
9w	Q9BT88	SYT11	23208
9w	P13726	F3	2152
9w	O60936	NOL3	8996
9w	Q08117	AES	166
9w	Q01650	SLC7A5	8140
9w	O75509	TNFRSF21	27242
9w	P38484	IFNGR2	3460
9w	P25105	PTAFR	5724
9w	Q5VWK5	IL23R	149233
9w	Q99650	OSMR	9180
9w	P35398	RORA	6095
9w	Q03989	ARID5A	10865
9w	O15455	TLR3	7098
9w	P25106	ACKR3	57007
9w	P09917	ALOX5	240
9w	P30273	FCER1G	2207
10w	Q9BQE4	SELENOS	55829
10w	Q9Y576	ASB1	51665
10w	Q02952	AKAP12	9590
10w	Q96RD7	PANX1	24145
10w	Q16610	ECM1	1893
10w	O15273	TCAP	8557
12w	P01019	AGT	183
12w	P02778	CXCL10	3627
12w	Q15399	TLR1	7096
12w	Q16581	C3AR1	719
12w	P23560	BDNF	627
12w	P10600	TGFB3	7043
12w	A6NC98	CCDC88B	283234
12w	O95786	DDX58	23586
18w	P36544	CHRNA7	1139
18w	O75955	FLOT1	10211
18w	O75326	SEMA7A	8482
18w	Q9NYA1	SPHK1	8877
18w	P35354	PTGS2	5743
18w	P61086	UBE2K	3093
18w	Q9BT67	NDFIP1	80762
18w	Q9UN36	NDRG2	57447
18w	O75995	SASH3	54440
18w	Q8WUD1	RAB2B	84932
18w	Q08722	CD47	961
18w	O14730	RIOK3	8780
18w	Q92990	GLMN	11146
18w	Q9H0F6	SHARPIN	81858
18w	O15156	ZBTB7B	51043
18w	Q13253	NOG	9241
18w	Q9BU40	CHRDL1	91851
18w	O95256	IL18RAP	8807
18w	P42701	IL12RB1	3594
28w	P17676	CEBPB	1051
28w	O00329	PIK3CD	5293
28w	O43353	RIPK2	8767
28w	P08238	HSP90AB1	3326
28w	P09211	GSTP1	2950
28w	P04792	HSPB1	3315
28w	O60936	NOL3	8996
28w	P84022	SMAD3	4088
28w	P12931	SRC	6714
28w	Q96EB6	SIRT1	23411
28w	Q9BUI4	POLR3C	10623
28w	Q14160	SCRIB	23513
28w	Q9NQ66	PLCB1	23236
28w	Q07021	C1QBP	708
28w	Q96GF1	RNF185	91445
28w	P98170	XIAP	331
28w	P26583	HMGB2	3148
28w	Q96J02	ITCH	83737
28w	P43034	PAFAH1B1	5048
28w	Q9UKG1	APPL1	26060
28w	Q9NSC5	HOMER3	9454
28w	Q04206	RELA	5970
28w	P28799	GRN	2896
28w	P42574	CASP3	836
28w	P61086	UBE2K	3093
28w	O15111	CHUK	1147
28w	O94972	TRIM37	4591
28w	Q13618	CUL3	8452
28w	P13497	BMP1	649
28w	Q13227	GPS2	2874
28w	P02686	MBP	4155
28w	Q9NPH3	IL1RAP	3556
28w	Q13158	FADD	8772
28w	O43187	IRAK2	3656
28w	Q9BT88	SYT11	23208
28w	P19438	TNFRSF1A	7132
28w	P08697	SERPINF2	5345
28w	P32121	ARRB2	409
28w	P51617	IRAK1	3654
28w	O75582	RPS6KA5	9252
28w	P19235	EPOR	2057
28w	P26651	ZFP36	7538
28w	Q96MX0	CMTM3	123920
28w	P21741	MDK	4192
28w	O75116	ROCK2	9475
28w	Q9H2U1	DHX36	170506
28w	P31483	TIA1	7072
28w	Q01804	OTUD4	54726
28w	P10909	CLU	1191
28w	Q3V6T2	CCDC88A	55704
28w	O60674	JAK2	3717
28w	O95390	GDF11	10220
28w	Q9Y4E8	USP15	9958
28w	P21810	BGN	633
28w	O94826	TOMM70	9868
28w	P09958	FURIN	5045
28w	P01024	C3	718
28w	P26992	CNTFR	1271
28w	Q16619	CTF1	1489
28w	Q9Y2X7	GIT1	28964
28w	Q9UQQ2	SH2B3	10019
28w	Q13571	LAPTM5	7805
28w	Q8N2S1	LTBP4	8425
28w	P10721	KIT	3815
28w	P10914	IRF1	3659
28w	Q02556	IRF8	3394
28w	Q13873	BMPR2	659
28w	Q6Y7W6	GIGYF2	26058
28w	Q92673	SORL1	6653
28w	Q9NS15	LTBP3	4054
28w	P10747	CD28	940
28w	Q12913	PTPRJ	5795
28w	P07333	CSF1R	1436
28w	O75326	SEMA7A	8482
28w	Q9H1J7	WNT5B	81029
28w	P16871	IL7R	3575
28w	Q9NQC7	CYLD	1540
28w	P25116	F2R	2149
28w	P18627	LAG3	3902
28w	Q9ULZ3	PYCARD	29108
28w	P13498	CYBA	1535
28w	P35398	RORA	6095
28w	P04233	CD74	972
28w	Q8WUD1	RAB2B	84932
28w	Q8WUA8	TSKU	25987
28w	Q14699	RFTN1	23180
28w	P33897	ABCD1	215
28w	Q9UBJ2	ABCD2	225
28w	Q9GZX9	TWSG1	57045
28w	P13500	CCL2	6347
28w	Q9H7M9	VSIR	64115
28w	P04839	CYBB	1536
28w	P21583	KITLG	4254
28w	Q7Z698	SPRED2	200734
28w	Q7Z699	SPRED1	161742
28w	Q9NZJ5	EIF2AK3	9451
28w	Q09428	ABCC8	6833
28w	P09603	CSF1	1435

## Sheet: edges in inserted nw
Supplementary Data 5: Cytokine-relevant edges in the inserted network
source		target		time point
UniProt accession	gene symbol	UniProt accession	gene symbol
P62807	HIST1H2BF	O95760	IL33	iPS to EB
P62807	HIST1H2BF	O95999	BCL10	iPS to EB
P62807	HIST1H2BF	Q03135	CAV1	iPS to EB
Q9NR50	EIF2B3	P29317	EPHA2	EB to Purkinje
P67809	YBX1	O00571	DDX3X	EB to Purkinje
P67809	YBX1	P04083	ANXA1	EB to Purkinje
P67809	YBX1	P15692	VEGFA	EB to Purkinje
P78545	ELF3	O00571	DDX3X	EB to Purkinje
P78545	ELF3	P05161	ISG15	EB to Purkinje
P78545	ELF3	Q7RTR2	NLRC3	EB to Purkinje
Q03135	CAV1	P08034	GJB1	EB to Purkinje
Q03135	CAV1	P10586	PTPRF	EB to Purkinje
Q03135	CAV1	Q9UQ49	NEU3	EB to Purkinje
Q03135	CAV1	P09619	PDGFRB	EB to Purkinje
Q03135	CAV1	P05362	ICAM1	EB to Purkinje
Q03135	CAV1	P35568	IRS1	EB to Purkinje
Q03135	CAV1	Q92482	AQP3	EB to Purkinje
Q03135	CAV1	Q14134	TRIM29	EB to Purkinje
Q03135	CAV1	P35221	CTNNA1	EB to Purkinje
Q03135	CAV1	Q14974	KPNB1	EB to Purkinje
Q03135	CAV1	O75815	BCAR3	EB to Purkinje
Q03135	CAV1	P17302	GJA1	EB to Purkinje
Q03135	CAV1	P29350	PTPN6	EB to Purkinje
Q03135	CAV1	P50281	MMP14	EB to Purkinje
Q03135	CAV1	P35228	NOS2	EB to Purkinje
Q03135	CAV1	P21453	S1PR1	EB to Purkinje
Q03135	CAV1	Q04695	KRT17	EB to Purkinje
Q03135	CAV1	Q06187	BTK	EB to Purkinje
Q03135	CAV1	P10599	TXN	EB to Purkinje
Q03135	CAV1	P52597	HNRNPF	EB to Purkinje
Q03135	CAV1	P62807	HIST1H2BF	EB to Purkinje
Q03135	CAV1	P25942	CD40	EB to Purkinje
Q03135	CAV1	P29033	GJB2	EB to Purkinje
Q03135	CAV1	P35243	RCVRN	EB to Purkinje
Q03135	CAV1	P55259	GP2	EB to Purkinje
Q03135	CAV1	P17612	PRKACA	EB to Purkinje
Q03135	CAV1	P06702	S100A9	EB to Purkinje
Q03135	CAV1	Q15628	TRADD	EB to Purkinje
Q03135	CAV1	Q96JH8	RADIL	EB to Purkinje
Q03135	CAV1	Q14192	FHL2	EB to Purkinje
Q03135	CAV1	P29317	EPHA2	EB to Purkinje
Q03135	CAV1	P29474	NOS3	EB to Purkinje
Q03135	CAV1	P35968	KDR	EB to Purkinje
Q03135	CAV1	P02533	KRT14	EB to Purkinje
Q03135	CAV1	P17936	IGFBP3	EB to Purkinje
Q03135	CAV1	P04626	ERBB2	EB to Purkinje
Q03135	CAV1	Q92667	AKAP1	EB to Purkinje
Q03135	CAV1	P13647	KRT5	EB to Purkinje
Q03135	CAV1	Q14451	GRB7	EB to Purkinje
Q03135	CAV1	P00533	EGFR	EB to Purkinje
Q03135	CAV1	P20333	TNFRSF1B	EB to Purkinje
Q03135	CAV1	Q10588	BST1	EB to Purkinje
Q03135	CAV1	Q15835	GRK1	EB to Purkinje
Q03135	CAV1	P20264	POU3F3	EB to Purkinje
Q03135	CAV1	P02538	KRT6A	EB to Purkinje
Q03135	CAV1	P04264	KRT1	EB to Purkinje
Q03135	CAV1	Q9Y6H8	GJA3	EB to Purkinje
Q03135	CAV1	P24530	EDNRB	EB to Purkinje
Q03135	CAV1	P68366	TUBA4A	EB to Purkinje
P11021	HSPA5	O00571	DDX3X	EB to Purkinje
P11021	HSPA5	P20333	TNFRSF1B	EB to Purkinje
P11021	HSPA5	P29317	EPHA2	EB to Purkinje
P11021	HSPA5	Q01201	RELB	EB to Purkinje
P06239	LCK	P43405	SYK	EB to Purkinje
P06239	LCK	P08174	CD55	EB to Purkinje
P06239	LCK	P29350	PTPN6	EB to Purkinje
P06239	LCK	Q99062	CSF3R	EB to Purkinje
P06239	LCK	Q04759	PRKCQ	EB to Purkinje
P06239	LCK	P07766	CD3E	EB to Purkinje
P06239	LCK	P04083	ANXA1	EB to Purkinje
P06239	LCK	P20749	BCL3	EB to Purkinje
P06239	LCK	P51681	CCR5	EB to Purkinje
P06239	LCK	P30530	AXL	EB to Purkinje
P06239	LCK	P48023	FASLG	EB to Purkinje
P06239	LCK	P14784	IL2RB	EB to Purkinje
P06239	LCK	O00571	DDX3X	EB to Purkinje
Q9H5V8	CDCP1	P02751	FN1	EB to Purkinje
Q9H5V8	CDCP1	P29317	EPHA2	EB to Purkinje
Q9H5V8	CDCP1	P02647	APOA1	EB to Purkinje
P0C0S8	HIST1H2AM	O95760	IL33	EB to Purkinje
P02538	KRT6A	P00734	F2	EB to Purkinje
P02538	KRT6A	P02751	FN1	EB to Purkinje
P02538	KRT6A	P29317	EPHA2	EB to Purkinje
P02538	KRT6A	P02647	APOA1	EB to Purkinje
P02538	KRT6A	O00571	DDX3X	EB to Purkinje
P02538	KRT6A	Q7Z2W4	ZC3HAV1	EB to Purkinje
Q9NSD9	FARSB	O00571	DDX3X	EB to Purkinje
Q9NSD9	FARSB	P04083	ANXA1	EB to Purkinje
P34931	HSPA1L	P20333	TNFRSF1B	EB to Purkinje
P34931	HSPA1L	Q01201	RELB	EB to Purkinje
P34931	HSPA1L	Q13077	TRAF1	EB to Purkinje
P34931	HSPA1L	Q15628	TRADD	EB to Purkinje
P98172	EFNB1	P29317	EPHA2	EB to Purkinje
P98172	EFNB1	P29323	EPHB2	EB to Purkinje
Q92796	DLG3	P04083	ANXA1	EB to Purkinje
Q71U36	TUBA1A	O00571	DDX3X	EB to Purkinje
Q71U36	TUBA1A	P04083	ANXA1	EB to Purkinje
Q71U36	TUBA1A	P29317	EPHA2	EB to Purkinje
Q71U36	TUBA1A	P31483	TIA1	EB to Purkinje
Q71U36	TUBA1A	Q01804	OTUD4	EB to Purkinje
Q13268	DHRS2	O00571	DDX3X	EB to Purkinje
Q13268	DHRS2	P04083	ANXA1	EB to Purkinje
O95760	IL33	Q01638	IL1RL1	EB to Purkinje
O95760	IL33	P0C0S8	HIST1H2AM	EB to Purkinje
O95760	IL33	P62807	HIST1H2BF	EB to Purkinje
P02533	KRT14	P02751	FN1	EB to Purkinje
P02533	KRT14	Q15628	TRADD	EB to Purkinje
P02533	KRT14	P29317	EPHA2	EB to Purkinje
P02533	KRT14	Q7Z2W4	ZC3HAV1	EB to Purkinje
P02533	KRT14	P02647	APOA1	EB to Purkinje
P02533	KRT14	O00571	DDX3X	EB to Purkinje
P02533	KRT14	P55107	GDF10	EB to Purkinje
P31947	SFN	Q3KP66	INAVA	EB to Purkinje
P31947	SFN	Q8WUI4	HDAC7	EB to Purkinje
P31947	SFN	P29317	EPHA2	EB to Purkinje
O95999	BCL10	O00206	TLR4	EB to Purkinje
O95999	BCL10	P20749	BCL3	EB to Purkinje
O95999	BCL10	Q9Y6K9	IKBKG	EB to Purkinje
O95999	BCL10	Q9BXL6	CARD14	EB to Purkinje
O95999	BCL10	Q9H257	CARD9	EB to Purkinje
O95999	BCL10	Q13489	BIRC3	EB to Purkinje
O95999	BCL10	Q15628	TRADD	EB to Purkinje
O95999	BCL10	P62807	HIST1H2BF	EB to Purkinje
O95999	BCL10	Q04759	PRKCQ	EB to Purkinje
O95999	BCL10	P31749	AKT1	EB to Purkinje
P17844	DDX5	O00571	DDX3X	EB to Purkinje
P17844	DDX5	P04083	ANXA1	EB to Purkinje
P17844	DDX5	Q13077	TRAF1	EB to Purkinje
P02751	FN1	Q16531	DDB1	Purkinje to 5w
P02751	FN1	P18564	ITGB6	Purkinje to 5w
P02751	FN1	Q6PD62	CTR9	Purkinje to 5w
P02751	FN1	Q13129	RLF	Purkinje to 5w
P02751	FN1	P24593	IGFBP5	Purkinje to 5w
P02751	FN1	P48745	NOV	Purkinje to 5w
P02751	FN1	P24821	TNC	Purkinje to 5w
P02751	FN1	P00747	PLG	Purkinje to 5w
P02751	FN1	P00750	PLAT	Purkinje to 5w
P02751	FN1	P05155	SERPING1	Purkinje to 5w
P02751	FN1	Q9UBS5	GABBR1	Purkinje to 5w
P02751	FN1	P04264	KRT1	Purkinje to 5w
P02751	FN1	P14136	GFAP	Purkinje to 5w
P31483	TIA1	O95785	WIZ	Purkinje to 5w
P31483	TIA1	Q16531	DDB1	Purkinje to 5w
P31483	TIA1	Q9Y232	CDYL	Purkinje to 5w
Q7Z2W4	ZC3HAV1	Q8NF37	LPCAT1	Purkinje to 5w
Q7Z2W4	ZC3HAV1	Q9HCC0	MCCC2	Purkinje to 5w
Q7Z2W4	ZC3HAV1	P11498	PC	Purkinje to 5w
Q7Z2W4	ZC3HAV1	P04264	KRT1	Purkinje to 5w
P29350	PTPN6	P20273	CD22	Purkinje to 5w
P29350	PTPN6	P27986	PIK3R1	Purkinje to 5w
P29350	PTPN6	P15498	VAV1	Purkinje to 5w
P29350	PTPN6	P32927	CSF2RB	Purkinje to 5w
P29350	PTPN6	P08575	PTPRC	Purkinje to 5w
P29350	PTPN6	P19235	EPOR	Purkinje to 5w
P29350	PTPN6	Q6GTX8	LAIR1	Purkinje to 5w
Q13489	BIRC3	P42574	CASP3	Purkinje to 5w
P22314	UBA1	O15264	MAPK13	Purkinje to 5w
Q15233	NONO	O15264	MAPK13	Purkinje to 5w
O00571	DDX3X	P09874	PARP1	Purkinje to 5w
O00571	DDX3X	Q9Y6M1	IGF2BP2	Purkinje to 5w
O00571	DDX3X	Q96RP9	GFM1	Purkinje to 5w
O00571	DDX3X	Q8NF37	LPCAT1	Purkinje to 5w
O00571	DDX3X	Q9HCC0	MCCC2	Purkinje to 5w
O00571	DDX3X	Q96KM6	ZNF512B	Purkinje to 5w
O00571	DDX3X	O15264	MAPK13	Purkinje to 5w
O00571	DDX3X	P62807	HIST1H2BF	Purkinje to 5w
O00571	DDX3X	P11498	PC	Purkinje to 5w
O00571	DDX3X	P04264	KRT1	Purkinje to 5w
P06239	LCK	P27986	PIK3R1	Purkinje to 5w
P06239	LCK	P32927	CSF2RB	Purkinje to 5w
P06239	LCK	P08575	PTPRC	Purkinje to 5w
P04626	ERBB2	P27986	PIK3R1	Purkinje to 5w
P04626	ERBB2	P08575	PTPRC	Purkinje to 5w
P04083	ANXA1	P62807	HIST1H2BF	Purkinje to 5w
P50607	TUB	P27986	PIK3R1	Purkinje to 5w
P31749	AKT1	P42574	CASP3	Purkinje to 5w
P31749	AKT1	P27986	PIK3R1	Purkinje to 5w
P24158	PRTN3	P01584	IL1B	Purkinje to 5w
P05549	TFAP2A	P42574	CASP3	Purkinje to 5w
P00338	LDHA	O15264	MAPK13	Purkinje to 5w
Q06187	BTK	Q68EM7	ARHGAP17	Purkinje to 5w
Q06187	BTK	P42768	WAS	Purkinje to 5w
Q06187	BTK	P15498	VAV1	Purkinje to 5w
Q06187	BTK	Q96MX0	CMTM3	Purkinje to 5w
Q06187	BTK	Q14699	RFTN1	Purkinje to 5w
P55107	GDF10	Q6PD62	CTR9	Purkinje to 5w
P55107	GDF10	P00747	PLG	Purkinje to 5w
P55107	GDF10	P04264	KRT1	Purkinje to 5w
P42229	STAT5A	P19235	EPOR	Purkinje to 5w
P43405	SYK	P05107	ITGB2	Purkinje to 5w
P43405	SYK	P14317	HCLS1	Purkinje to 5w
P43405	SYK	P15498	VAV1	Purkinje to 5w
P43405	SYK	P19235	EPOR	Purkinje to 5w
P43405	SYK	P20273	CD22	Purkinje to 5w
P43405	SYK	P27986	PIK3R1	Purkinje to 5w
P43405	SYK	P32927	CSF2RB	Purkinje to 5w
P43405	SYK	Q14247	CTTN	Purkinje to 5w
P10398	ARAF	P27986	PIK3R1	Purkinje to 5w
P09619	PDGFRB	P08575	PTPRC	Purkinje to 5w
P09619	PDGFRB	P19525	EIF2AK2	Purkinje to 5w
P09619	PDGFRB	P27986	PIK3R1	Purkinje to 5w
P35968	KDR	P32927	CSF2RB	Purkinje to 5w
Q8WUI4	HDAC7	Q9UKT9	IKZF3	Purkinje to 5w
Q8WUI4	HDAC7	Q03181	PPARD	Purkinje to 5w
P06127	CD5	P27986	PIK3R1	Purkinje to 5w
P40259	CD79B	P08575	PTPRC	Purkinje to 5w
P07766	CD3E	O43639	NCK2	Purkinje to 5w
P07766	CD3E	P15498	VAV1	Purkinje to 5w
P07766	CD3E	P27986	PIK3R1	Purkinje to 5w
P07766	CD3E	Q12929	EPS8	Purkinje to 5w
P11912	CD79A	P08575	PTPRC	Purkinje to 5w
P35568	IRS1	P08575	PTPRC	Purkinje to 5w
P35568	IRS1	P27986	PIK3R1	Purkinje to 5w
Q16777	HIST2H2AC	P19525	EIF2AK2	Purkinje to 5w
P23526	AHCY	O15264	MAPK13	Purkinje to 5w
P07288	KLK3	P19235	EPOR	Purkinje to 5w
Q13077	TRAF1	P42574	CASP3	Purkinje to 5w
Q13077	TRAF1	O94972	TRIM37	Purkinje to 5w
Q13077	TRAF1	P63261	ACTG1	Purkinje to 5w
Q16827	PTPRO	P19235	EPOR	Purkinje to 5w
Q04759	PRKCQ	P42574	CASP3	Purkinje to 5w
Q04759	PRKCQ	P15498	VAV1	Purkinje to 5w
Q04759	PRKCQ	P26038	MSN	Purkinje to 5w
P00558	PGK1	O15264	MAPK13	Purkinje to 5w
P08670	VIM	P42574	CASP3	Purkinje to 5w
P25942	CD40	P27986	PIK3R1	Purkinje to 5w
P14784	IL2RB	P27986	PIK3R1	Purkinje to 5w
O95760	IL33	P62807	HIST1H2BF	Purkinje to 5w
P29323	EPHB2	Q02750	MAP2K1	Purkinje to 5w
P29323	EPHB2	O60229	KALRN	Purkinje to 5w
P20333	TNFRSF1B	Q01813	PFKP	Purkinje to 5w
P20333	TNFRSF1B	Q16531	DDB1	Purkinje to 5w
P20333	TNFRSF1B	O94972	TRIM37	Purkinje to 5w
P20333	TNFRSF1B	P61619	SEC61A1	Purkinje to 5w
P20333	TNFRSF1B	Q96EY1	DNAJA3	Purkinje to 5w
P20333	TNFRSF1B	Q96CX2	KCTD12	Purkinje to 5w
P20333	TNFRSF1B	P63261	ACTG1	Purkinje to 5w
P20333	TNFRSF1B	Q9HAV4	XPO5	Purkinje to 5w
Q15628	TRADD	Q13033	STRN3	Purkinje to 5w
Q15628	TRADD	P63261	ACTG1	Purkinje to 5w
P00533	EGFR	P27986	PIK3R1	Purkinje to 5w
P00533	EGFR	P08575	PTPRC	Purkinje to 5w
P00734	F2	P05155	SERPING1	Purkinje to 5w
P00734	F2	P24593	IGFBP5	Purkinje to 5w
P00734	F2	P04264	KRT1	Purkinje to 5w
P00734	F2	P00750	PLAT	Purkinje to 5w
P00734	F2	P14136	GFAP	Purkinje to 5w
O43175	PHGDH	O15264	MAPK13	Purkinje to 5w
O43561	LAT	P27986	PIK3R1	Purkinje to 5w
Q01201	RELB	Q12824	SMARCB1	Purkinje to 5w
Q01201	RELB	P63261	ACTG1	Purkinje to 5w
P12277	CKB	O15264	MAPK13	Purkinje to 5w
Q04912	MST1R	P27986	PIK3R1	Purkinje to 5w
Q04912	MST1R	P19235	EPOR	Purkinje to 5w
Q13588	GRAP	P19235	EPOR	Purkinje to 5w
P25963	NFKBIA	P27986	PIK3R1	Purkinje to 5w
P25963	NFKBIA	P19525	EIF2AK2	Purkinje to 5w
O60880	SH2D1A	Q9UIB8	CD84	Purkinje to 5w
O60880	SH2D1A	Q9HBG7	LY9	Purkinje to 5w
P30041	PRDX6	O15264	MAPK13	Purkinje to 5w
Q01804	OTUD4	P23588	EIF4B	Purkinje to 5w
Q13094	LCP2	P08575	PTPRC	Purkinje to 5w
Q13094	LCP2	P27986	PIK3R1	Purkinje to 5w
P16410	CTLA4	P27986	PIK3R1	Purkinje to 5w
P29317	EPHA2	Q9UBB4	ATXN10	Purkinje to 5w
P29317	EPHA2	P27986	PIK3R1	Purkinje to 5w
P29317	EPHA2	Q96EY1	DNAJA3	Purkinje to 5w
P29317	EPHA2	P56945	BCAR1	Purkinje to 5w
P29317	EPHA2	P62807	HIST1H2BF	Purkinje to 5w
P29317	EPHA2	P04264	KRT1	Purkinje to 5w
P02647	APOA1	Q16531	DDB1	Purkinje to 5w
P02647	APOA1	Q6PD62	CTR9	Purkinje to 5w
P02647	APOA1	P00747	PLG	Purkinje to 5w
P02647	APOA1	Q13129	RLF	Purkinje to 5w
P02647	APOA1	P05155	SERPING1	Purkinje to 5w
P02647	APOA1	Q9UBS5	GABBR1	Purkinje to 5w
P02647	APOA1	P04264	KRT1	Purkinje to 5w
P02647	APOA1	P14136	GFAP	Purkinje to 5w
P30530	AXL	O14672	ADAM10	Purkinje to 5w
P30530	AXL	O43639	NCK2	Purkinje to 5w
P30530	AXL	P27986	PIK3R1	Purkinje to 5w
P37802	TAGLN2	O15264	MAPK13	Purkinje to 5w
P48023	FASLG	P26038	MSN	Purkinje to 5w
P48023	FASLG	P27986	PIK3R1	Purkinje to 5w
P01732	CD8A	P08575	PTPRC	Purkinje to 5w
P51681	CCR5	P13500	CCL2	Purkinje to 5w
P51681	CCR5	P16619	CCL3L1	Purkinje to 5w
Q6PIZ9	TRAT1	P27986	PIK3R1	Purkinje to 5w
P24530	EDNRB	P05305	EDN1	5w to 6w
O94972	TRIM37	P08138	NGFR	5w to 6w
O94972	TRIM37	Q96T60	PNKP	5w to 6w
O94972	TRIM37	Q12933	TRAF2	5w to 6w
O94972	TRIM37	Q13895	BYSL	5w to 6w
O94972	TRIM37	Q9UBZ4	APEX2	5w to 6w
O94972	TRIM37	O43663	PRC1	5w to 6w
O94972	TRIM37	Q92844	TANK	5w to 6w
Q14643	ITPR1	Q9NSC5	HOMER3	5w to 6w
P27986	PIK3R1	Q92988	DLX4	5w to 6w
P27986	PIK3R1	P03372	ESR1	5w to 6w
P27986	PIK3R1	Q05193	DNM1	5w to 6w
P27986	PIK3R1	P06239	LCK	5w to 6w
P27986	PIK3R1	P21333	FLNA	5w to 6w
P27986	PIK3R1	P10912	GHR	5w to 6w
P27986	PIK3R1	Q9H1R2	DUSP15	5w to 6w
P27986	PIK3R1	P10398	ARAF	5w to 6w
P27986	PIK3R1	P62993	GRB2	5w to 6w
P27986	PIK3R1	P19838	NFKB1	5w to 6w
P27986	PIK3R1	P23258	TUBG1	5w to 6w
P27986	PIK3R1	P15509	CSF2RA	5w to 6w
P27986	PIK3R1	O00329	PIK3CD	5w to 6w
P27986	PIK3R1	Q9Y5K6	CD2AP	5w to 6w
P27986	PIK3R1	O60674	JAK2	5w to 6w
P27986	PIK3R1	P29317	EPHA2	5w to 6w
P27986	PIK3R1	Q9Y534	CSDC2	5w to 6w
P27986	PIK3R1	Q9H1H9	KIF13A	5w to 6w
P27986	PIK3R1	P38398	BRCA1	5w to 6w
P27986	PIK3R1	Q96PE3	INPP4A	5w to 6w
P27986	PIK3R1	P56945	BCAR1	5w to 6w
P27986	PIK3R1	Q9ULD4	BRPF3	5w to 6w
P27986	PIK3R1	Q9UBS5	GABBR1	5w to 6w
P27986	PIK3R1	P14778	IL1R1	5w to 6w
P27986	PIK3R1	P10721	KIT	5w to 6w
P27986	PIK3R1	O14964	HGS	5w to 6w
P27986	PIK3R1	O95455	TGDS	5w to 6w
P27986	PIK3R1	Q13191	CBLB	5w to 6w
O60341	KDM1A	Q92769	HDAC2	5w to 6w
Q14247	CTTN	P62993	GRB2	5w to 6w
Q12929	EPS8	P05106	ITGB3	5w to 6w
P08575	PTPRC	P27361	MAPK3	5w to 6w
P08575	PTPRC	P10912	GHR	5w to 6w
P08575	PTPRC	Q99569	PKP4	5w to 6w
P08575	PTPRC	O60674	JAK2	5w to 6w
P08575	PTPRC	P06239	LCK	5w to 6w
P08575	PTPRC	P62993	GRB2	5w to 6w
P08575	PTPRC	Q8ND30	PPFIBP2	5w to 6w
P08575	PTPRC	P20701	ITGAL	5w to 6w
Q9UQM7	CAMK2A	O60260	PRKN	5w to 6w
Q68EM7	ARHGAP17	P62993	GRB2	5w to 6w
Q9P2H0	CEP126	P51114	FXR1	5w to 6w
P56945	BCAR1	Q15654	TRIP6	5w to 6w
P56945	BCAR1	Q9Y5K6	CD2AP	5w to 6w
P56945	BCAR1	P29317	EPHA2	5w to 6w
P56945	BCAR1	P62993	GRB2	5w to 6w
Q9Y232	CDYL	P31483	TIA1	5w to 6w
Q9Y232	CDYL	Q92769	HDAC2	5w to 6w
Q9NY61	AATF	Q04206	RELA	5w to 6w
Q12834	CDC20	Q92769	HDAC2	5w to 6w
Q04917	YWHAH	O60260	PRKN	5w to 6w
Q04917	YWHAH	Q9BZL6	PRKD2	5w to 6w
Q04917	YWHAH	Q9H4P4	RNF41	5w to 6w
P17947	SPI1	P19838	NFKB1	5w to 6w
O43684	BUB3	Q92769	HDAC2	5w to 6w
Q99750	MDFI	P55055	NR1H2	5w to 6w
P19235	EPOR	P27361	MAPK3	5w to 6w
P19235	EPOR	O60674	JAK2	5w to 6w
P19235	EPOR	P10721	KIT	5w to 6w
P19235	EPOR	P62993	GRB2	5w to 6w
P19235	EPOR	P21583	KITLG	5w to 6w
Q99759	MAP3K3	O15111	CHUK	5w to 6w
Q99759	MAP3K3	P38398	BRCA1	5w to 6w
Q9NPF5	DMAP1	Q92769	HDAC2	5w to 6w
P42768	WAS	P62993	GRB2	5w to 6w
P42768	WAS	Q9Y2R2	PTPN22	5w to 6w
O14672	ADAM10	P62993	GRB2	5w to 6w
Q8WWI1	LMO7	P62993	GRB2	5w to 6w
P63261	ACTG1	O43353	RIPK2	5w to 6w
P63261	ACTG1	Q12933	TRAF2	5w to 6w
P63261	ACTG1	O15111	CHUK	5w to 6w
P63261	ACTG1	P62993	GRB2	5w to 6w
P63261	ACTG1	Q04206	RELA	5w to 6w
P63261	ACTG1	P19838	NFKB1	5w to 6w
P09874	PARP1	Q04206	RELA	5w to 6w
P09874	PARP1	Q12933	TRAF2	5w to 6w
P09874	PARP1	P19838	NFKB1	5w to 6w
Q12824	SMARCB1	Q92769	HDAC2	5w to 6w
Q12824	SMARCB1	P38398	BRCA1	5w to 6w
P62807	HIST1H2BF	P62993	GRB2	5w to 6w
P62807	HIST1H2BF	Q96EB6	SIRT1	5w to 6w
P62807	HIST1H2BF	Q92769	HDAC2	5w to 6w
P62807	HIST1H2BF	P29317	EPHA2	5w to 6w
Q9UBS5	GABBR1	P62993	GRB2	5w to 6w
O15264	MAPK13	P09874	PARP1	5w to 6w
O15264	MAPK13	P49321	NASP	5w to 6w
O15264	MAPK13	P63104	YWHAZ	5w to 6w
O15264	MAPK13	P18669	PGAM1	5w to 6w
O15264	MAPK13	P46940	IQGAP1	5w to 6w
O15264	MAPK13	Q86XL3	ANKLE2	5w to 6w
O15264	MAPK13	Q8IW41	MAPKAPK5	5w to 6w
O15264	MAPK13	P12277	CKB	5w to 6w
P14136	GFAP	P05067	APP	5w to 6w
O95785	WIZ	P31483	TIA1	5w to 6w
P18564	ITGB6	P10600	TGFB3	5w to 6w
P18564	ITGB6	P01137	TGFB1	5w to 6w
P01584	IL1B	P14778	IL1R1	5w to 6w
P01584	IL1B	P01023	A2M	5w to 6w
P55210	CASP7	Q96CA5	BIRC7	5w to 6w
P55210	CASP7	P19525	EIF2AK2	5w to 6w
Q969H4	CNKSR1	Q8NFZ8	CADM4	5w to 6w
Q14451	GRB7	P10721	KIT	5w to 6w
Q14451	GRB7	P62993	GRB2	5w to 6w
Q96CX2	KCTD12	O43353	RIPK2	5w to 6w
Q96CX2	KCTD12	Q04206	RELA	5w to 6w
Q6PD62	CTR9	P55107	GDF10	5w to 6w
P19397	CD53	P05112	IL4	5w to 6w
P55211	CASP9	Q96CA5	BIRC7	5w to 6w
O43639	NCK2	Q15654	TRIP6	5w to 6w
O43639	NCK2	P62993	GRB2	5w to 6w
O14757	CHEK1	Q04206	RELA	5w to 6w
O14757	CHEK1	P38398	BRCA1	5w to 6w
P26038	MSN	P15529	CD46	5w to 6w
Q02363	ID2	Q16666	IFI16	5w to 6w
Q03181	PPARD	Q92769	HDAC2	5w to 6w
P15498	VAV1	O60674	JAK2	5w to 6w
P15498	VAV1	Q9Y2R2	PTPN22	5w to 6w
P15498	VAV1	P62993	GRB2	5w to 6w
Q9UKT9	IKZF3	Q92769	HDAC2	5w to 6w
Q9UBB4	ATXN10	P29317	EPHA2	5w to 6w
Q9UBB4	ATXN10	P62993	GRB2	5w to 6w
Q9UNY4	TTF2	P10242	MYB	5w to 6w
P13500	CCL2	P22894	MMP8	5w to 6w
P13500	CCL2	Q9NPB9	ACKR4	5w to 6w
Q15650	TRIP4	P19838	NFKB1	5w to 6w
Q15650	TRIP4	Q04206	RELA	5w to 6w
P42574	CASP3	Q96CA5	BIRC7	5w to 6w
P42574	CASP3	P05067	APP	5w to 6w
P42574	CASP3	Q14247	CTTN	5w to 6w
P42574	CASP3	Q9Y2W7	KCNIP3	5w to 6w
P42574	CASP3	O43823	AKAP8	5w to 6w
P42574	CASP3	O60551	NMT2	5w to 6w
P42574	CASP3	P38398	BRCA1	5w to 6w
P42574	CASP3	Q00839	HNRNPU	5w to 6w
P42574	CASP3	Q13464	ROCK1	5w to 6w
P42574	CASP3	P26599	PTBP1	5w to 6w
P42574	CASP3	P56945	BCAR1	5w to 6w
P42574	CASP3	O15151	MDM4	5w to 6w
P42574	CASP3	P28331	NDUFS1	5w to 6w
P42574	CASP3	O76074	PDE5A	5w to 6w
P42574	CASP3	O95831	AIFM1	5w to 6w
P42574	CASP3	P19525	EIF2AK2	5w to 6w
P42574	CASP3	O75475	PSIP1	5w to 6w
Q9NYL9	TMOD3	P62993	GRB2	5w to 6w
Q92934	BAD	P62993	GRB2	5w to 6w
P38919	EIF4A3	P62993	GRB2	5w to 6w
P23588	EIF4B	Q01804	OTUD4	5w to 6w
Q9UIS9	MBD1	Q92769	HDAC2	5w to 6w
O94776	MTA2	Q92769	HDAC2	5w to 6w
Q15311	RALBP1	Q12933	TRAF2	5w to 6w
P00747	PLG	P55107	GDF10	5w to 6w
P14317	HCLS1	P62993	GRB2	5w to 6w
O00410	IPO5	Q92844	TANK	5w to 6w
Q9UKR5	ERG28	P51114	FXR1	5w to 6w
P23528	CFL1	P62993	GRB2	5w to 6w
Q16531	DDB1	P31483	TIA1	5w to 6w
P20273	CD22	P62993	GRB2	5w to 6w
Q00536	CDK16	P38398	BRCA1	5w to 6w
Q96EY1	DNAJA3	O60674	JAK2	5w to 6w
Q96EY1	DNAJA3	P19838	NFKB1	5w to 6w
Q96EY1	DNAJA3	P29317	EPHA2	5w to 6w
Q96EY1	DNAJA3	P38398	BRCA1	5w to 6w
Q96EY1	DNAJA3	P62993	GRB2	5w to 6w
Q96EY1	DNAJA3	Q04206	RELA	5w to 6w
P04216	THY1	P05106	ITGB3	5w to 6w
Q8TDZ2	MICAL1	P62993	GRB2	5w to 6w
P04264	KRT1	P62993	GRB2	5w to 6w
P04264	KRT1	P55107	GDF10	5w to 6w
P04264	KRT1	P10242	MYB	5w to 6w
P04264	KRT1	P29317	EPHA2	5w to 6w
P04264	KRT1	Q92844	TANK	5w to 6w
P51668	UBE2D1	P38398	BRCA1	5w to 6w
P48745	NOV	P05106	ITGB3	5w to 6w
P19525	EIF2AK2	O43422	THAP12	5w to 6w
P19525	EIF2AK2	Q99683	MAP3K5	5w to 6w
P19525	EIF2AK2	P42224	STAT1	5w to 6w
P19525	EIF2AK2	P50579	METAP2	5w to 6w
P19525	EIF2AK2	Q96SI9	STRBP	5w to 6w
P19525	EIF2AK2	O75569	PRKRA	5w to 6w
P19525	EIF2AK2	O15111	CHUK	5w to 6w
P19525	EIF2AK2	Q15723	ELF2	5w to 6w
P32927	CSF2RB	P06239	LCK	5w to 6w
P32927	CSF2RB	P10721	KIT	5w to 6w
P32927	CSF2RB	P15509	CSF2RA	5w to 6w
P32927	CSF2RB	P63104	YWHAZ	5w to 6w
P32927	CSF2RB	O60674	JAK2	5w to 6w
P32927	CSF2RB	P42224	STAT1	5w to 6w
P55107	GDF10	P49221	TGM4	6w to 9w
P55107	GDF10	P02787	TF	6w to 9w
P55107	GDF10	P02647	APOA1	6w to 9w
P55107	GDF10	Q8N5T2	TBC1D19	6w to 9w
P55107	GDF10	Q9NY47	CACNA2D2	6w to 9w
P55107	GDF10	Q969Y2	GTPBP3	6w to 9w
P55107	GDF10	P04264	KRT1	6w to 9w
P55107	GDF10	P10909	CLU	6w to 9w
O00329	PIK3CD	O14787	TNPO2	6w to 9w
O00329	PIK3CD	P01112	HRAS	6w to 9w
O00329	PIK3CD	P21583	KITLG	6w to 9w
O00329	PIK3CD	P27986	PIK3R1	6w to 9w
O00329	PIK3CD	P48736	PIK3CG	6w to 9w
O00329	PIK3CD	Q9H1I8	ASCC2	6w to 9w
O00329	PIK3CD	Q9UKM9	RALY	6w to 9w
O95831	AIFM1	P42574	CASP3	6w to 9w
O95831	AIFM1	Q15628	TRADD	6w to 9w
O95831	AIFM1	P20333	TNFRSF1B	6w to 9w
P05112	IL4	P19397	CD53	6w to 9w
P05112	IL4	P24394	IL4R	6w to 9w
P05112	IL4	Q14627	IL13RA2	6w to 9w
P37840	SNCA	P09769	FGR	6w to 9w
P37840	SNCA	P43405	SYK	6w to 9w
Q02363	ID2	Q16666	IFI16	6w to 9w
Q9HCK5	AGO4	Q9UPY3	DICER1	6w to 9w
P51812	RPS6KA3	P09038	FGF2	6w to 9w
P10242	MYB	Q15911	ZFHX3	6w to 9w
P10242	MYB	Q9UBE8	NLK	6w to 9w
P10242	MYB	Q9H2X6	HIPK2	6w to 9w
P10242	MYB	Q13813	SPTAN1	6w to 9w
P10242	MYB	P08047	SP1	6w to 9w
P10242	MYB	Q9BQG0	MYBBP1A	6w to 9w
P10242	MYB	P04264	KRT1	6w to 9w
P10242	MYB	Q92793	CREBBP	6w to 9w
P48995	TRPC1	Q9NSC5	HOMER3	6w to 9w
Q8WWI1	LMO7	P09211	GSTP1	6w to 9w
Q8WWI1	LMO7	P62993	GRB2	6w to 9w
Q8WWI1	LMO7	Q01082	SPTBN1	6w to 9w
P08138	NGFR	Q15628	TRADD	6w to 9w
P08138	NGFR	Q9BUZ4	TRAF4	6w to 9w
P08138	NGFR	Q12933	TRAF2	6w to 9w
P08138	NGFR	Q9Y4K3	TRAF6	6w to 9w
P08138	NGFR	Q13077	TRAF1	6w to 9w
P08138	NGFR	O94972	TRIM37	6w to 9w
P08138	NGFR	P62993	GRB2	6w to 9w
Q00005	PPP2R2B	Q07021	C1QBP	6w to 9w
Q9ULA0	DNPEP	P01019	AGT	6w to 9w
Q13464	ROCK1	P42574	CASP3	6w to 9w
Q93084	ATP2A3	Q92673	SORL1	6w to 9w
Q9H1R2	DUSP15	P27986	PIK3R1	6w to 9w
Q9H1R2	DUSP15	P00519	ABL1	6w to 9w
Q9H1R2	DUSP15	P62993	GRB2	6w to 9w
P31483	TIA1	O95785	WIZ	6w to 9w
P31483	TIA1	Q14296	FASTK	6w to 9w
P31483	TIA1	P17028	ZNF24	6w to 9w
P31483	TIA1	P27708	CAD	6w to 9w
P25788	PSMA3	P04156	PRNP	6w to 9w
P25788	PSMA3	Q9Y4K3	TRAF6	6w to 9w
O75899	GABBR2	P18848	ATF4	6w to 9w
P29317	EPHA2	P61978	HNRNPK	6w to 9w
P29317	EPHA2	P52803	EFNA5	6w to 9w
P29317	EPHA2	Q9UBB4	ATXN10	6w to 9w
P29317	EPHA2	P52797	EFNA3	6w to 9w
P29317	EPHA2	P31947	SFN	6w to 9w
P29317	EPHA2	P27986	PIK3R1	6w to 9w
P29317	EPHA2	P68104	EEF1A1	6w to 9w
P29317	EPHA2	P35221	CTNNA1	6w to 9w
P29317	EPHA2	P49023	PXN	6w to 9w
P29317	EPHA2	O75815	BCAR3	6w to 9w
P29317	EPHA2	P16615	ATP2A2	6w to 9w
P29317	EPHA2	P20827	EFNA1	6w to 9w
P29317	EPHA2	Q99959	PKP2	6w to 9w
P29317	EPHA2	P56945	BCAR1	6w to 9w
P29317	EPHA2	P40763	STAT3	6w to 9w
P29317	EPHA2	P08195	SLC3A2	6w to 9w
P29317	EPHA2	P62993	GRB2	6w to 9w
P29317	EPHA2	Q13191	CBLB	6w to 9w
P29317	EPHA2	P62807	HIST1H2BF	6w to 9w
P29317	EPHA2	P04264	KRT1	6w to 9w
O75475	PSIP1	P42574	CASP3	6w to 9w
P11182	DBT	P20333	TNFRSF1B	6w to 9w
P11182	DBT	Q01082	SPTBN1	6w to 9w
O14757	CHEK1	P38398	BRCA1	6w to 9w
Q96RQ3	MCCC1	Q07021	C1QBP	6w to 9w
Q15654	TRIP6	P18206	VCL	6w to 9w
Q15654	TRIP6	Q15643	TRIP11	6w to 9w
Q15654	TRIP6	P54259	ATN1	6w to 9w
Q15654	TRIP6	P07237	P4HB	6w to 9w
Q15654	TRIP6	P56945	BCAR1	6w to 9w
Q15654	TRIP6	P68133	ACTA1	6w to 9w
Q15654	TRIP6	P61626	LYZ	6w to 9w
Q15654	TRIP6	P28749	RBL1	6w to 9w
Q15654	TRIP6	P18583	SON	6w to 9w
Q15654	TRIP6	Q12923	PTPN13	6w to 9w
Q15654	TRIP6	P49023	PXN	6w to 9w
Q9C093	SPEF2	P02647	APOA1	6w to 9w
Q9C093	SPEF2	Q07343	PDE4B	6w to 9w
Q9C093	SPEF2	P10909	CLU	6w to 9w
Q7Z569	BRAP	P01112	HRAS	6w to 9w
Q7Z569	BRAP	P38398	BRCA1	6w to 9w
O75182	SIN3B	Q14166	TTLL12	6w to 9w
P06734	FCER2	P05106	ITGB3	6w to 9w
O60551	NMT2	P42574	CASP3	6w to 9w
P55072	VCP	Q9BQE4	SELENOS	6w to 9w
P55072	VCP	P38398	BRCA1	6w to 9w
P55072	VCP	Q92890	UFD1	6w to 9w
P55072	VCP	Q9Y4K3	TRAF6	6w to 9w
P61619	SEC61A1	P19438	TNFRSF1A	6w to 9w
P61619	SEC61A1	P28799	GRN	6w to 9w
P61619	SEC61A1	P20333	TNFRSF1B	6w to 9w
Q9UJX4	ANAPC5	P36897	TGFBR1	6w to 9w
Q9UJX4	ANAPC5	Q9HCE7	SMURF1	6w to 9w
P23258	TUBG1	P27986	PIK3R1	6w to 9w
P23258	TUBG1	Q92974	ARHGEF2	6w to 9w
P23258	TUBG1	P38398	BRCA1	6w to 9w
Q9NPB9	ACKR4	O15444	CCL25	6w to 9w
Q9NPB9	ACKR4	P13500	CCL2	6w to 9w
O43353	RIPK2	P55084	HADHB	6w to 9w
O43353	RIPK2	P63173	RPL38	6w to 9w
O43353	RIPK2	Q96CX2	KCTD12	6w to 9w
O43353	RIPK2	P08138	NGFR	6w to 9w
O43353	RIPK2	P35580	MYH10	6w to 9w
O43353	RIPK2	P51617	IRAK1	6w to 9w
O43353	RIPK2	Q9HCE7	SMURF1	6w to 9w
O43353	RIPK2	P19438	TNFRSF1A	6w to 9w
O43353	RIPK2	P60900	PSMA6	6w to 9w
O43353	RIPK2	P63261	ACTG1	6w to 9w
O43353	RIPK2	P30049	ATP5F1D	6w to 9w
O43353	RIPK2	Q12933	TRAF2	6w to 9w
O43353	RIPK2	Q13490	BIRC2	6w to 9w
O43353	RIPK2	P54652	HSPA2	6w to 9w
O43353	RIPK2	Q9Y4K3	TRAF6	6w to 9w
O43353	RIPK2	Q13077	TRAF1	6w to 9w
O43353	RIPK2	Q9BVA1	TUBB2B	6w to 9w
O43353	RIPK2	O95999	BCL10	6w to 9w
O43353	RIPK2	P28074	PSMB5	6w to 9w
O43353	RIPK2	O15519	CFLAR	6w to 9w
P24864	CCNE1	P38398	BRCA1	6w to 9w
Q13233	MAP3K1	Q12933	TRAF2	6w to 9w
Q13233	MAP3K1	P62993	GRB2	6w to 9w
P49458	SRP9	P09211	GSTP1	6w to 9w
P49458	SRP9	Q99497	PARK7	6w to 9w
P49458	SRP9	P62993	GRB2	6w to 9w
P49458	SRP9	P61769	B2M	6w to 9w
P49458	SRP9	Q01082	SPTBN1	6w to 9w
P10599	TXN	P40763	STAT3	6w to 9w
P10599	TXN	P62993	GRB2	6w to 9w
Q9ULK4	MED23	P38398	BRCA1	6w to 9w
P20701	ITGAL	P08575	PTPRC	6w to 9w
Q9NZN1	IL1RAPL1	Q92673	SORL1	6w to 9w
Q9UBS5	GABBR1	P02647	APOA1	6w to 9w
Q9UBS5	GABBR1	Q07343	PDE4B	6w to 9w
Q9UBS5	GABBR1	P00519	ABL1	6w to 9w
Q9UBS5	GABBR1	P27986	PIK3R1	6w to 9w
Q9UBS5	GABBR1	P62993	GRB2	6w to 9w
Q9UBS5	GABBR1	P18848	ATF4	6w to 9w
Q04837	SSBP1	P09211	GSTP1	6w to 9w
Q04837	SSBP1	P62993	GRB2	6w to 9w
Q04837	SSBP1	Q01082	SPTBN1	6w to 9w
P55055	NR1H2	P48552	NRIP1	6w to 9w
P55055	NR1H2	Q99750	MDFI	6w to 9w
P55055	NR1H2	Q15466	NR0B2	6w to 9w
P55055	NR1H2	P48443	RXRG	6w to 9w
P55055	NR1H2	Q9Y6Q9	NCOA3	6w to 9w
P55055	NR1H2	Q96EB6	SIRT1	6w to 9w
P55055	NR1H2	P19793	RXRA	6w to 9w
Q9H974	QTRT2	P02647	APOA1	6w to 9w
Q9H974	QTRT2	P10909	CLU	6w to 9w
Q6DJT9	PLAG1	P84022	SMAD3	6w to 9w
Q6DJT9	PLAG1	P02647	APOA1	6w to 9w
Q6DJT9	PLAG1	Q07343	PDE4B	6w to 9w
P31943	HNRNPH1	P09211	GSTP1	6w to 9w
P31943	HNRNPH1	Q14166	TTLL12	6w to 9w
P31943	HNRNPH1	P40763	STAT3	6w to 9w
P31943	HNRNPH1	P62993	GRB2	6w to 9w
P31943	HNRNPH1	Q07021	C1QBP	6w to 9w
P31943	HNRNPH1	Q01082	SPTBN1	6w to 9w
P08311	CTSG	P01019	AGT	6w to 9w
P08311	CTSG	P05106	ITGB3	6w to 9w
P08311	CTSG	P01024	C3	6w to 9w
P08311	CTSG	P05090	APOD	6w to 9w
P08311	CTSG	P25116	F2R	6w to 9w
P08311	CTSG	P48061	CXCL12	6w to 9w
Q9BZL6	PRKD2	Q04917	YWHAH	6w to 9w
Q9BZL6	PRKD2	P19793	RXRA	6w to 9w
P07947	YES1	P16671	CD36	6w to 9w
P07947	YES1	P40763	STAT3	6w to 9w
P07947	YES1	P07333	CSF1R	6w to 9w
P07947	YES1	P62993	GRB2	6w to 9w
P35221	CTNNA1	Q07021	C1QBP	6w to 9w
P35221	CTNNA1	P40763	STAT3	6w to 9w
P35221	CTNNA1	Q01082	SPTBN1	6w to 9w
P35221	CTNNA1	P62993	GRB2	6w to 9w
P62979	RPS27A	O00238	BMPR1B	6w to 9w
P62979	RPS27A	P36897	TGFBR1	6w to 9w
P62979	RPS27A	Q9HCE7	SMURF1	6w to 9w
P62979	RPS27A	P19438	TNFRSF1A	6w to 9w
P62979	RPS27A	Q9Y4K3	TRAF6	6w to 9w
Q14244	MAP7	Q07021	C1QBP	6w to 9w
P51965	UBE2E1	Q9Y4K3	TRAF6	6w to 9w
Q99683	MAP3K5	P02686	MBP	6w to 9w
Q99683	MAP3K5	P09211	GSTP1	6w to 9w
Q99683	MAP3K5	Q12933	TRAF2	6w to 9w
Q99683	MAP3K5	Q13077	TRAF1	6w to 9w
Q99683	MAP3K5	Q9Y4K3	TRAF6	6w to 9w
Q99683	MAP3K5	P19525	EIF2AK2	6w to 9w
P18669	PGAM1	P02686	MBP	6w to 9w
O43422	THAP12	P19525	EIF2AK2	6w to 9w
Q9H4P4	RNF41	Q92974	ARHGEF2	6w to 9w
Q9H4P4	RNF41	Q9BQG0	MYBBP1A	6w to 9w
Q9H4P4	RNF41	Q04917	YWHAH	6w to 9w
Q9H4P4	RNF41	Q15303	ERBB4	6w to 9w
Q9H4P4	RNF41	Q7L576	CYFIP1	6w to 9w
Q9H4P4	RNF41	Q9UL42	PNMA2	6w to 9w
Q9H4P4	RNF41	Q96F07	CYFIP2	6w to 9w
Q93009	USP7	Q9BUZ4	TRAF4	6w to 9w
Q93009	USP7	Q12933	TRAF2	6w to 9w
Q93009	USP7	Q13077	TRAF1	6w to 9w
Q93009	USP7	Q92974	ARHGEF2	6w to 9w
Q93009	USP7	Q9Y4K3	TRAF6	6w to 9w
Q96AG4	LRRC59	P19438	TNFRSF1A	6w to 9w
Q96AG4	LRRC59	P40763	STAT3	6w to 9w
Q96AG4	LRRC59	Q9Y4K3	TRAF6	6w to 9w
Q96AG4	LRRC59	P62993	GRB2	6w to 9w
Q13557	CAMK2D	P09211	GSTP1	6w to 9w
Q13557	CAMK2D	P42224	STAT1	6w to 9w
Q13557	CAMK2D	P62993	GRB2	6w to 9w
Q13557	CAMK2D	Q01082	SPTBN1	6w to 9w
Q99638	RAD9A	P00519	ABL1	6w to 9w
Q05193	DNM1	P02686	MBP	6w to 9w
Q05193	DNM1	P00519	ABL1	6w to 9w
Q05193	DNM1	P27986	PIK3R1	6w to 9w
Q05193	DNM1	P04156	PRNP	6w to 9w
Q05193	DNM1	P62993	GRB2	6w to 9w
O14980	XPO1	Q9HCE7	SMURF1	6w to 9w
O14980	XPO1	Q14166	TTLL12	6w to 9w
O14980	XPO1	P28799	GRN	6w to 9w
O14980	XPO1	P42224	STAT1	6w to 9w
O14980	XPO1	Q9BZL6	PRKD2	6w to 9w
O14980	XPO1	P20333	TNFRSF1B	6w to 9w
O14980	XPO1	Q13568	IRF5	6w to 9w
P38398	BRCA1	P20248	CCNA2	6w to 9w
P38398	BRCA1	Q00535	CDK5	6w to 9w
P38398	BRCA1	O76064	RNF8	6w to 9w
P38398	BRCA1	P52435	POLR2J	6w to 9w
P38398	BRCA1	Q9ULK4	MED23	6w to 9w
P38398	BRCA1	O75367	H2AFY	6w to 9w
P38398	BRCA1	P08047	SP1	6w to 9w
P38398	BRCA1	P24385	CCND1	6w to 9w
P38398	BRCA1	P24928	POLR2A	6w to 9w
P38398	BRCA1	Q92903	CDS1	6w to 9w
P38398	BRCA1	O95819	MAP4K4	6w to 9w
P38398	BRCA1	Q13315	ATM	6w to 9w
P38398	BRCA1	Q13287	NMI	6w to 9w
P38398	BRCA1	Q86U70	LDB1	6w to 9w
P38398	BRCA1	P40763	STAT3	6w to 9w
P38398	BRCA1	O14867	BACH1	6w to 9w
P38398	BRCA1	P62136	PPP1CA	6w to 9w
P38398	BRCA1	Q9HAW4	CLSPN	6w to 9w
P38398	BRCA1	P42224	STAT1	6w to 9w
P38398	BRCA1	Q06609	RAD51	6w to 9w
P38398	BRCA1	P52292	KPNA2	6w to 9w
P38398	BRCA1	Q00536	CDK16	6w to 9w
P38398	BRCA1	P78527	PRKDC	6w to 9w
P38398	BRCA1	P42574	CASP3	6w to 9w
P38398	BRCA1	Q9H6X2	ANTXR1	6w to 9w
P38398	BRCA1	Q9Y6Q9	NCOA3	6w to 9w
P38398	BRCA1	Q9UHK0	NUFIP1	6w to 9w
P38398	BRCA1	P62875	POLR2L	6w to 9w
P38398	BRCA1	P00519	ABL1	6w to 9w
P38398	BRCA1	P28749	RBL1	6w to 9w
P38398	BRCA1	P27986	PIK3R1	6w to 9w
P38398	BRCA1	P05412	JUN	6w to 9w
P38398	BRCA1	P17535	JUND	6w to 9w
P38398	BRCA1	P51668	UBE2D1	6w to 9w
P38398	BRCA1	P62805	HIST4H4	6w to 9w
P38398	BRCA1	O60934	NBN	6w to 9w
P38398	BRCA1	P84022	SMAD3	6w to 9w
P38398	BRCA1	Q13416	ORC2	6w to 9w
P38398	BRCA1	Q16666	IFI16	6w to 9w
P38398	BRCA1	Q6UWZ7	ABRAXAS1	6w to 9w
P38398	BRCA1	P51587	BRCA2	6w to 9w
P38398	BRCA1	P18846	ATF1	6w to 9w
P38398	BRCA1	P24864	CCNE1	6w to 9w
P38398	BRCA1	Q93097	WNT2B	6w to 9w
P38398	BRCA1	P68366	TUBA4A	6w to 9w
P38398	BRCA1	Q92793	CREBBP	6w to 9w
Q9H1H9	KIF13A	P27986	PIK3R1	6w to 9w
Q9H1H9	KIF13A	P62993	GRB2	6w to 9w
Q13895	BYSL	O94972	TRIM37	6w to 9w
Q8IUE6	HIST2H2AB	Q96EB6	SIRT1	6w to 9w
P62888	RPL30	P09211	GSTP1	6w to 9w
P62888	RPL30	P62993	GRB2	6w to 9w
P62888	RPL30	Q07021	C1QBP	6w to 9w
P62888	RPL30	Q01082	SPTBN1	6w to 9w
P19838	NFKB1	P41279	MAP3K8	6w to 9w
P19838	NFKB1	P18847	ATF3	6w to 9w
P19838	NFKB1	P61626	LYZ	6w to 9w
P19838	NFKB1	P09874	PARP1	6w to 9w
P19838	NFKB1	P27708	CAD	6w to 9w
P19838	NFKB1	P09619	PDGFRB	6w to 9w
P19838	NFKB1	Q9UNE7	STUB1	6w to 9w
P19838	NFKB1	P14316	IRF2	6w to 9w
P19838	NFKB1	P04150	NR3C1	6w to 9w
P19838	NFKB1	P08047	SP1	6w to 9w
P19838	NFKB1	Q9BVA1	TUBB2B	6w to 9w
P19838	NFKB1	Q99576	TSC22D3	6w to 9w
P19838	NFKB1	Q15650	TRIP4	6w to 9w
P19838	NFKB1	P17947	SPI1	6w to 9w
P19838	NFKB1	P40763	STAT3	6w to 9w
P19838	NFKB1	P14598	NCF1	6w to 9w
P19838	NFKB1	Q86X83	COMMD2	6w to 9w
P19838	NFKB1	Q9UKB1	FBXW11	6w to 9w
P19838	NFKB1	P52292	KPNA2	6w to 9w
P19838	NFKB1	Q92569	PIK3R3	6w to 9w
P19838	NFKB1	O15519	CFLAR	6w to 9w
P19838	NFKB1	P78527	PRKDC	6w to 9w
P19838	NFKB1	Q9NX08	COMMD8	6w to 9w
P19838	NFKB1	Q14690	PDCD11	6w to 9w
P19838	NFKB1	Q07021	C1QBP	6w to 9w
P19838	NFKB1	P35580	MYH10	6w to 9w
P19838	NFKB1	Q6P4R8	NFRKB	6w to 9w
P19838	NFKB1	P62875	POLR2L	6w to 9w
P19838	NFKB1	P60660	MYL6	6w to 9w
P19838	NFKB1	P27986	PIK3R1	6w to 9w
P19838	NFKB1	O00221	NFKBIE	6w to 9w
P19838	NFKB1	P38398	BRCA1	6w to 9w
P19838	NFKB1	P17096	HMGA1	6w to 9w
P19838	NFKB1	Q15025	TNIP1	6w to 9w
P19838	NFKB1	P19793	RXRA	6w to 9w
P19838	NFKB1	P63261	ACTG1	6w to 9w
P19838	NFKB1	P23508	MCC	6w to 9w
P19838	NFKB1	Q00653	NFKB2	6w to 9w
P19838	NFKB1	P19105	MYL12A	6w to 9w
P19838	NFKB1	P62241	RPS8	6w to 9w
P19838	NFKB1	Q02556	IRF8	6w to 9w
P19838	NFKB1	Q13576	IQGAP2	6w to 9w
P19838	NFKB1	Q92896	GLG1	6w to 9w
P19838	NFKB1	P25963	NFKBIA	6w to 9w
P19838	NFKB1	P62277	RPS13	6w to 9w
P19838	NFKB1	P62888	RPL30	6w to 9w
P63261	ACTG1	P09211	GSTP1	6w to 9w
P63261	ACTG1	Q12933	TRAF2	6w to 9w
P63261	ACTG1	P62993	GRB2	6w to 9w
P63261	ACTG1	P20333	TNFRSF1B	6w to 9w
P63261	ACTG1	P04839	CYBB	6w to 9w
P63261	ACTG1	P19438	TNFRSF1A	6w to 9w
P63261	ACTG1	P21741	MDK	6w to 9w
P63261	ACTG1	Q13077	TRAF1	6w to 9w
P63261	ACTG1	Q9Y4K3	TRAF6	6w to 9w
P63261	ACTG1	Q15628	TRADD	6w to 9w
P63261	ACTG1	Q01082	SPTBN1	6w to 9w
P05106	ITGB3	Q00535	CDK5	6w to 9w
P05106	ITGB3	P10451	SPP1	6w to 9w
P05106	ITGB3	P02679	FGG	6w to 9w
P05106	ITGB3	Q9Y5C1	ANGPTL3	6w to 9w
P05106	ITGB3	O75077	ADAM23	6w to 9w
P05106	ITGB3	P09619	PDGFRB	6w to 9w
P05106	ITGB3	P35968	KDR	6w to 9w
P05106	ITGB3	P16671	CD36	6w to 9w
P05106	ITGB3	Q9Y624	F11R	6w to 9w
P05106	ITGB3	P49023	PXN	6w to 9w
P05106	ITGB3	Q12929	EPS8	6w to 9w
P05106	ITGB3	Q99704	DOK1	6w to 9w
P05106	ITGB3	Q9Y4G6	TLN2	6w to 9w
P05106	ITGB3	P04216	THY1	6w to 9w
P05106	ITGB3	Q06187	BTK	6w to 9w
P05106	ITGB3	P21926	CD9	6w to 9w
P05106	ITGB3	Q7Z6G8	ANKS1B	6w to 9w
P05106	ITGB3	Q9H0R4	HDHD2	6w to 9w
P05106	ITGB3	P06734	FCER2	6w to 9w
P05106	ITGB3	P49757	NUMB	6w to 9w
Q8ND30	PPFIBP2	P08575	PTPRC	6w to 9w
Q99615	DNAJC7	Q9HCE7	SMURF1	6w to 9w
Q96N67	DOCK7	Q92974	ARHGEF2	6w to 9w
P06239	LCK	P10747	CD28	6w to 9w
P06239	LCK	P16070	CD44	6w to 9w
P06239	LCK	P16885	PLCG2	6w to 9w
P06239	LCK	P43405	SYK	6w to 9w
P06239	LCK	P29350	PTPN6	6w to 9w
P06239	LCK	P40763	STAT3	6w to 9w
P06239	LCK	Q99062	CSF3R	6w to 9w
P06239	LCK	P42224	STAT1	6w to 9w
P06239	LCK	P51681	CCR5	6w to 9w
P06239	LCK	P30530	AXL	6w to 9w
P06239	LCK	P27986	PIK3R1	6w to 9w
P06239	LCK	Q08881	ITK	6w to 9w
P06239	LCK	P32927	CSF2RB	6w to 9w
P06239	LCK	P08575	PTPRC	6w to 9w
O76024	WFS1	P28799	GRN	6w to 9w
P56545	CTBP2	Q8IX07	ZFPM1	6w to 9w
P23511	NFYA	P38398	BRCA1	6w to 9w
O60260	PRKN	Q8TF42	UBASH3B	6w to 9w
O60260	PRKN	O15354	GPR37	6w to 9w
O60260	PRKN	O14867	BACH1	6w to 9w
O60260	PRKN	Q04917	YWHAH	6w to 9w
O60260	PRKN	Q8WVB3	HEXDC	6w to 9w
O60260	PRKN	Q9UQM7	CAMK2A	6w to 9w
O60260	PRKN	Q9UNE7	STUB1	6w to 9w
O60260	PRKN	O43236	SEPTIN4	6w to 9w
O60260	PRKN	Q13224	GRIN2B	6w to 9w
O60260	PRKN	P24864	CCNE1	6w to 9w
O60260	PRKN	Q99719	SEPTIN5	6w to 9w
O60260	PRKN	Q9BT88	SYT11	6w to 9w
O60260	PRKN	P68366	TUBA4A	6w to 9w
O60260	PRKN	P78352	DLG4	6w to 9w
P34741	SDC2	P14210	HGF	6w to 9w
P34741	SDC2	P02776	PF4	6w to 9w
P34741	SDC2	P15509	CSF2RA	6w to 9w
P34741	SDC2	P09038	FGF2	6w to 9w
Q92831	KAT2B	P84022	SMAD3	6w to 9w
P62333	PSMC6	Q9Y4K3	TRAF6	6w to 9w
P33240	CSTF2	P38398	BRCA1	6w to 9w
O75533	SF3B1	O94817	ATG12	6w to 9w
O75533	SF3B1	O15519	CFLAR	6w to 9w
O75530	EED	P13612	ITGA4	6w to 9w
Q7Z6M2	FBXO33	Q07021	C1QBP	6w to 9w
P29279	CTGF	P15692	VEGFA	6w to 9w
P15924	DSP	Q07021	C1QBP	6w to 9w
P15924	DSP	P49662	CASP4	6w to 9w
Q6Q0C0	TRAF7	Q9Y4K3	TRAF6	6w to 9w
Q9Y5K6	CD2AP	P27986	PIK3R1	6w to 9w
Q9Y5K6	CD2AP	P52907	CAPZA1	6w to 9w
Q9Y5K6	CD2AP	P62993	GRB2	6w to 9w
Q9Y5K6	CD2AP	Q13563	PKD2	6w to 9w
Q9Y5K6	CD2AP	P56945	BCAR1	6w to 9w
Q9Y5K6	CD2AP	O60500	NPHS1	6w to 9w
Q9Y5K6	CD2AP	P00519	ABL1	6w to 9w
Q9H1I8	ASCC2	P06858	LPL	6w to 9w
Q15599	SLC9A3R2	P29275	ADORA2B	6w to 9w
Q12933	TRAF2	O14836	TNFRSF13B	6w to 9w
Q12933	TRAF2	Q15306	IRF4	6w to 9w
Q12933	TRAF2	P41279	MAP3K8	6w to 9w
Q12933	TRAF2	P19438	TNFRSF1A	6w to 9w
Q12933	TRAF2	P09211	GSTP1	6w to 9w
Q12933	TRAF2	P09874	PARP1	6w to 9w
Q12933	TRAF2	P27708	CAD	6w to 9w
Q12933	TRAF2	P17858	PFKL	6w to 9w
Q12933	TRAF2	Q13077	TRAF1	6w to 9w
Q12933	TRAF2	Q9UNE7	STUB1	6w to 9w
Q12933	TRAF2	O94972	TRIM37	6w to 9w
Q12933	TRAF2	Q8N8B7	TCEANC	6w to 9w
Q12933	TRAF2	Q96CG3	TIFA	6w to 9w
Q12933	TRAF2	P43489	TNFRSF4	6w to 9w
Q12933	TRAF2	Q12851	MAP4K2	6w to 9w
Q12933	TRAF2	P26842	CD27	6w to 9w
Q12933	TRAF2	Q9Y4K3	TRAF6	6w to 9w
Q12933	TRAF2	P48380	RFX3	6w to 9w
Q12933	TRAF2	Q8TBB1	LNX1	6w to 9w
Q12933	TRAF2	O15519	CFLAR	6w to 9w
Q12933	TRAF2	Q70EK8	USP53	6w to 9w
Q12933	TRAF2	Q9H2K8	TAOK3	6w to 9w
Q12933	TRAF2	P08138	NGFR	6w to 9w
Q12933	TRAF2	Q99683	MAP3K5	6w to 9w
Q12933	TRAF2	Q9NS68	TNFRSF19	6w to 9w
Q12933	TRAF2	Q15628	TRADD	6w to 9w
Q12933	TRAF2	P13994	CCDC130	6w to 9w
Q12933	TRAF2	Q9NP84	TNFRSF12A	6w to 9w
Q12933	TRAF2	Q96GX9	APIP	6w to 9w
Q12933	TRAF2	Q13490	BIRC2	6w to 9w
Q12933	TRAF2	P48552	NRIP1	6w to 9w
Q12933	TRAF2	Q5T1R4	HIVEP3	6w to 9w
Q12933	TRAF2	Q8TEL6	TRPC4AP	6w to 9w
Q12933	TRAF2	P24278	ZBTB25	6w to 9w
Q12933	TRAF2	Q13261	IL15RA	6w to 9w
Q12933	TRAF2	Q9H857	NT5DC2	6w to 9w
Q12933	TRAF2	P20333	TNFRSF1B	6w to 9w
Q12933	TRAF2	P63261	ACTG1	6w to 9w
Q12933	TRAF2	Q9NYA1	SPHK1	6w to 9w
Q12933	TRAF2	Q9Y572	RIPK3	6w to 9w
Q12933	TRAF2	Q9C0A6	SETD5	6w to 9w
Q12933	TRAF2	O95999	BCL10	6w to 9w
Q12933	TRAF2	Q13526	PIN1	6w to 9w
Q12933	TRAF2	Q6ZVK8	NUDT18	6w to 9w
Q12933	TRAF2	Q9H4K1	RIBC2	6w to 9w
Q86V48	LUZP1	P09211	GSTP1	6w to 9w
Q86V48	LUZP1	P62993	GRB2	6w to 9w
Q86V48	LUZP1	Q01082	SPTBN1	6w to 9w
Q9Y2R2	PTPN22	P62993	GRB2	6w to 9w
Q9Y2R2	PTPN22	P20963	CD247	6w to 9w
Q9Y2R2	PTPN22	P19022	CDH2	6w to 9w
Q9Y2R2	PTPN22	P42768	WAS	6w to 9w
Q9Y2R2	PTPN22	P15498	VAV1	6w to 9w
Q9Y2R2	PTPN22	P09619	PDGFRB	6w to 9w
P51114	FXR1	Q5UIP0	RIF1	6w to 9w
P51114	FXR1	Q7L576	CYFIP1	6w to 9w
P51114	FXR1	Q9UKR5	ERG28	6w to 9w
P51114	FXR1	P32456	GBP2	6w to 9w
P51114	FXR1	Q96F07	CYFIP2	6w to 9w
P51114	FXR1	Q9P2H0	CEP126	6w to 9w
Q9Y5X1	SNX9	Q92673	SORL1	6w to 9w
Q92988	DLX4	P27986	PIK3R1	6w to 9w
Q92988	DLX4	P00519	ABL1	6w to 9w
Q92988	DLX4	P62993	GRB2	6w to 9w
P27361	MAPK3	P02686	MBP	6w to 9w
P27361	MAPK3	P08575	PTPRC	6w to 9w
P27361	MAPK3	P19235	EPOR	6w to 9w
P27361	MAPK3	P31994	FCGR2B	6w to 9w
P27361	MAPK3	P40763	STAT3	6w to 9w
P27361	MAPK3	P43405	SYK	6w to 9w
P27361	MAPK3	Q07021	C1QBP	6w to 9w
P27361	MAPK3	Q9NQ66	PLCB1	6w to 9w
P09471	GNAO1	O15552	FFAR2	6w to 9w
P09471	GNAO1	P51681	CCR5	6w to 9w
P09471	GNAO1	P08913	ADRA2A	6w to 9w
Q6NZY4	ZCCHC8	Q07021	C1QBP	6w to 9w
Q6NZY4	ZCCHC8	P38398	BRCA1	6w to 9w
O95751	LDOC1	P18848	ATF4	6w to 9w
P22894	MMP8	Q96GW7	BCAN	6w to 9w
P22894	MMP8	P13500	CCL2	6w to 9w
Q9NUG4	CCM2L	P09211	GSTP1	6w to 9w
Q9NUG4	CCM2L	P62993	GRB2	6w to 9w
Q9NUG4	CCM2L	Q01082	SPTBN1	6w to 9w
Q5SW79	CEP170	Q92673	SORL1	6w to 9w
P21333	FLNA	P09211	GSTP1	6w to 9w
P21333	FLNA	Q12933	TRAF2	6w to 9w
P21333	FLNA	P62993	GRB2	6w to 9w
P21333	FLNA	P27986	PIK3R1	6w to 9w
P21333	FLNA	P84022	SMAD3	6w to 9w
P21333	FLNA	P20333	TNFRSF1B	6w to 9w
P21333	FLNA	P05106	ITGB3	6w to 9w
P21333	FLNA	P00519	ABL1	6w to 9w
P21333	FLNA	Q01082	SPTBN1	6w to 9w
P21333	FLNA	P13726	F3	6w to 9w
Q7Z6G3	NECAB2	Q01196	RUNX1	6w to 9w
Q9C035	TRIM5	Q9C030	TRIM6	6w to 9w
P63104	YWHAZ	P40763	STAT3	6w to 9w
P63104	YWHAZ	P02686	MBP	6w to 9w
P63104	YWHAZ	P32927	CSF2RB	6w to 9w
P63104	YWHAZ	Q01082	SPTBN1	6w to 9w
P63104	YWHAZ	P49137	MAPKAPK2	6w to 9w
P63104	YWHAZ	Q92974	ARHGEF2	6w to 9w
P63104	YWHAZ	P62993	GRB2	6w to 9w
P63104	YWHAZ	P08913	ADRA2A	6w to 9w
P63104	YWHAZ	P00519	ABL1	6w to 9w
Q96A23	CPNE4	Q01082	SPTBN1	6w to 9w
P62807	HIST1H2BF	O94817	ATG12	6w to 9w
P62807	HIST1H2BF	P40763	STAT3	6w to 9w
P62807	HIST1H2BF	P62993	GRB2	6w to 9w
P62807	HIST1H2BF	Q96EB6	SIRT1	6w to 9w
P62807	HIST1H2BF	O95760	IL33	6w to 9w
P62807	HIST1H2BF	O95999	BCL10	6w to 9w
P61244	MAX	P84022	SMAD3	6w to 9w
Q96T60	PNKP	O60936	NOL3	6w to 9w
Q96T60	PNKP	O94972	TRIM37	6w to 9w
P04049	RAF1	Q96RT1	ERBIN	6w to 9w
P04049	RAF1	Q13164	MAPK7	6w to 9w
P04049	RAF1	P01112	HRAS	6w to 9w
P04049	RAF1	O15519	CFLAR	6w to 9w
O76074	PDE5A	P42574	CASP3	6w to 9w
Q00535	CDK5	P00519	ABL1	6w to 9w
Q00535	CDK5	P05106	ITGB3	6w to 9w
Q00535	CDK5	P38398	BRCA1	6w to 9w
O14964	HGS	P27986	PIK3R1	6w to 9w
O14964	HGS	Q13287	NMI	6w to 9w
O14964	HGS	P84022	SMAD3	6w to 9w
Q13547	HDAC1	Q99497	PARK7	6w to 9w
Q13547	HDAC1	P40763	STAT3	6w to 9w
Q13547	HDAC1	Q01196	RUNX1	6w to 9w
Q13547	HDAC1	P38398	BRCA1	6w to 9w
P46940	IQGAP1	P09211	GSTP1	6w to 9w
P46940	IQGAP1	P62993	GRB2	6w to 9w
P46940	IQGAP1	Q07021	C1QBP	6w to 9w
P46940	IQGAP1	P04839	CYBB	6w to 9w
P46940	IQGAP1	Q01082	SPTBN1	6w to 9w
P49711	CTCF	P84022	SMAD3	6w to 9w
P29083	GTF2E1	P38398	BRCA1	6w to 9w
P29083	GTF2E1	Q08117	AES	6w to 9w
Q92844	TANK	O00410	IPO5	6w to 9w
Q92844	TANK	O14713	ITGB1BP1	6w to 9w
Q92844	TANK	Q12933	TRAF2	6w to 9w
Q92844	TANK	Q13077	TRAF1	6w to 9w
Q92844	TANK	O94972	TRIM37	6w to 9w
Q92844	TANK	P04264	KRT1	6w to 9w
P50579	METAP2	P19525	EIF2AK2	6w to 9w
P09874	PARP1	Q12933	TRAF2	6w to 9w
P09874	PARP1	Q9Y4K3	TRAF6	6w to 9w
Q96SI9	STRBP	P19525	EIF2AK2	6w to 9w
Q92769	HDAC2	Q9NSC2	SALL1	6w to 9w
Q92769	HDAC2	Q9P0W2	HMG20B	6w to 9w
Q92769	HDAC2	Q96BD5	PHF21A	6w to 9w
Q92769	HDAC2	O75182	SIN3B	6w to 9w
Q92769	HDAC2	Q9UBC3	DNMT3B	6w to 9w
Q92769	HDAC2	P08047	SP1	6w to 9w
Q92769	HDAC2	Q12834	CDC20	6w to 9w
Q92769	HDAC2	P40763	STAT3	6w to 9w
Q92769	HDAC2	Q9BPY8	HOPX	6w to 9w
Q92769	HDAC2	Q969S8	HDAC10	6w to 9w
Q92769	HDAC2	P52292	KPNA2	6w to 9w
Q92769	HDAC2	Q13422	IKZF1	6w to 9w
Q92769	HDAC2	Q96EB6	SIRT1	6w to 9w
Q92769	HDAC2	P62807	HIST1H2BF	6w to 9w
Q92769	HDAC2	Q9Y6D9	MAD1L1	6w to 9w
Q92769	HDAC2	Q9H6X2	ANTXR1	6w to 9w
Q92769	HDAC2	Q14191	WRN	6w to 9w
Q92769	HDAC2	P28749	RBL1	6w to 9w
Q92769	HDAC2	P48552	NRIP1	6w to 9w
Q92769	HDAC2	Q13936	CACNA1C	6w to 9w
Q92769	HDAC2	Q01196	RUNX1	6w to 9w
Q92769	HDAC2	P38398	BRCA1	6w to 9w
Q92769	HDAC2	P62805	HIST4H4	6w to 9w
Q92769	HDAC2	Q9C0K0	BCL11B	6w to 9w
Q92769	HDAC2	Q03181	PPARD	6w to 9w
Q92769	HDAC2	Q9Y6J0	CABIN1	6w to 9w
Q92769	HDAC2	Q4LE39	ARID4B	6w to 9w
Q92769	HDAC2	Q9HCU9	BRMS1	6w to 9w
Q92769	HDAC2	P40337	VHL	6w to 9w
P10600	TGFB3	P36897	TGFBR1	6w to 9w
P10600	TGFB3	P18564	ITGB6	6w to 9w
Q01804	OTUD4	Q13885	TUBB2A	6w to 9w
Q01804	OTUD4	O14744	PRMT5	6w to 9w
Q01804	OTUD4	Q9UPQ9	TNRC6B	6w to 9w
Q01804	OTUD4	P11182	DBT	6w to 9w
Q01804	OTUD4	Q01082	SPTBN1	6w to 9w
Q01804	OTUD4	O94817	ATG12	6w to 9w
Q01804	OTUD4	Q01196	RUNX1	6w to 9w
Q01804	OTUD4	Q13813	SPTAN1	6w to 9w
Q01804	OTUD4	P68104	EEF1A1	6w to 9w
P78352	DLG4	P62993	GRB2	6w to 9w
P78352	DLG4	Q96RT1	ERBIN	6w to 9w
Q9ULD4	BRPF3	P00519	ABL1	6w to 9w
Q9ULD4	BRPF3	P27986	PIK3R1	6w to 9w
Q9ULD4	BRPF3	P62993	GRB2	6w to 9w
Q9NSC5	HOMER3	P21817	RYR1	6w to 9w
Q9NSC5	HOMER3	Q14643	ITPR1	6w to 9w
Q9NSC5	HOMER3	Q96FJ2	DYNLL2	6w to 9w
Q9NSC5	HOMER3	Q9UL62	TRPC5	6w to 9w
Q9NSC5	HOMER3	P41594	GRM5	6w to 9w
Q99598	TSNAX	P61769	B2M	6w to 9w
Q99598	TSNAX	Q99497	PARK7	6w to 9w
O00763	ACACB	Q07021	C1QBP	6w to 9w
Q99578	RIT2	P01112	HRAS	6w to 9w
Q99578	RIT2	P62993	GRB2	6w to 9w
P26599	PTBP1	P09211	GSTP1	6w to 9w
P26599	PTBP1	P62993	GRB2	6w to 9w
P26599	PTBP1	P42574	CASP3	6w to 9w
P26599	PTBP1	Q01082	SPTBN1	6w to 9w
Q7Z6E9	RBBP6	P60033	CD81	6w to 9w
P08195	SLC3A2	Q01650	SLC7A5	6w to 9w
P08195	SLC3A2	P40763	STAT3	6w to 9w
P08195	SLC3A2	P62993	GRB2	6w to 9w
Q96QT4	TRPM7	Q9NQ66	PLCB1	6w to 9w
Q96QT4	TRPM7	P02686	MBP	6w to 9w
P29992	GNA11	P28799	GRN	6w to 9w
P29992	GNA11	Q92673	SORL1	6w to 9w
Q96CA5	BIRC7	P42574	CASP3	6w to 9w
Q96CA5	BIRC7	P55210	CASP7	6w to 9w
Q96CA5	BIRC7	P55211	CASP9	6w to 9w
P49411	TUFM	P09211	GSTP1	6w to 9w
P49411	TUFM	P62993	GRB2	6w to 9w
P49411	TUFM	O15519	CFLAR	6w to 9w
P49411	TUFM	Q07021	C1QBP	6w to 9w
P49411	TUFM	P20333	TNFRSF1B	6w to 9w
P49411	TUFM	Q9Y4K3	TRAF6	6w to 9w
P49411	TUFM	Q01082	SPTBN1	6w to 9w
P09661	SNRPA1	P49662	CASP4	6w to 9w
Q5U651	RASIP1	P01112	HRAS	6w to 9w
Q07955	SRSF1	Q07021	C1QBP	6w to 9w
O15379	HDAC3	Q99497	PARK7	6w to 9w
O15379	HDAC3	P40763	STAT3	6w to 9w
O15379	HDAC3	Q01196	RUNX1	6w to 9w
O15379	HDAC3	P61769	B2M	6w to 9w
P47756	CAPZB	P09211	GSTP1	6w to 9w
P47756	CAPZB	P62993	GRB2	6w to 9w
P47756	CAPZB	Q07021	C1QBP	6w to 9w
P47756	CAPZB	Q9Y4K3	TRAF6	6w to 9w
P47756	CAPZB	Q01082	SPTBN1	6w to 9w
Q8IW41	MAPKAPK5	P02686	MBP	6w to 9w
P01137	TGFB1	P36897	TGFBR1	6w to 9w
P01137	TGFB1	Q8WUH2	TGFBRAP1	6w to 9w
P01137	TGFB1	P84022	SMAD3	6w to 9w
P01137	TGFB1	P26012	ITGB8	6w to 9w
P01137	TGFB1	P34741	SDC2	6w to 9w
P01137	TGFB1	P18564	ITGB6	6w to 9w
P01137	TGFB1	P62942	FKBP1A	6w to 9w
P01137	TGFB1	Q14766	LTBP1	6w to 9w
P01137	TGFB1	P02458	COL2A1	6w to 9w
P01137	TGFB1	P09486	SPARC	6w to 9w
O43663	PRC1	O94972	TRIM37	6w to 9w
Q96EB6	SIRT1	Q14191	WRN	6w to 9w
Q96EB6	SIRT1	Q12778	FOXO1	6w to 9w
Q96EB6	SIRT1	Q13936	CACNA1C	6w to 9w
Q96EB6	SIRT1	P52292	KPNA2	6w to 9w
Q96EB6	SIRT1	P62807	HIST1H2BF	6w to 9w
Q96EB6	SIRT1	Q14469	HES1	6w to 9w
Q9Y6I7	WSB1	P28799	GRN	6w to 9w
P16615	ATP2A2	Q15628	TRADD	6w to 9w
P16615	ATP2A2	P19438	TNFRSF1A	6w to 9w
P16615	ATP2A2	P40763	STAT3	6w to 9w
P16615	ATP2A2	P28799	GRN	6w to 9w
P16615	ATP2A2	P20333	TNFRSF1B	6w to 9w
P16615	ATP2A2	Q9Y4K3	TRAF6	6w to 9w
P16615	ATP2A2	P62993	GRB2	6w to 9w
Q04917	YWHAH	P26651	ZFP36	6w to 9w
Q04917	YWHAH	P00519	ABL1	6w to 9w
Q04917	YWHAH	Q92974	ARHGEF2	6w to 9w
Q04917	YWHAH	Q9BZL6	PRKD2	6w to 9w
P15884	TCF4	Q01196	RUNX1	6w to 9w
P10721	KIT	O14492	SH2B2	6w to 9w
P10721	KIT	O14544	SOCS6	6w to 9w
P10721	KIT	P00519	ABL1	6w to 9w
P10721	KIT	P07948	LYN	6w to 9w
P10721	KIT	P08962	CD63	6w to 9w
P10721	KIT	P15509	CSF2RA	6w to 9w
P10721	KIT	P17252	PRKCA	6w to 9w
P10721	KIT	P19235	EPOR	6w to 9w
P10721	KIT	P21583	KITLG	6w to 9w
P10721	KIT	P21926	CD9	6w to 9w
P10721	KIT	P27986	PIK3R1	6w to 9w
P10721	KIT	P29350	PTPN6	6w to 9w
P10721	KIT	P32927	CSF2RB	6w to 9w
P10721	KIT	P42224	STAT1	6w to 9w
P10721	KIT	P42679	MATK	6w to 9w
P10721	KIT	P48736	PIK3CG	6w to 9w
P10721	KIT	P60033	CD81	6w to 9w
P10721	KIT	P62993	GRB2	6w to 9w
P10721	KIT	Q06187	BTK	6w to 9w
P10721	KIT	Q13191	CBLB	6w to 9w
P10721	KIT	Q13322	GRB10	6w to 9w
P10721	KIT	Q14451	GRB7	6w to 9w
P10721	KIT	Q16827	PTPRO	6w to 9w
P10721	KIT	Q92835	INPP5D	6w to 9w
P10721	KIT	Q99704	DOK1	6w to 9w
P78314	SH3BP2	P43405	SYK	6w to 9w
P78314	SH3BP2	P00519	ABL1	6w to 9w
P78314	SH3BP2	P62993	GRB2	6w to 9w
P78314	SH3BP2	P16885	PLCG2	6w to 9w
P49356	FNTB	P01112	HRAS	6w to 9w
Q15418	RPS6KA1	P43405	SYK	6w to 9w
Q15418	RPS6KA1	P62993	GRB2	6w to 9w
Q9UNM6	PSMD13	Q9Y4K3	TRAF6	6w to 9w
Q9NYF8	BCLAF1	P09211	GSTP1	6w to 9w
Q9NYF8	BCLAF1	P62993	GRB2	6w to 9w
Q9NYF8	BCLAF1	Q01082	SPTBN1	6w to 9w
Q99569	PKP4	P08575	PTPRC	6w to 9w
Q99569	PKP4	Q96RT1	ERBIN	6w to 9w
P14778	IL1R1	P01584	IL1B	6w to 9w
P14778	IL1R1	P18510	IL1RN	6w to 9w
P14778	IL1R1	P27986	PIK3R1	6w to 9w
P14778	IL1R1	Q99836	MYD88	6w to 9w
P14778	IL1R1	Q9H0E2	TOLLIP	6w to 9w
P14778	IL1R1	Q9Y4K3	TRAF6	6w to 9w
Q9NZR2	LRP1B	P05121	SERPINE1	6w to 9w
Q8NFZ8	CADM4	Q969H4	CNKSR1	6w to 9w
O43823	AKAP8	P42574	CASP3	6w to 9w
O43823	AKAP8	P24385	CCND1	6w to 9w
P15509	CSF2RA	P07948	LYN	6w to 9w
P15509	CSF2RA	P34741	SDC2	6w to 9w
P15509	CSF2RA	P27986	PIK3R1	6w to 9w
P15509	CSF2RA	P32927	CSF2RB	6w to 9w
P05109	S100A8	Q07021	C1QBP	6w to 9w
P56470	LGALS4	Q92673	SORL1	6w to 9w
P68036	UBE2L3	Q9Y4K3	TRAF6	6w to 9w
P68036	UBE2L3	P38398	BRCA1	6w to 9w
Q04206	RELA	P41279	MAP3K8	6w to 9w
Q04206	RELA	P18847	ATF3	6w to 9w
Q04206	RELA	P09874	PARP1	6w to 9w
Q04206	RELA	P27708	CAD	6w to 9w
Q04206	RELA	P30154	PPP2R1B	6w to 9w
Q04206	RELA	Q15029	EFTUD2	6w to 9w
Q04206	RELA	P14316	IRF2	6w to 9w
Q04206	RELA	P04150	NR3C1	6w to 9w
Q04206	RELA	P08047	SP1	6w to 9w
Q04206	RELA	Q9BVA1	TUBB2B	6w to 9w
Q04206	RELA	Q99576	TSC22D3	6w to 9w
Q04206	RELA	Q96CX2	KCTD12	6w to 9w
Q04206	RELA	P06401	PGR	6w to 9w
Q04206	RELA	Q15650	TRIP4	6w to 9w
Q04206	RELA	P07814	EPRS	6w to 9w
Q04206	RELA	P40763	STAT3	6w to 9w
Q04206	RELA	Q06187	BTK	6w to 9w
Q04206	RELA	Q07020	RPL18	6w to 9w
Q04206	RELA	P42224	STAT1	6w to 9w
Q04206	RELA	P14598	NCF1	6w to 9w
Q04206	RELA	Q86X83	COMMD2	6w to 9w
Q04206	RELA	Q9UKB1	FBXW11	6w to 9w
Q04206	RELA	P52292	KPNA2	6w to 9w
Q04206	RELA	Q96EB6	SIRT1	6w to 9w
Q04206	RELA	P78527	PRKDC	6w to 9w
Q04206	RELA	Q9NX08	COMMD8	6w to 9w
Q04206	RELA	Q14690	PDCD11	6w to 9w
Q04206	RELA	P35580	MYH10	6w to 9w
Q04206	RELA	Q9Y6Q9	NCOA3	6w to 9w
Q04206	RELA	P18124	RPL7	6w to 9w
Q04206	RELA	P62875	POLR2L	6w to 9w
Q04206	RELA	P11831	SRF	6w to 9w
Q04206	RELA	Q9H1I8	ASCC2	6w to 9w
Q04206	RELA	P05412	JUN	6w to 9w
Q04206	RELA	O14746	TERT	6w to 9w
Q04206	RELA	O00221	NFKBIE	6w to 9w
Q04206	RELA	Q13625	TP53BP2	6w to 9w
Q04206	RELA	Q9NY61	AATF	6w to 9w
Q04206	RELA	P38398	BRCA1	6w to 9w
Q04206	RELA	P17096	HMGA1	6w to 9w
Q04206	RELA	Q15025	TNIP1	6w to 9w
Q04206	RELA	Q96RU7	TRIB3	6w to 9w
Q04206	RELA	Q08117	AES	6w to 9w
Q04206	RELA	P19793	RXRA	6w to 9w
Q04206	RELA	P63261	ACTG1	6w to 9w
Q04206	RELA	O75925	PIAS1	6w to 9w
Q04206	RELA	P23508	MCC	6w to 9w
Q04206	RELA	Q00653	NFKB2	6w to 9w
Q04206	RELA	Q02556	IRF8	6w to 9w
Q04206	RELA	Q13576	IQGAP2	6w to 9w
Q04206	RELA	Q92896	GLG1	6w to 9w
Q04206	RELA	P25963	NFKBIA	6w to 9w
Q04206	RELA	P62277	RPS13	6w to 9w
Q04206	RELA	P62888	RPL30	6w to 9w
Q04206	RELA	Q92793	CREBBP	6w to 9w
Q04206	RELA	Q13526	PIN1	6w to 9w
Q96PE3	INPP4A	P27986	PIK3R1	6w to 9w
P05305	EDN1	P42892	ECE1	6w to 9w
P05305	EDN1	P24530	EDNRB	6w to 9w
Q15723	ELF2	P19525	EIF2AK2	6w to 9w
Q15723	ELF2	Q01196	RUNX1	6w to 9w
P59998	ARPC4	P09211	GSTP1	6w to 9w
P59998	ARPC4	P62993	GRB2	6w to 9w
P59998	ARPC4	Q01082	SPTBN1	6w to 9w
Q9UBZ4	APEX2	O94972	TRIM37	6w to 9w
Q9UBZ4	APEX2	Q12933	TRAF2	6w to 9w
Q9Y2W7	KCNIP3	P42574	CASP3	6w to 9w
Q96D71	REPS1	Q92673	SORL1	6w to 9w
Q96D71	REPS1	P62993	GRB2	6w to 9w
Q13507	TRPC3	Q9NQ66	PLCB1	6w to 9w
Q13507	TRPC3	P62942	FKBP1A	6w to 9w
Q9Y534	CSDC2	P27986	PIK3R1	6w to 9w
Q15758	SLC1A5	P19438	TNFRSF1A	6w to 9w
Q15758	SLC1A5	P20333	TNFRSF1B	6w to 9w
P55795	HNRNPH2	P09211	GSTP1	6w to 9w
P55795	HNRNPH2	P62993	GRB2	6w to 9w
P55795	HNRNPH2	Q01082	SPTBN1	6w to 9w
O75494	SRSF10	P09211	GSTP1	6w to 9w
O75494	SRSF10	P62993	GRB2	6w to 9w
O75494	SRSF10	Q01082	SPTBN1	6w to 9w
Q12834	CDC20	P36897	TGFBR1	6w to 9w
Q92561	PHYHIP	Q99584	S100A13	6w to 9w
Q13191	CBLB	P09211	GSTP1	6w to 9w
Q13191	CBLB	P16885	PLCG2	6w to 9w
Q13191	CBLB	P40763	STAT3	6w to 9w
Q13191	CBLB	Q06187	BTK	6w to 9w
Q13191	CBLB	P62993	GRB2	6w to 9w
Q13191	CBLB	P27986	PIK3R1	6w to 9w
Q13191	CBLB	P43405	SYK	6w to 9w
Q13191	CBLB	Q01082	SPTBN1	6w to 9w
O95455	TGDS	P27986	PIK3R1	6w to 9w
Q9Y6X2	PIAS3	P84022	SMAD3	6w to 9w
Q9Y6X2	PIAS3	Q13049	TRIM32	6w to 9w
Q9Y6X2	PIAS3	P40763	STAT3	6w to 9w
Q99959	PKP2	P40763	STAT3	6w to 9w
Q99959	PKP2	P62993	GRB2	6w to 9w
Q9Y383	LUC7L2	P09211	GSTP1	6w to 9w
Q9Y383	LUC7L2	P62993	GRB2	6w to 9w
Q9Y383	LUC7L2	P06858	LPL	6w to 9w
Q9Y383	LUC7L2	Q01082	SPTBN1	6w to 9w
P68366	TUBA4A	P09211	GSTP1	6w to 9w
P68366	TUBA4A	P38398	BRCA1	6w to 9w
P68366	TUBA4A	P43405	SYK	6w to 9w
P68366	TUBA4A	P62993	GRB2	6w to 9w
P68366	TUBA4A	Q01082	SPTBN1	6w to 9w
P10398	ARAF	P27986	PIK3R1	6w to 9w
P10398	ARAF	P01112	HRAS	6w to 9w
P42224	STAT1	P22607	FGFR3	6w to 9w
P42224	STAT1	P51452	DUSP3	6w to 9w
P42224	STAT1	Q15628	TRADD	6w to 9w
P42224	STAT1	P19438	TNFRSF1A	6w to 9w
P42224	STAT1	Q7Z7K2	ZNF467	6w to 9w
P42224	STAT1	P21741	MDK	6w to 9w
P42224	STAT1	P09619	PDGFRB	6w to 9w
P42224	STAT1	P35968	KDR	6w to 9w
P42224	STAT1	P05412	JUN	6w to 9w
P42224	STAT1	P14316	IRF2	6w to 9w
P42224	STAT1	P43405	SYK	6w to 9w
P42224	STAT1	P33992	MCM5	6w to 9w
P42224	STAT1	O75365	PTP4A3	6w to 9w
P42224	STAT1	P38398	BRCA1	6w to 9w
P42224	STAT1	Q13287	NMI	6w to 9w
P42224	STAT1	Q05655	PRKCD	6w to 9w
P42224	STAT1	P32927	CSF2RB	6w to 9w
P42224	STAT1	P40763	STAT3	6w to 9w
P42224	STAT1	Q9Y2Q3	GSTK1	6w to 9w
P42224	STAT1	P20333	TNFRSF1B	6w to 9w
P42224	STAT1	O75925	PIAS1	6w to 9w
P42224	STAT1	P25791	LMO2	6w to 9w
P42224	STAT1	P51681	CCR5	6w to 9w
P42224	STAT1	P19525	EIF2AK2	6w to 9w
P42224	STAT1	Q92793	CREBBP	6w to 9w
P42224	STAT1	Q969M7	UBE2F	6w to 9w
Q13309	SKP2	Q9ULZ2	STAP1	6w to 9w
O15294	OGT	Q14166	TTLL12	6w to 9w
O15294	OGT	Q07021	C1QBP	6w to 9w
O15294	OGT	Q01082	SPTBN1	6w to 9w
Q5JVS0	HABP4	Q07021	C1QBP	6w to 9w
P09622	DLD	P09211	GSTP1	6w to 9w
P09622	DLD	P62993	GRB2	6w to 9w
P09622	DLD	Q01082	SPTBN1	6w to 9w
P07305	H1F0	P62993	GRB2	6w to 9w
Q92888	ARHGEF1	P01112	HRAS	6w to 9w
Q92888	ARHGEF1	P16070	CD44	6w to 9w
Q5JY77	GPRASP1	P25116	F2R	6w to 9w
Q9BQ67	GRWD1	P09211	GSTP1	6w to 9w
Q9BQ67	GRWD1	P62993	GRB2	6w to 9w
Q9BQ67	GRWD1	Q01082	SPTBN1	6w to 9w
Q9NTJ3	SMC4	Q07021	C1QBP	6w to 9w
Q9NTJ3	SMC4	P49662	CASP4	6w to 9w
Q92841	DDX17	Q07021	C1QBP	6w to 9w
P30533	LRPAP1	Q92673	SORL1	6w to 9w
P55084	HADHB	P09211	GSTP1	6w to 9w
P55084	HADHB	P62993	GRB2	6w to 9w
P55084	HADHB	Q01082	SPTBN1	6w to 9w
P20226	TBP	P18848	ATF4	6w to 9w
Q9NPB6	PARD6A	P36897	TGFBR1	6w to 9w
Q9NPB6	PARD6A	Q9NQ66	PLCB1	6w to 9w
Q9NPB6	PARD6A	Q92974	ARHGEF2	6w to 9w
Q00536	CDK16	P38398	BRCA1	6w to 9w
O15111	CHUK	O00221	NFKBIE	6w to 9w
O15111	CHUK	O75925	PIAS1	6w to 9w
O15111	CHUK	O95163	ELP1	6w to 9w
O15111	CHUK	O95999	BCL10	6w to 9w
O15111	CHUK	P06753	TPM3	6w to 9w
O15111	CHUK	P15509	CSF2RA	6w to 9w
O15111	CHUK	P19105	MYL12A	6w to 9w
O15111	CHUK	P19438	TNFRSF1A	6w to 9w
O15111	CHUK	P19525	EIF2AK2	6w to 9w
O15111	CHUK	P23508	MCC	6w to 9w
O15111	CHUK	P25963	NFKBIA	6w to 9w
O15111	CHUK	P30086	PEBP1	6w to 9w
O15111	CHUK	P31751	AKT2	6w to 9w
O15111	CHUK	P35568	IRS1	6w to 9w
O15111	CHUK	P35580	MYH10	6w to 9w
O15111	CHUK	P36897	TGFBR1	6w to 9w
O15111	CHUK	P41279	MAP3K8	6w to 9w
O15111	CHUK	P51617	IRAK1	6w to 9w
O15111	CHUK	P52292	KPNA2	6w to 9w
O15111	CHUK	P52907	CAPZA1	6w to 9w
O15111	CHUK	P60660	MYL6	6w to 9w
O15111	CHUK	P62277	RPS13	6w to 9w
O15111	CHUK	P62875	POLR2L	6w to 9w
O15111	CHUK	P62888	RPL30	6w to 9w
O15111	CHUK	P63261	ACTG1	6w to 9w
O15111	CHUK	P78527	PRKDC	6w to 9w
O15111	CHUK	Q00653	NFKB2	6w to 9w
O15111	CHUK	Q02246	CNTN2	6w to 9w
O15111	CHUK	Q12933	TRAF2	6w to 9w
O15111	CHUK	Q13451	FKBP5	6w to 9w
O15111	CHUK	Q13576	IQGAP2	6w to 9w
O15111	CHUK	Q15025	TNIP1	6w to 9w
O15111	CHUK	Q8TEL6	TRPC4AP	6w to 9w
O15111	CHUK	Q92793	CREBBP	6w to 9w
O15111	CHUK	Q92896	GLG1	6w to 9w
O15111	CHUK	Q9UGK3	STAP2	6w to 9w
O15111	CHUK	Q9UKB1	FBXW11	6w to 9w
O15111	CHUK	Q9UM47	NOTCH3	6w to 9w
O15111	CHUK	Q9Y6Q9	NCOA3	6w to 9w
P05067	APP	P42574	CASP3	6w to 9w
P05067	APP	P08138	NGFR	6w to 9w
P05067	APP	P02686	MBP	6w to 9w
P05067	APP	Q9Y287	ITM2B	6w to 9w
P05067	APP	Q00535	CDK5	6w to 9w
P05067	APP	Q99683	MAP3K5	6w to 9w
P05067	APP	Q9NSC5	HOMER3	6w to 9w
P05067	APP	P01011	SERPINA3	6w to 9w
P05067	APP	Q9Y5Z0	BACE2	6w to 9w
P05067	APP	P00519	ABL1	6w to 9w
P05067	APP	P07339	CTSD	6w to 9w
P05067	APP	Q9NSB8	HOMER2	6w to 9w
P05067	APP	Q13625	TP53BP2	6w to 9w
P05067	APP	P18669	PGAM1	6w to 9w
P05067	APP	Q96P71	NECAB3	6w to 9w
P05067	APP	P10909	CLU	6w to 9w
P05067	APP	Q13387	MAPK8IP2	6w to 9w
P05067	APP	P55084	HADHB	6w to 9w
P05067	APP	Q5SW96	LDLRAP1	6w to 9w
P05067	APP	Q13564	NAE1	6w to 9w
P05067	APP	P04156	PRNP	6w to 9w
P05067	APP	P84022	SMAD3	6w to 9w
P05067	APP	P02647	APOA1	6w to 9w
P05067	APP	Q16143	SNCB	6w to 9w
P05067	APP	P09936	UCHL1	6w to 9w
P05067	APP	P49662	CASP4	6w to 9w
P05067	APP	P04040	CAT	6w to 9w
P05067	APP	O75955	FLOT1	6w to 9w
P05067	APP	P02649	APOE	6w to 9w
P05067	APP	O75509	TNFRSF21	6w to 9w
P05067	APP	Q13813	SPTAN1	6w to 9w
P05067	APP	P62993	GRB2	6w to 9w
P05067	APP	Q9HCB6	SPON1	6w to 9w
P05067	APP	P36544	CHRNA7	6w to 9w
P05067	APP	Q9P232	CNTN3	6w to 9w
P05067	APP	Q92529	SHC3	6w to 9w
P05067	APP	P49757	NUMB	6w to 9w
P05067	APP	Q13526	PIN1	6w to 9w
P05067	APP	P14136	GFAP	6w to 9w
Q99708	RBBP8	P38398	BRCA1	6w to 9w
Q9HCC0	MCCC2	Q07021	C1QBP	6w to 9w
Q13033	STRN3	Q15628	TRADD	6w to 9w
Q13033	STRN3	Q99497	PARK7	6w to 9w
O75446	SAP30	Q14166	TTLL12	6w to 9w
P15529	CD46	P01024	C3	6w to 9w
P15529	CD46	P26038	MSN	6w to 9w
P15529	CD46	P21926	CD9	6w to 9w
P15529	CD46	P60033	CD81	6w to 9w
P15529	CD46	P78352	DLG4	6w to 9w
Q9BT49	THAP7	Q12933	TRAF2	6w to 9w
Q14152	EIF3A	O94817	ATG12	6w to 9w
O14745	SLC9A3R1	Q9NQ66	PLCB1	6w to 9w
P20248	CCNA2	P38398	BRCA1	6w to 9w
Q9NS37	CREBZF	P18848	ATF4	6w to 9w
P15056	BRAF	P01112	HRAS	6w to 9w
Q96EY1	DNAJA3	P19438	TNFRSF1A	6w to 9w
Q96EY1	DNAJA3	P38398	BRCA1	6w to 9w
Q96EY1	DNAJA3	P40763	STAT3	6w to 9w
Q96EY1	DNAJA3	P20333	TNFRSF1B	6w to 9w
Q96EY1	DNAJA3	P38484	IFNGR2	6w to 9w
Q96EY1	DNAJA3	P62993	GRB2	6w to 9w
Q16666	IFI16	P38398	BRCA1	6w to 9w
Q16666	IFI16	Q02363	ID2	6w to 9w
P46013	MKI67	Q07021	C1QBP	6w to 9w
P46013	MKI67	P00519	ABL1	6w to 9w
P08514	ITGA2B	P16671	CD36	6w to 9w
P08514	ITGA2B	P62993	GRB2	6w to 9w
P08514	ITGA2B	P05106	ITGB3	6w to 9w
Q15208	STK38	Q01082	SPTBN1	6w to 9w
P22626	HNRNPA2B1	P09211	GSTP1	6w to 9w
P22626	HNRNPA2B1	Q99497	PARK7	6w to 9w
P22626	HNRNPA2B1	P62993	GRB2	6w to 9w
P22626	HNRNPA2B1	Q07021	C1QBP	6w to 9w
P22626	HNRNPA2B1	P61769	B2M	6w to 9w
P22626	HNRNPA2B1	Q01082	SPTBN1	6w to 9w
P49336	CDK8	P38398	BRCA1	6w to 9w
P10912	GHR	P29350	PTPN6	6w to 9w
P10912	GHR	P40763	STAT3	6w to 9w
P10912	GHR	P08575	PTPRC	6w to 9w
P10912	GHR	P27986	PIK3R1	6w to 9w
P10912	GHR	P35568	IRS1	6w to 9w
P10912	GHR	Q15262	PTPRK	6w to 9w
P10912	GHR	P62993	GRB2	6w to 9w
P10912	GHR	P43378	PTPN9	6w to 9w
P10912	GHR	Q13322	GRB10	6w to 9w
P10912	GHR	O14543	SOCS3	6w to 9w
P03372	ESR1	P29350	PTPN6	6w to 9w
P03372	ESR1	P40763	STAT3	6w to 9w
P03372	ESR1	P62993	GRB2	6w to 9w
P03372	ESR1	P23560	BDNF	6w to 9w
P03372	ESR1	P27986	PIK3R1	6w to 9w
P03372	ESR1	P38398	BRCA1	6w to 9w
P03372	ESR1	P84022	SMAD3	6w to 9w
Q8N1F7	NUP93	P49662	CASP4	6w to 9w
Q13322	GRB10	P62993	GRB2	6w to 9w
Q13322	GRB10	P00519	ABL1	6w to 9w
O60674	JAK2	O14492	SH2B2	6w to 9w
O60674	JAK2	O14543	SOCS3	6w to 9w
O60674	JAK2	O14744	PRMT5	6w to 9w
O60674	JAK2	O75886	STAM2	6w to 9w
O60674	JAK2	P00519	ABL1	6w to 9w
O60674	JAK2	P06213	INSR	6w to 9w
O60674	JAK2	P07332	FES	6w to 9w
O60674	JAK2	P07948	LYN	6w to 9w
O60674	JAK2	P08575	PTPRC	6w to 9w
O60674	JAK2	P09619	PDGFRB	6w to 9w
O60674	JAK2	P15498	VAV1	6w to 9w
O60674	JAK2	P16885	PLCG2	6w to 9w
O60674	JAK2	P19235	EPOR	6w to 9w
O60674	JAK2	P19438	TNFRSF1A	6w to 9w
O60674	JAK2	P21741	MDK	6w to 9w
O60674	JAK2	P24394	IL4R	6w to 9w
O60674	JAK2	P25105	PTAFR	6w to 9w
O60674	JAK2	P25963	NFKBIA	6w to 9w
O60674	JAK2	P27986	PIK3R1	6w to 9w
O60674	JAK2	P29350	PTPN6	6w to 9w
O60674	JAK2	P30154	PPP2R1B	6w to 9w
O60674	JAK2	P32927	CSF2RB	6w to 9w
O60674	JAK2	P35568	IRS1	6w to 9w
O60674	JAK2	P38398	BRCA1	6w to 9w
O60674	JAK2	P38484	IFNGR2	6w to 9w
O60674	JAK2	P40189	IL6ST	6w to 9w
O60674	JAK2	P40763	STAT3	6w to 9w
O60674	JAK2	P42224	STAT1	6w to 9w
O60674	JAK2	P50607	TUB	6w to 9w
O60674	JAK2	P51681	CCR5	6w to 9w
O60674	JAK2	P62993	GRB2	6w to 9w
O60674	JAK2	Q13322	GRB10	6w to 9w
O60674	JAK2	Q14469	HES1	6w to 9w
O60674	JAK2	Q5TA89	HES5	6w to 9w
O60674	JAK2	Q5VWK5	IL23R	6w to 9w
O60674	JAK2	Q99062	CSF3R	6w to 9w
O60674	JAK2	Q99650	OSMR	6w to 9w
O60674	JAK2	Q9UGK3	STAP2	6w to 9w
O94929	ABLIM3	P09211	GSTP1	6w to 9w
O94929	ABLIM3	P62993	GRB2	6w to 9w
O94929	ABLIM3	Q01082	SPTBN1	6w to 9w
P49321	NASP	Q9Y4K3	TRAF6	6w to 9w
P98095	FBLN2	P05106	ITGB3	6w to 9w
P21583	KITLG	P19235	EPOR	6w to 9w
P21583	KITLG	Q9Y240	CLEC11A	6w to 9w
Q8N3V7	SYNPO	P09211	GSTP1	6w to 9w
Q8N3V7	SYNPO	P62993	GRB2	6w to 9w
Q8N3V7	SYNPO	Q01082	SPTBN1	6w to 9w
Q14247	CTTN	P09211	GSTP1	6w to 9w
Q14247	CTTN	P43405	SYK	6w to 9w
Q14247	CTTN	P62993	GRB2	6w to 9w
Q14247	CTTN	P42574	CASP3	6w to 9w
Q14247	CTTN	Q01082	SPTBN1	6w to 9w
P28331	NDUFS1	P42574	CASP3	6w to 9w
P54253	ATXN1	P35398	RORA	6w to 9w
P54253	ATXN1	Q12933	TRAF2	6w to 9w
P54253	ATXN1	Q03989	ARID5A	6w to 9w
P54253	ATXN1	P02686	MBP	6w to 9w
P54253	ATXN1	Q13049	TRIM32	6w to 9w
P54253	ATXN1	Q9H0E2	TOLLIP	6w to 9w
P17844	DDX5	P09211	GSTP1	6w to 9w
P17844	DDX5	P62993	GRB2	6w to 9w
P17844	DDX5	P84022	SMAD3	6w to 9w
P17844	DDX5	Q13077	TRAF1	6w to 9w
P17844	DDX5	Q01082	SPTBN1	6w to 9w
P19525	EIF2AK2	P42574	CASP3	6w to 9w
P19525	EIF2AK2	O43422	THAP12	6w to 9w
P19525	EIF2AK2	P55210	CASP7	6w to 9w
P19525	EIF2AK2	Q99683	MAP3K5	6w to 9w
P19525	EIF2AK2	P40763	STAT3	6w to 9w
P19525	EIF2AK2	P62136	PPP1CA	6w to 9w
P19525	EIF2AK2	P09619	PDGFRB	6w to 9w
P19525	EIF2AK2	Q9Y4K3	TRAF6	6w to 9w
P19525	EIF2AK2	P42224	STAT1	6w to 9w
P19525	EIF2AK2	P50579	METAP2	6w to 9w
P19525	EIF2AK2	O15455	TLR3	6w to 9w
P19525	EIF2AK2	P58753	TIRAP	6w to 9w
P19525	EIF2AK2	P25963	NFKBIA	6w to 9w
P56945	BCAR1	P42574	CASP3	6w to 9w
P56945	BCAR1	P00519	ABL1	6w to 9w
P56945	BCAR1	P27986	PIK3R1	6w to 9w
P56945	BCAR1	P40763	STAT3	6w to 9w
P56945	BCAR1	P62993	GRB2	6w to 9w
O75083	WDR1	P09211	GSTP1	6w to 9w
O75083	WDR1	P62993	GRB2	6w to 9w
O75083	WDR1	Q01082	SPTBN1	6w to 9w
P62993	GRB2	P40189	IL6ST	6w to 9w
P62993	GRB2	Q92988	DLX4	6w to 9w
P62993	GRB2	Q9C0E4	GRIP2	6w to 9w
P62993	GRB2	Q9UQ49	NEU3	6w to 9w
P62993	GRB2	O14672	ADAM10	6w to 9w
P62993	GRB2	Q9NYL9	TMOD3	6w to 9w
P62993	GRB2	P42166	TMPO	6w to 9w
P62993	GRB2	P68104	EEF1A1	6w to 9w
P62993	GRB2	O43150	ASAP2	6w to 9w
P62993	GRB2	P78524	ST5	6w to 9w
P62993	GRB2	P48736	PIK3CG	6w to 9w
P62993	GRB2	P49023	PXN	6w to 9w
P62993	GRB2	O75815	BCAR3	6w to 9w
P62993	GRB2	P23760	PAX3	6w to 9w
P62993	GRB2	P46778	RPL21	6w to 9w
P62993	GRB2	Q9Y6U3	SCIN	6w to 9w
P62993	GRB2	P40763	STAT3	6w to 9w
P62993	GRB2	P68133	ACTA1	6w to 9w
P62993	GRB2	Q92963	RIT1	6w to 9w
P62993	GRB2	Q9H1R2	DUSP15	6w to 9w
P62993	GRB2	Q13424	SNTA1	6w to 9w
P62993	GRB2	P01112	HRAS	6w to 9w
P62993	GRB2	P78527	PRKDC	6w to 9w
P62993	GRB2	P37108	SRP14	6w to 9w
P62993	GRB2	Q5JS13	RALGPS1	6w to 9w
P62993	GRB2	P08138	NGFR	6w to 9w
P62993	GRB2	O43175	PHGDH	6w to 9w
P62993	GRB2	Q9UBB4	ATXN10	6w to 9w
P62993	GRB2	P39023	RPL3	6w to 9w
P62993	GRB2	P53680	AP2S1	6w to 9w
P62993	GRB2	P27986	PIK3R1	6w to 9w
P62993	GRB2	O14512	SOCS7	6w to 9w
P62993	GRB2	P61769	B2M	6w to 9w
P62993	GRB2	P06703	S100A6	6w to 9w
P62993	GRB2	P26992	CNTFR	6w to 9w
P62993	GRB2	P27635	RPL10	6w to 9w
P62993	GRB2	O60888	CUTA	6w to 9w
P62993	GRB2	O95425	SVIL	6w to 9w
P62993	GRB2	P12074	COX6A1	6w to 9w
P62993	GRB2	P84022	SMAD3	6w to 9w
P62993	GRB2	Q92734	TFG	6w to 9w
P62993	GRB2	P62851	RPS25	6w to 9w
P62993	GRB2	O95544	NADK	6w to 9w
P62993	GRB2	Q9Y2Q3	GSTK1	6w to 9w
P62993	GRB2	P31994	FCGR2B	6w to 9w
P62993	GRB2	Q15036	SNX17	6w to 9w
P62993	GRB2	P08195	SLC3A2	6w to 9w
P62993	GRB2	P62241	RPS8	6w to 9w
P62993	GRB2	P51587	BRCA2	6w to 9w
P62993	GRB2	Q92529	SHC3	6w to 9w
P62993	GRB2	Q14203	DCTN1	6w to 9w
P62993	GRB2	Q9GZY6	LAT2	6w to 9w
P62993	GRB2	O00499	BIN1	6w to 9w
P62993	GRB2	P20273	CD22	6w to 9w
P62993	GRB2	Q9P0K7	RAI14	6w to 9w
P62993	GRB2	P19438	TNFRSF1A	6w to 9w
P62993	GRB2	O43426	SYNJ1	6w to 9w
P62993	GRB2	P15586	GNS	6w to 9w
P62993	GRB2	P08047	SP1	6w to 9w
P62993	GRB2	P24928	POLR2A	6w to 9w
P62993	GRB2	P07948	LYN	6w to 9w
P62993	GRB2	P98077	SHC2	6w to 9w
P62993	GRB2	P20963	CD247	6w to 9w
P62993	GRB2	P16615	ATP2A2	6w to 9w
P62993	GRB2	P20810	CAST	6w to 9w
P62993	GRB2	P02787	TF	6w to 9w
P62993	GRB2	P01019	AGT	6w to 9w
P62993	GRB2	Q07020	RPL18	6w to 9w
P62993	GRB2	Q86Y01	DTX1	6w to 9w
P62993	GRB2	P62807	HIST1H2BF	6w to 9w
P62993	GRB2	P30530	AXL	6w to 9w
P62993	GRB2	O14492	SH2B2	6w to 9w
P62993	GRB2	Q9UQC2	GAB2	6w to 9w
P62993	GRB2	P05026	ATP1B1	6w to 9w
P62993	GRB2	P61978	HNRNPK	6w to 9w
P62993	GRB2	P18124	RPL7	6w to 9w
P62993	GRB2	Q7L0Q8	RHOU	6w to 9w
P62993	GRB2	Q13480	GAB1	6w to 9w
P62993	GRB2	P60660	MYL6	6w to 9w
P62993	GRB2	P25106	ACKR3	6w to 9w
P62993	GRB2	P06213	INSR	6w to 9w
P62993	GRB2	P55084	HADHB	6w to 9w
P62993	GRB2	P62805	HIST4H4	6w to 9w
P62993	GRB2	Q9NZQ3	NCKIPSD	6w to 9w
P62993	GRB2	Q06830	PRDX1	6w to 9w
P62993	GRB2	P04156	PRNP	6w to 9w
P62993	GRB2	P54762	EPHB1	6w to 9w
P62993	GRB2	P35462	DRD3	6w to 9w
P62993	GRB2	P50570	DNM2	6w to 9w
P62993	GRB2	Q8IXJ9	ASXL1	6w to 9w
P62993	GRB2	Q9ULD4	BRPF3	6w to 9w
P62993	GRB2	P09917	ALOX5	6w to 9w
P62993	GRB2	Q9UBS5	GABBR1	6w to 9w
P62993	GRB2	P23508	MCC	6w to 9w
P62993	GRB2	P08575	PTPRC	6w to 9w
P62993	GRB2	Q01082	SPTBN1	6w to 9w
P62993	GRB2	Q9BQ89	FAM110A	6w to 9w
P62993	GRB2	Q9NYK6	C21orf91	6w to 9w
P62993	GRB2	Q96SB3	PPP1R9B	6w to 9w
P62993	GRB2	Q13191	CBLB	6w to 9w
P62993	GRB2	P16144	ITGB4	6w to 9w
P62993	GRB2	P04264	KRT1	6w to 9w
P62993	GRB2	P10747	CD28	6w to 9w
P62993	GRB2	Q68EM7	ARHGAP17	6w to 9w
P62993	GRB2	P09211	GSTP1	6w to 9w
P62993	GRB2	P16885	PLCG2	6w to 9w
P62993	GRB2	Q8WV28	BLNK	6w to 9w
P62993	GRB2	P09619	PDGFRB	6w to 9w
P62993	GRB2	P51636	CAV2	6w to 9w
P62993	GRB2	Q92738	USP6NL	6w to 9w
P62993	GRB2	P35568	IRS1	6w to 9w
P62993	GRB2	Q96I24	FUBP3	6w to 9w
P62993	GRB2	Q92934	BAD	6w to 9w
P62993	GRB2	P35221	CTNNA1	6w to 9w
P62993	GRB2	Q14315	FLNC	6w to 9w
P62993	GRB2	Q92835	INPP5D	6w to 9w
P62993	GRB2	P15498	VAV1	6w to 9w
P62993	GRB2	P62316	SNRPD2	6w to 9w
P62993	GRB2	Q9UPX8	SHANK2	6w to 9w
P62993	GRB2	Q9UL42	PNMA2	6w to 9w
P62993	GRB2	Q8WWI1	LMO7	6w to 9w
P62993	GRB2	O75643	SNRNP200	6w to 9w
P62993	GRB2	Q15746	MYLK	6w to 9w
P62993	GRB2	P07333	CSF1R	6w to 9w
P62993	GRB2	Q13322	GRB10	6w to 9w
P62993	GRB2	Q8TB24	RIN3	6w to 9w
P62993	GRB2	P14317	HCLS1	6w to 9w
P62993	GRB2	P78352	DLG4	6w to 9w
P62993	GRB2	P22607	FGFR3	6w to 9w
P62993	GRB2	P35580	MYH10	6w to 9w
P62993	GRB2	P11940	PABPC1	6w to 9w
P62993	GRB2	Q9ULW0	TPX2	6w to 9w
P62993	GRB2	Q13094	LCP2	6w to 9w
P62993	GRB2	P35968	KDR	6w to 9w
P62993	GRB2	P21817	RYR1	6w to 9w
P62993	GRB2	Q96GC6	ZNF274	6w to 9w
P62993	GRB2	Q0ZGT2	NEXN	6w to 9w
P62993	GRB2	Q9UM54	MYO6	6w to 9w
P62993	GRB2	P11362	FGFR1	6w to 9w
P62993	GRB2	Q99959	PKP2	6w to 9w
P62993	GRB2	P56945	BCAR1	6w to 9w
P62993	GRB2	P19105	MYL12A	6w to 9w
P62993	GRB2	Q99572	P2RX7	6w to 9w
P62993	GRB2	Q13796	SHROOM2	6w to 9w
P62993	GRB2	Q13813	SPTAN1	6w to 9w
P62993	GRB2	P78314	SH3BP2	6w to 9w
P62993	GRB2	Q9H3D4	TP63	6w to 9w
P62993	GRB2	P19235	EPOR	6w to 9w
P62993	GRB2	P68366	TUBA4A	6w to 9w
P62993	GRB2	P30273	FCER1G	6w to 9w
P62993	GRB2	O14744	PRMT5	6w to 9w
P62993	GRB2	P23528	CFL1	6w to 9w
P62993	GRB2	P53778	MAPK12	6w to 9w
P62993	GRB2	P43405	SYK	6w to 9w
P62993	GRB2	P42768	WAS	6w to 9w
P62993	GRB2	P29350	PTPN6	6w to 9w
P62993	GRB2	Q16548	BCL2A1	6w to 9w
P62993	GRB2	Q99062	CSF3R	6w to 9w
P62993	GRB2	Q99259	GAD1	6w to 9w
P62993	GRB2	O75167	PHACTR2	6w to 9w
P62993	GRB2	Q9Y2H0	DLGAP4	6w to 9w
P62993	GRB2	O75326	SEMA7A	6w to 9w
P62993	GRB2	Q9BR76	CORO1B	6w to 9w
P62993	GRB2	Q14624	ITIH4	6w to 9w
P62993	GRB2	Q92953	KCNB2	6w to 9w
P62993	GRB2	O43795	MYO1B	6w to 9w
P62993	GRB2	P00519	ABL1	6w to 9w
P62993	GRB2	P50607	TUB	6w to 9w
P62993	GRB2	O14939	PLD2	6w to 9w
P62993	GRB2	P31947	SFN	6w to 9w
P62993	GRB2	Q6S5L8	SHC4	6w to 9w
P62993	GRB2	P10909	CLU	6w to 9w
P62993	GRB2	P21266	GSTM3	6w to 9w
P62993	GRB2	O15056	SYNJ2	6w to 9w
P62993	GRB2	Q08881	ITK	6w to 9w
P62993	GRB2	Q15303	ERBB4	6w to 9w
P62993	GRB2	Q14451	GRB7	6w to 9w
P62993	GRB2	Q13023	AKAP6	6w to 9w
P62993	GRB2	P63261	ACTG1	6w to 9w
P62993	GRB2	P62277	RPS13	6w to 9w
P62993	GRB2	P62888	RPL30	6w to 9w
O15151	MDM4	P42574	CASP3	6w to 9w
O15151	MDM4	P84022	SMAD3	6w to 9w
P01023	A2M	Q9UHI8	ADAMTS1	6w to 9w
P01023	A2M	P61626	LYZ	6w to 9w
P01023	A2M	P14091	CTSE	6w to 9w
P01023	A2M	P01584	IL1B	6w to 9w
P01023	A2M	P61769	B2M	6w to 9w
P01023	A2M	P05090	APOD	6w to 9w
P01023	A2M	P08236	GUSB	6w to 9w
P01023	A2M	P04180	LCAT	6w to 9w
P01023	A2M	O14773	TPP1	6w to 9w
P01023	A2M	Q14108	SCARB2	6w to 9w
P01023	A2M	Q15582	TGFBI	6w to 9w
P01023	A2M	Q9UNI1	CELA1	6w to 9w
P01023	A2M	P02649	APOE	6w to 9w
P01023	A2M	P62993	GRB2	6w to 9w
P01023	A2M	P12532	CKMT1A	6w to 9w
P01023	A2M	P07858	CTSB	6w to 9w
Q00839	HNRNPU	P09211	GSTP1	6w to 9w
Q00839	HNRNPU	Q14166	TTLL12	6w to 9w
Q00839	HNRNPU	P62993	GRB2	6w to 9w
Q00839	HNRNPU	P42574	CASP3	6w to 9w
Q00839	HNRNPU	Q07021	C1QBP	6w to 9w
Q00839	HNRNPU	P20333	TNFRSF1B	6w to 9w
Q00839	HNRNPU	P43405	SYK	6w to 9w
Q00839	HNRNPU	Q01082	SPTBN1	6w to 9w
O75569	PRKRA	Q9UPY3	DICER1	6w to 9w
O75569	PRKRA	P58753	TIRAP	6w to 9w
O75569	PRKRA	P19525	EIF2AK2	6w to 9w
O76081	RGS20	P00519	ABL1	9w to 10w
P20810	CAST	P42574	CASP3	9w to 10w
P20810	CAST	P00519	ABL1	9w to 10w
O95999	BCL10	O43353	RIPK2	9w to 10w
O95999	BCL10	Q13489	BIRC3	9w to 10w
O95999	BCL10	Q12933	TRAF2	9w to 10w
P04156	PRNP	P67870	CSNK2B	9w to 10w
P15509	CSF2RA	P34741	SDC2	9w to 10w
Q8N488	RYBP	P00519	ABL1	9w to 10w
P54652	HSPA2	O43353	RIPK2	9w to 10w
P34741	SDC2	P14210	HGF	9w to 10w
P34741	SDC2	P01137	TGFB1	9w to 10w
P26012	ITGB8	P01137	TGFB1	9w to 10w
P00749	PLAU	P14210	HGF	9w to 10w
P01584	IL1B	P27930	IL1R2	9w to 10w
P01584	IL1B	P14778	IL1R1	9w to 10w
P01584	IL1B	P01023	A2M	9w to 10w
P07333	CSF1R	O15524	SOCS1	9w to 10w
P07333	CSF1R	P06241	FYN	9w to 10w
P07333	CSF1R	Q13769	THOC5	9w to 10w
Q9UNI1	CELA1	P01023	A2M	9w to 10w
P62241	RPS8	P09211	GSTP1	9w to 10w
P60033	CD81	P26006	ITGA3	9w to 10w
P60033	CD81	Q969P0	IGSF8	9w to 10w
Q9BVA1	TUBB2B	O43353	RIPK2	9w to 10w
P18848	ATF4	Q99871	HAUS7	9w to 10w
P18848	ATF4	O75899	GABBR2	9w to 10w
P18848	ATF4	P53567	CEBPG	9w to 10w
P18848	ATF4	Q9UBS5	GABBR1	9w to 10w
O14773	TPP1	P01023	A2M	9w to 10w
Q16548	BCL2A1	P55957	BID	9w to 10w
Q9NP84	TNFRSF12A	O00463	TRAF5	9w to 10w
Q9NP84	TNFRSF12A	P63000	RAC1	9w to 10w
Q9NP84	TNFRSF12A	Q12933	TRAF2	9w to 10w
Q9NP84	TNFRSF12A	Q13077	TRAF1	9w to 10w
P07858	CTSB	P01023	A2M	9w to 10w
P07858	CTSB	Q9NYA1	SPHK1	9w to 10w
P35968	KDR	P05106	ITGB3	9w to 10w
P02679	FGG	P05106	ITGB3	9w to 10w
Q07020	RPL18	P09211	GSTP1	9w to 10w
O43175	PHGDH	P09211	GSTP1	9w to 10w
Q9Y2H0	DLGAP4	Q04941	PLP2	9w to 10w
Q9Y2H0	DLGAP4	P00519	ABL1	9w to 10w
Q8IX07	ZFPM1	O14908	GIPC1	9w to 10w
P53680	AP2S1	P09211	GSTP1	9w to 10w
Q9Y6Q9	NCOA3	Q13133	NR1H3	9w to 10w
Q9Y6Q9	NCOA3	P55055	NR1H2	9w to 10w
P15692	VEGFA	Q9UHI8	ADAMTS1	9w to 10w
P15692	VEGFA	Q16270	IGFBP7	9w to 10w
Q13490	BIRC2	P42574	CASP3	9w to 10w
Q13490	BIRC2	O43353	RIPK2	9w to 10w
Q13490	BIRC2	Q12933	TRAF2	9w to 10w
Q13490	BIRC2	Q13077	TRAF1	9w to 10w
P41594	GRM5	Q9NSC5	HOMER3	9w to 10w
P63173	RPL38	O43353	RIPK2	9w to 10w
P11940	PABPC1	P09211	GSTP1	9w to 10w
P11940	PABPC1	P63000	RAC1	9w to 10w
Q07021	C1QBP	Q13077	TRAF1	9w to 10w
Q07021	C1QBP	P07437	TUBB	9w to 10w
Q07021	C1QBP	P14923	JUP	9w to 10w
Q07021	C1QBP	P31946	YWHAB	9w to 10w
Q07021	C1QBP	Q05655	PRKCD	9w to 10w
Q07021	C1QBP	O94761	RECQL4	9w to 10w
Q07021	C1QBP	Q71U36	TUBA1A	9w to 10w
Q07021	C1QBP	P84098	RPL19	9w to 10w
Q07021	C1QBP	Q9BPW8	NIPSNAP1	9w to 10w
Q07021	C1QBP	Q00005	PPP2R2B	9w to 10w
Q07021	C1QBP	Q99558	MAP3K14	9w to 10w
Q07021	C1QBP	O95816	BAG2	9w to 10w
Q07021	C1QBP	Q5JVS0	HABP4	9w to 10w
Q07021	C1QBP	P05166	PCCB	9w to 10w
Q07021	C1QBP	Q02878	RPL6	9w to 10w
Q07021	C1QBP	O75323	NIPSNAP2	9w to 10w
Q07021	C1QBP	P30153	PPP2R1A	9w to 10w
Q07021	C1QBP	Q9NUC0	SERTAD4	9w to 10w
Q07021	C1QBP	P62258	YWHAE	9w to 10w
Q07021	C1QBP	P68363	TUBA1B	9w to 10w
Q07021	C1QBP	P30050	RPL12	9w to 10w
Q07021	C1QBP	P62280	RPS11	9w to 10w
Q07021	C1QBP	Q13263	TRIM28	9w to 10w
Q07021	C1QBP	Q8NDX1	PSD4	9w to 10w
Q07021	C1QBP	Q01105	SET	9w to 10w
Q07021	C1QBP	Q7Z6M2	FBXO33	9w to 10w
Q9Y4G6	TLN2	P00519	ABL1	9w to 10w
Q9Y4G6	TLN2	P05106	ITGB3	9w to 10w
P01112	HRAS	Q9NR96	TLR9	9w to 10w
P01112	HRAS	Q13574	DGKZ	9w to 10w
P01112	HRAS	Q5U651	RASIP1	9w to 10w
P01112	HRAS	O00329	PIK3CD	9w to 10w
P01112	HRAS	Q8WWW0	RASSF5	9w to 10w
P01112	HRAS	Q9UKT9	IKZF3	9w to 10w
P01112	HRAS	P06241	FYN	9w to 10w
P01112	HRAS	O15350	TP73	9w to 10w
P01112	HRAS	P51617	IRAK1	9w to 10w
P01112	HRAS	P49356	FNTB	9w to 10w
P01112	HRAS	O60725	ICMT	9w to 10w
P01112	HRAS	Q13671	RIN1	9w to 10w
P01112	HRAS	Q99578	RIT2	9w to 10w
O14492	SH2B2	P19235	EPOR	9w to 10w
Q99704	DOK1	P00519	ABL1	9w to 10w
Q99704	DOK1	P05106	ITGB3	9w to 10w
O75914	PAK3	P63000	RAC1	9w to 10w
O75914	PAK3	Q9Y2X7	GIT1	9w to 10w
Q969Y2	GTPBP3	P55107	GDF10	9w to 10w
P12532	CKMT1A	P01023	A2M	9w to 10w
P07948	LYN	P42574	CASP3	9w to 10w
P07948	LYN	Q9NYA1	SPHK1	9w to 10w
P07948	LYN	P19235	EPOR	9w to 10w
Q9ULD4	BRPF3	P00519	ABL1	9w to 10w
P19525	EIF2AK2	P42574	CASP3	9w to 10w
P19525	EIF2AK2	P04637	TP53	9w to 10w
P19525	EIF2AK2	Q99683	MAP3K5	9w to 10w
P19525	EIF2AK2	P62136	PPP1CA	9w to 10w
P19525	EIF2AK2	Q16777	HIST2H2AC	9w to 10w
P19525	EIF2AK2	P50579	METAP2	9w to 10w
P19525	EIF2AK2	P63000	RAC1	9w to 10w
P19525	EIF2AK2	Q13217	DNAJC3	9w to 10w
P09874	PARP1	Q12933	TRAF2	9w to 10w
Q9BPY8	HOPX	Q92769	HDAC2	9w to 10w
Q13255	GRM1	Q9NSB8	HOMER2	9w to 10w
Q9Y6D9	MAD1L1	Q92769	HDAC2	9w to 10w
Q9UNE7	STUB1	Q12933	TRAF2	9w to 10w
P56945	BCAR1	P00519	ABL1	9w to 10w
P56945	BCAR1	P42574	CASP3	9w to 10w
Q13393	PLD1	P63000	RAC1	9w to 10w
Q9Y572	RIPK3	Q12933	TRAF2	9w to 10w
P10909	CLU	Q14114	LRP8	9w to 10w
P10909	CLU	Q9UKE5	TNIK	9w to 10w
P10909	CLU	Q9UJW9	SERTAD3	9w to 10w
P10909	CLU	Q9NY47	CACNA2D2	9w to 10w
P10909	CLU	P05546	SERPIND1	9w to 10w
P10909	CLU	P55107	GDF10	9w to 10w
O95425	SVIL	P09211	GSTP1	9w to 10w
Q01196	RUNX1	Q13547	HDAC1	9w to 10w
Q01196	RUNX1	Q14192	FHL2	9w to 10w
Q01196	RUNX1	Q92769	HDAC2	9w to 10w
Q01196	RUNX1	P24385	CCND1	9w to 10w
Q01196	RUNX1	P68871	HBB	9w to 10w
Q01196	RUNX1	Q04725	TLE2	9w to 10w
Q01196	RUNX1	Q9BY41	HDAC8	9w to 10w
O14576	DYNC1I1	P63000	RAC1	9w to 10w
P62851	RPS25	P09211	GSTP1	9w to 10w
Q9C0A6	SETD5	Q12933	TRAF2	9w to 10w
P04040	CAT	P00519	ABL1	9w to 10w
P50579	METAP2	P63000	RAC1	9w to 10w
Q9BUZ4	TRAF4	P08138	NGFR	9w to 10w
Q9BUZ4	TRAF4	P51617	IRAK1	9w to 10w
Q9BUZ4	TRAF4	Q96KM6	ZNF512B	9w to 10w
Q9BUZ4	TRAF4	O14874	BCKDK	9w to 10w
P50570	DNM2	P00519	ABL1	9w to 10w
O15056	SYNJ2	P00519	ABL1	9w to 10w
O15056	SYNJ2	P63000	RAC1	9w to 10w
O15117	FYB1	P00519	ABL1	9w to 10w
Q8TEL6	TRPC4AP	Q12933	TRAF2	9w to 10w
O14578	CIT	P63000	RAC1	9w to 10w
Q07343	PDE4B	Q9UJW9	SERTAD3	9w to 10w
Q07343	PDE4B	Q9UBS5	GABBR1	9w to 10w
Q07343	PDE4B	Q12791	KCNMA1	9w to 10w
P60900	PSMA6	O43353	RIPK2	9w to 10w
Q13813	SPTAN1	P00519	ABL1	9w to 10w
Q13813	SPTAN1	P09211	GSTP1	9w to 10w
Q13813	SPTAN1	P42574	CASP3	9w to 10w
P01024	C3	P68871	HBB	9w to 10w
P01024	C3	P26022	PTX3	9w to 10w
P01024	C3	P00519	ABL1	9w to 10w
P01024	C3	Q9NVP2	ASF1B	9w to 10w
P01024	C3	P08311	CTSG	9w to 10w
Q14161	GIT2	Q9Y2X7	GIT1	9w to 10w
[truncated: 5,743 more rows]
