# Supplementary material for: Dynamic molecular network analysis of iPSC-Purkinje cells differentiation delineates roles of ISG15 in SCA1 at the earliest stage
Source: Commun Biol. 2024 Apr 9;7:413. doi: 10.1038/s42003-024-06066-z (PMC11003991; doi:10.1038/s42003-024-06066-z)
Supplement: Supplementary file 9 — Supplementary Data 6 [file 42003_2024_6066_MOESM9_ESM.xlsx]

## Sheet: patients
patient number	sample type	sampling date	sample number	Sex	Age at first consultation	Duration from onset (year)	Duration from first plasma sampling (month)	CAG repeat (disease allele)	CAG repeat (normal allele)	SARA	gait distance (m)		ISG15(ng/mL)
No.1	CSF	2017-11-20	9594	F	43	1		44	26	10
	Serum	2017-11-28	9602								305
	Plasma	2018-11-08	10026				0			9	317		8.70968
	Plasma	2019-09-26	10412				10			10.5	270		10.7613
	Plasma	2020-09-30	10997				22			11	250		6.97419
	Plasma	2021-10-22	11524				35			12	190		5.60645
	Plasma	2022-07-01	11829				44			11.5	100		5.11613
No.2	Plasma	2018-01-19	9652	M	66	19	0	40	28	12	425		8.54839
	Plasma	2018-12-12	10073				11			13	435		4.59355
	Plasma	2019-11-15	10494				22			14.5	405		4.87097
	Plasma	2020-10-30	11089				33			14.5	427		5.49677
	Plasma	2021-09-24	11497				44			17			3.27742
	Plasma	2022-07-15	11855				54			20			3.27097
No.3	Plasma	2018-03-23	9721	F	49	7	0	41	30	13	385		13.8
	Plasma	2020-02-03	10589				23			12	352		8.95484
	Plasma	2020-12-28	11173				33			14	243		6.6
	Plasma	2021-12-06	11563				45			11.5	175		8.07097
	Plasma	2022-05-30	11772				50			13	180		6.76774
	Plasma	2022-11-07	12068				56			13	155		10.1613
No.4	Plasma	2018-03-30	9730	F	47	6	0	45	27	11.5	315		11.6258
	Plasma	2019-02-15	10137				11			14	270		15.3742
	Plasma	2020-01-22	10576				22			12.5	198		10.1419
	Plasma	2020-12-23	11166				33			16.5	93		11.5613
No.5	CSF	2018-06-05	9810	F	54	5		49	27	11.5
	Plasma	2018-06-05	9811				0				293		7.01935
	Plasma	2019-04-24	10216				10			10.5	236		11
	Plasma	2020-04-01	10653				22			13	145		7.85161
	Plasma	2021-02-24	11238				32			11	90		5.56364
	Plasma	2021-12-15	11580				42						0.975758
No.6	Plasma	2019-05-30	10264	M	60	5	0	42	28	10	312		8.26061
	Plasma	2020-04-23	10685				11			11	321		7.18788
	Plasma	2021-03-18	11278				22			9.5	325		8.83636
	Plasma	2022-03-17	11685				34			10	300		5.59394
	Plasma	2023-03-16					46			11.5	290		4.8303
No.7	Plasma	2020-09-16	10982	F	42	5	0	47	30	9.5	321		9.73939
	Plasma	2021-08-04	11441				11			10	278		0.969697
	Plasma	2022-06-29	11823				21			9	220		2.69091
No.8	Plasma	2021-04-28	11331	M	38	3	0	48	28	5.5	545		7.90909
	Plasma	2022-03-24	11688				11			5.5	515		6.82424
	Plasma	2023-01-25	12228				21			5.5	522		18.4545
No.9	Plasma	2022-07-01	11828	M	44	4	0	45	28	7	447		11.3515
	CSF	2023-03-10	12320

## Sheet: ISG15 vs Duration
	Duration from first plasma sampling (month)	ISG15(ng/mL)
No.1	0	8.70968
	10	10.7613
	22	6.97419
	35	5.60645
	44	5.11613
No.2	0	8.54839
	11	4.59355
	22	4.87097
	33	5.49677
	44	3.27742
	54	3.27097
No.3	0	13.8
	23	8.95484
	33	6.6
	45	8.07097
	50	6.76774
	56	10.1613
No.4	0	11.6258
	11	15.3742
	22	10.1419
	33	11.5613
No.5	0	7.01935
	10	11
	22	7.85161
	32	5.56364
	42	0.975758
No.6	0	8.26061
	11	7.18788
	22	8.83636
	34	5.59394
	46	4.8303
No.7	0	9.73939
	11	0.969697
	21	2.69091
No.8	0	7.90909
	11	6.82424
	21	18.4545
No.9	0	11.3515

## Sheet: ISG15 vs SARA
SARA	ISG15(ng/mL)
9	8.70968
10.5	10.7613
11	6.97419
12	5.60645
11.5	5.11613
12	8.54839
13	4.59355
14.5	4.87097
14.5	5.49677
17	3.27742
20	3.27097
13	13.8
12	8.95484
14	6.6
11.5	8.07097
13	6.76774
13	10.1613
11.5	11.6258
14	15.3742
12.5	10.1419
16.5	11.5613
11.5	7.01935
10.5	11
13	7.85161
11	5.56364
10	8.26061
11	7.18788
9.5	8.83636
10	5.59394
11.5	4.8303
9.5	9.73939
10	0.969697
9	2.69091
5.5	7.90909
5.5	6.82424
5.5	18.4545
7	11.3515

## Sheet: ISG15 mean vs CAG.
CAG repeat (disease allele)	ISG15(ng/mL)
44	8.70968
44	10.7613
44	6.97419
44	5.60645
44	5.11613
40	8.54839
40	4.59355
40	4.87097
40	5.49677
40	3.27742
40	3.27097
41	13.8
41	8.95484
41	6.6
41	8.07097
41	6.76774
41	10.1613
45	11.6258
45	15.3742
45	10.1419
45	11.5613
49	7.01935
49	11
49	7.85161
49	5.56364
49	0.975758
42	8.26061
42	7.18788
42	8.83636
42	5.59394
42	4.8303
47	9.73939
47	0.969697
47	2.69091
48	7.90909
48	6.82424
48	18.4545
45	11.3515

## Sheet: ISG15 change vs SARA change
SARA Change	ISG15 Change(ng/mL)
0	0
1.5	2.05161
2	-1.73548
3	-3.10323
2.5	-3.59355
0	0
1	-3.95484
2.5	-3.67742
2.5	-3.05161
5	-5.27097
8	-5.27742
0	0
-1	-4.84516
1	-7.2
-1.5	-5.72903
0	-7.03226
0	-3.63871
0	0
2.5	3.74839
1	-1.48387
5	-0.0645161
0	0
-1	3.98065
1.5	0.832258
-0.5	-1.45572
	-6.0436
0	0
1	-1.07273
-0.5	0.575758
0	-2.66667
1.5	-3.4303
0	0
0.5	-8.7697
-0.5	-7.04848
0	0
0	-1.08485
0	10.5455
0	0
