# Supplementary material for: Dynamic molecular network analysis of iPSC-Purkinje cells differentiation delineates roles of ISG15 in SCA1 at the earliest stage
Source: Commun Biol. 2024 Apr 9;7:413. doi: 10.1038/s42003-024-06066-z (PMC11003991; doi:10.1038/s42003-024-06066-z)
Supplement: Supplementary file 10 — Supplementary Data 7 [file 42003_2024_6066_MOESM10_ESM.xlsx]

## Sheet: Figure 1
Figure 1
cell number / visual field			statistics of cell number / visual field
Group	value			N	mean	SE	p-value
Normal	4		Normal	12	2.16667	0.405144	0.753837
Normal	4		SCA1	12	2.33333	0.333333
Normal	1
Normal	1
Normal	1
Normal	2
Normal	4
Normal	1
Normal	2
Normal	1
Normal	1
Normal	4
SCA1	1
SCA1	2
SCA1	4
SCA1	2
SCA1	3
SCA1	3
SCA1	3
SCA1	1
SCA1	4
SCA1	3
SCA1	1
SCA1	1
Dendrite total length (mm)			statistics of dendrite total length
Group	value			N	mean	SE	p-value
Normal	523.222		Normal	24	407.809	26.8958	9.00259e-10
Normal	579.473		SCA1	33	155.237	10.7676
Normal	451.041
Normal	503.482
Normal	247.642
Normal	425.58
Normal	107.944
Normal	193.273
Normal	233.667
Normal	355.802
Normal	278.466
Normal	641.638
Normal	597.619
Normal	472.082
Normal	479.073
Normal	449.307
Normal	369.032
Normal	500.086
Normal	310.259
Normal	496.244
Normal	431.191
Normal	344.532
Normal	391.195
Normal	405.57
SCA1	195.62
SCA1	256.922
SCA1	179.727
SCA1	186.303
SCA1	178.195
SCA1	188.409
SCA1	250.005
SCA1	85.632
SCA1	148.294
SCA1	179.735
SCA1	92.584
SCA1	67.992
SCA1	173.45
SCA1	238.695
SCA1	121.166
SCA1	219.628
SCA1	186.379
SCA1	153.462
SCA1	185.685
SCA1	62.238
SCA1	110.466
SCA1	181.282
SCA1	112.718
SCA1	120.94
SCA1	80.824
SCA1	163.869
SCA1	47.835
SCA1	51.231
SCA1	156.225
SCA1	111.023
SCA1	271.794
SCA1	121.104
SCA1	243.385

## Sheet: Figure 2b
Figure 2b
iPSC stage
ID	Description	GeneRatio	BgRatio	pvalue	p.adjust	geneID	Count
hsa04060	Cytokine-cytokine receptor interaction	111/1280	297/8662	1.11319e-22	3.58447e-20	282617/51561/2829/3440/920/90865/3563/3576/1524/6846/5197/1440/2919/53832/3627/85480/8740/3569/94/3568/27190/2661/1236/3553/1271/6366/6367/4838/6349/56832/9235/3587/7850/8743/2833/970/11009/3625/1441/64109/651/1443/8809/5196/7042/643/388372/9560/269/55504/3601/2660/3558/5617/3594/3559/55801/650/56300/1442/3467/1237/3604/115650/2658/112744/6361/3600/338376/3581/5008/2826/3444/4804/6364/9210/27189/…	111
hsa04080	Neuroactive ligand-receptor interaction	121/1280	367/8662	2.38924e-19	3.84668e-17	22953/1813/2831/5644/2692/4829/1135/2555/5031/4988/80763/2859/2561/432355/3062/1910/2357/7201/2569/1906/1907/2862/5029/122042/2902/7349/9248/10911/4986/2691/885/2642/5368/57152/57053/680/5745/57105/1443/2837/2570/4142/187/5539/1144/5179/66004/5729/6754/5617/2797/5173/7433/796/3356/6750/117579/5540/1392/1814/7432/5028/1442/2895/5023/146/140/134860/1511/90226/3972/59340/4922/5741/718/5027/3060/1600…	121
hsa04061	Viral protein interaction with cytokine and cytokine receptor	45/1280	100/8662	3.30423e-13	3.54655e-11	2829/3576/1524/6846/5197/2919/53832/3627/8740/3569/1236/6366/6367/6349/3587/8743/2833/11009/8809/5196/643/388372/9560/3558/3559/1237/6361/2826/6364/10850/4049/8807/5473/8764/9547/6359/6352/6375/4283/3561/6348/1233/6370/1436/414062	45
hsa05322	Systemic lupus erythematosus	51/1280	137/8662	5.71853e-11	4.60342e-09	714/8331/1991/2215/8343/8342/8341/8348/8350/121504/8364/8358/8356/8353/8352/3109/3113/8968/3108/128312/732/1511/3118/3017/2214/85235/718/942/8970/83740/8345/8344/8360/8359/8368/8366/8370/713/3127/8336/8335/8332/3122/3018/653604/554313/474381/474382/317772/54145/8290	51
hsa04640	Hematopoietic cell lineage	38/1280	99/8662	6.04411e-09	3.89241e-07	920/3563/921/914/1440/925/926/3569/3568/3553/917/930/7850/3109/931/1441/951/3113/929/2815/2812/3559/3690/945/911/3108/3118/3581/2814/912/927/915/3575/924/916/3127/3122/1436	38
hsa04613	Neutrophil extracellular trap formation	58/1280	191/8662	2.2641e-08	1.21507e-06	4688/8331/820/1991/2215/8343/8342/8341/64581/2357/8348/10013/8350/121504/8364/8358/8356/8353/8352/2243/6403/5600/4353/8968/3690/834/3683/837/128312/1511/3017/2214/85235/51284/83447/718/8970/83740/8345/8344/27180/653361/8360/8359/8368/8366/8370/8336/8335/8332/3018/653604/554313/474381/474382/317772/54145/8290	58
hsa05150	Staphylococcus aureus infection	34/1280	96/8662	3.69212e-07	1.69837e-05	714/820/2215/54474/2357/3859/6403/3109/3866/3860/3113/3868/1672/4153/3683/2204/3108/3118/2214/718/25984/728358/1667/5340/1668/10747/3861/147183/390792/713/192666/3127/3122/125115	34
hsa05340	Primary immunodeficiency	18/1280	38/8662	1.76303e-06	7.09619e-05	920/7535/5788/925/926/930/326/57379/5896/115650/29760/3543/5897/927/915/3575/3561/916	18
hsa05034	Alcoholism	50/1280	188/8662	1.48054e-05	0.000529706	1813/8331/8343/8342/8341/8348/10013/84152/8350/121504/8364/8358/8356/8353/8352/2902/54331/5568/2792/51806/5173/8968/1392/1644/128312/3017/85235/84699/8970/7054/83740/25759/8345/8344/8360/8359/8368/8366/8370/8336/8335/8332/3018/653604/554313/474381/474382/317772/54145/8290	50
hsa04976	Bile secretion	29/1280	89/8662	1.70864e-05	0.000550182	7365/10941/1576/64241/9429/486/1244/3781/23439/7364/9376/8714/1581/5568/6580/28234/7363/6822/8431/6554/343/79799/574537/123264/54659/358/5243/570/10720	29
hsa00830	Retinol metabolism	24/1280	68/8662	2.03009e-05	0.000594263	10170/7365/10941/1576/7364/1562/7363/1544/56603/126/8854/1549/50700/79799/574537/6121/124/1592/9227/54659/1577/340665/158835/10720	24
EB stage
ID	Description	GeneRatio	BgRatio	pvalue	p.adjust	geneID	Count
hsa04060	Cytokine-cytokine receptor interaction	225/4189	297/8662	9.59249e-23	3.24226e-20	282617/3574/3554/7066/2829/2690/60401/2920/958/7133/1232/920/90865/7043/7040/3586/6846/4838/5197/1440/7852/3570/53832/3627/85480/8740/51330/7132/3597/8741/56477/133396/94/9180/3568/5618/657/27190/10148/2661/6363/3623/1236/3553/3552/3455/84957/1271/6366/6367/6349/56832/9235/6358/3587/944/7850/10344/3588/8200/8743/652/2833/23765/163702/970/11009/1438/3625/6376/8808/23495/653/1441/64109/4352/655/651…	225
hsa04080	Neuroactive ligand-receptor interaction	266/4189	367/8662	7.91019e-22	1.33682e-19	1141/22953/2898/7253/2846/255061/2831/2151/2690/2692/5697/1902/2558/623/1394/2149/7068/2897/4829/2641/1135/2555/4828/5031/4988/80763/6866/2359/117/100506013/1129/2859/130574/2561/3640/148/5733/1901/1910/2357/706/2925/165829/85569/7201/2569/1907/1081/5443/4923/1909/5029/5618/2741/79957/5026/200959/2918/2912/8620/1146/256933/116443/2566/5030/2902/7349/719/9248/114131/10911/4986/2691/5025/2911/885/2…	266
hsa04514	Cell adhesion molecules	116/4189	158/8662	8.92108e-11	1.00511e-08	149461/933/9378/3676/3897/5817/3119/958/920/22854/4267/84631/1000/3384/3106/5788/23308/79679/7412/914/3123/3117/3107/9075/4099/925/926/152404/5819/6404/4897/923/4359/3685/1462/80381/51208/6403/257194/947/3109/23562/10666/57863/1002/1272/3134/100506658/64101/9379/942/3689/57502/3113/64115/80380/6900/83692/9672/6402/23705/6383/4685/53842/84628/4684/29126/1013/5133/139065/3683/6614/23114/3108/9369/2…	116
hsa04061	Viral protein interaction with cytokine and cytokine receptor	78/4189	100/8662	9.56886e-10	8.08569e-08	2829/2920/7133/1232/3586/6846/5197/7852/3570/53832/3627/8740/7132/56477/6363/1236/6366/6367/6349/6358/3587/10344/3588/8743/2833/11009/6376/5196/643/2921/8797/388372/9560/27178/3558/4055/3559/1435/10803/1230/146433/1237/6387/6361/6347/3579/6362/2826/729230/8793/6364/8794/8795/6374/6372/6351/6373/3560/10850/4049/7124/51554/8807/9547/6359/3577/6360/6352/58985/6375/4283/6357/29949/57007/6348/1233/637…	78
hsa05033	Nicotine addiction	37/4189	40/8662	2.89538e-09	1.95728e-07	1141/2558/2555/2561/2569/200959/246213/773/116443/2566/2902/2890/2903/2560/2570/2565/2554/774/2568/140679/2563/2904/2906/2562/2567/2905/2556/8973/1137/2559/2892/2557/57084/2891/116444/57030/2564	37
hsa04512	ECM-receptor interaction	70/4189	89/8662	3.66801e-09	2.06631e-07	51206/3676/1280/1605/1286/948/1298/7060/2335/6696/3914/3691/1758/960/80144/1292/1291/3693/1288/3685/158326/3161/256076/255743/8515/1287/3339/1277/3679/3911/63923/2812/7059/341640/3912/3908/3678/3913/1297/5649/3915/7143/1101/3673/3688/9900/7058/7057/9899/1285/3680/6385/284217/8516/56955/22987/7448/2814/1293/1284/3655/22798/10319/1282/2811/1278/3910/1299/7148/3674	70
hsa04727	GABAergic synapse	68/4189	89/8662	5.15164e-08	2.48751e-06	2558/5567/113/2555/2561/2571/196883/2787/2791/2569/92745/200959/773/2566/6539/2784/111/54331/81539/2775/57468/6538/5579/5568/2560/2792/4905/2570/2572/6540/2565/2554/774/778/2568/2744/107/3763/140679/2563/6529/2752/5334/10991/2562/2785/2567/2556/27165/54407/776/9568/23710/2550/108/2559/5582/2793/10243/2557/11345/94235/2564/55970/115/9001/2786/779	68
hsa04974	Protein digestion and absorption	76/4189	103/8662	1.13214e-07	4.25181e-06	1280/6505/1286/1303/6546/1301/480/1298/1305/481/2006/85301/23439/1292/1291/6547/1288/5547/136227/6510/81578/256076/478/1287/1290/23428/9056/1277/285641/1297/477/80781/23436/91522/1296/486/6564/1302/1361/59272/643847/6543/1308/1306/54407/50509/4224/6519/1285/153201/63036/1300/1310/3769/57642/4225/10136/5222/8645/169044/1293/1284/10008/6550/1282/1281/1359/117247/1278/1289/7512/340267/1299/340024/43…	76
hsa05414	Dilated cardiomyopathy	76/4189	103/8662	1.13214e-07	4.25181e-06	3676/1837/9254/1605/1756/6546/7169/5567/5350/7273/113/7043/3691/7040/8082/196883/489/59285/6262/3693/3479/70/6547/785/3685/783/111/8515/27091/5568/4000/7042/784/3679/778/7168/3908/107/3678/59284/55799/7139/7137/6444/782/4607/2778/859/3673/3688/6640/4624/6543/7170/776/3680/284217/8516/93589/108/7124/60/3655/6641/6645/27092/1674/10369/6445/115/10368/779/4634/7134/153/3674	76
hsa04510	Focal adhesion	134/4189	203/8662	2.18884e-07	7.39829e-06	1956/10627/3725/3676/1280/5063/1286/1298/7060/2335/387/6696/3914/6464/3691/5829/596/2277/5155/2064/2318/4233/4636/3611/5881/1292/1291/2317/5159/3693/3479/1288/3685/7423/572/858/256076/5156/8515/5908/3480/81/5579/1287/673/64098/1277/4638/1499/5499/10451/2932/3679/3911/63923/2321/7059/3912/5599/93408/3908/3678/106821730/3913/10298/5601/2002/1297/340156/5649/3915/7143/10000/5923/5058/859/1101/3673/8…	134
hsa04814	Motor proteins	128/4189	193/8662	2.73905e-07	8.41636e-06	10627/3798/55582/84617/7169/63971/221458/1768/11004/7125/79861/4637/72/4632/1062/22920/4636/64837/79819/51143/4646/70/7140/1781/7802/4627/27019/9493/23026/127602/4621/23046/11127/3835/4620/374654/9928/51168/7136/3831/10383/3834/83657/7138/10112/347240/64446/59/1780/140735/57576/3832/23095/8735/4619/56992/4644/4635/4626/547/7168/93408/24137/81930/51175/7277/1770/3833/10382/10381/7139/7137/399687/7…	128
hsa04020	Calcium signaling pathway	161/4189	253/8662	5.01968e-07	1.41388e-05	1956/22953/53373/6546/623/5567/5350/2149/2263/2246/113/7125/2260/2668/1129/2277/5155/4916/814/148/2064/196883/4776/4233/4772/5733/255231/7852/489/1910/10345/2925/4773/5979/7201/6262/816/493/4923/4914/1909/5159/6547/5026/57172/773/7423/116443/805/5331/7942/2902/5156/5137/2774/5025/2911/113026/91860/55283/9965/5579/80228/2903/2915/4915/5568/5737/6915/6870/5330/4638/3710/3708/492/3363/3362/26281/490…	161
hsa04640	Hematopoietic cell lineage	72/4189	99/8662	6.31016e-07	1.64064e-05	933/3676/3574/3554/7066/3119/948/920/921/914/3123/3117/2322/2993/1440/928/925/3570/926/1604/2323/960/3568/3553/3552/917/966/930/7850/947/3109/1438/931/1441/951/3113/929/2209/3566/100133941/3565/2812/3678/1380/3559/1435/2057/945/3815/911/1378/3589/3108/3673/290/3118/1791/3581/2056/7124/2814/3112/912/927/3655/3575/924/2811/916/3127/4311/3674	72
hsa05412	Arrhythmogenic right ventricular cardiomyopathy	62/4189	84/8662	1.64454e-06	3.9704e-05	3676/1837/9254/1605/1756/6546/1495/1000/3691/8082/88/2697/489/59285/6932/6262/3693/6547/785/3685/783/83439/8515/27091/1496/89/4000/784/1499/29119/3679/778/3908/3678/59284/55799/6444/782/859/3673/3688/6640/6543/776/3680/284217/8516/1832/93589/1829/60/3655/6641/5318/6645/27092/1674/10369/6445/10368/779/3674	62
hsa05410	Hypertrophic cardiomyopathy	69/4189	97/8662	4.04072e-06	9.10509e-05	3676/1837/9254/1605/1756/6546/7169/7273/7043/3691/7040/8082/489/59285/6262/3693/3479/70/6547/785/3685/783/8515/27091/4000/7042/784/1636/3679/778/7168/3908/3678/59284/55799/7139/7137/6444/782/4607/5565/859/3673/3688/6640/4624/6543/7170/776/3680/284217/8516/93589/7124/60/3655/51422/6641/6645/27092/53632/1674/10369/6445/10368/779/4634/7134/3674	69
hsa04024	cAMP signaling pathway	142/4189	225/8662	4.60818e-06	9.73477e-05	3725/54714/7253/5465/5567/1394/5350/2149/480/387/2641/113/117/1129/814/196883/4772/5733/481/489/1907/10846/1081/5443/6262/816/139760/23439/5881/493/1909/5727/84152/572/116443/805/10021/2902/111/8843/338442/64091/91860/2693/5908/2890/478/673/2903/627/11069/5568/610/1260/492/5499/10451/3362/490/9586/778/5599/107/5143/4158/6755/3776/5601/7434/6750/11149/2737/55811/163688/7252/4886/477/7137/1258/1392…	142
hsa05217	Basal cell carcinoma	48/4189	63/8662	5.59352e-06	0.000111212	1026/6469/6932/324/5727/8321/8643/83439/8323/652/374654/7474/7475/1499/7478/2932/51384/7481/81029/578/51426/10297/7471/2737/650/7482/7976/8322/2735/1647/2535/11211/89780/54361/80326/7476/6608/64399/8313/7477/51684/8326/7472/7480/7483/7479/10912/7855	48
hsa05032	Morphine addiction	65/4189	91/8662	6.1191e-06	0.000114903	3762/2558/5567/113/2555/4988/2561/196883/2787/2791/2569/10846/408/409/200959/773/2566/2784/111/54331/5137/2775/5579/3760/5568/2560/2792/2570/157/2565/5138/2554/774/8622/2568/107/5143/3763/140679/5142/2563/2778/2562/2785/2567/134/5141/2556/9568/2550/108/2559/5582/2793/2557/2868/2869/5140/3765/94235/2564/55970/115/2786/50940	65
hsa04390	Hippo signaling pathway	103/4189	157/8662	8.27192e-06	0.000147153	1740/1495/6591/2246/25937/5519/7043/7040/23286/5522/4088/4086/3993/4092/55233/27113/6932/7004/122786/324/8463/174/657/8321/23418/85407/8200/83439/8323/652/4609/10207/653/1496/655/3689/7533/7474/1741/7042/7475/11186/1499/5499/7478/29119/2932/51384/6657/7003/3996/7481/81029/374/3398/7161/10297/7471/7005/10413/166824/650/84962/154796/7482/92597/7976/8322/7048/84612/2535/329/11211/89780/54361/654/330…	103
hsa04010	MAPK signaling pathway	182/4189	301/8662	1.18402e-05	0.0002001	4293/1956/3725/1649/3554/9254/3315/2122/994/5567/23118/4137/4294/2263/51347/2246/7043/4208/25780/1848/5921/4149/7040/2260/2668/2277/5155/6722/9252/2064/4216/2322/2318/4233/4772/1326/3630/59285/115727/5979/84451/2323/7132/408/5881/1944/4914/2317/5159/3479/409/1969/773/80824/3553/3552/785/7423/783/4296/1946/10125/5156/255189/9448/5908/4609/3480/1844/9965/5579/3481/27091/673/6196/627/4915/5568/1852/…	182
hsa04610	Complement and coagulation cascades	61/4189	86/8662	1.68481e-05	0.00026346	2151/623/2149/5328/1675/730/5055/3426/7035/1604/710/725/720/2244/966/719/2243/5265/10877/11326/2161/717/3689/2/728/2147/2153/716/1380/715/10544/4153/5327/722/2266/1378/731/2152/732/3687/2155/1361/5270/2158/7056/9002/3827/2165/5627/7448/5104/624/5340/1191/10747/462/3075/713/5624/2160/721	61
hsa04724	Glutamatergic synapse	78/4189	115/8662	1.71483e-05	0.00026346	2898/6505/5567/2897/113/196883/22941/2787/2791/2918/246213/773/2912/116443/5331/2902/2784/111/54331/81539/6512/255189/2911/2775/2890/5579/3760/2903/2915/5568/9229/2917/2792/5330/3710/3708/157/283748/6511/2914/2744/107/2904/2906/2778/5337/2752/10991/6506/2785/2905/27165/54407/776/50944/5321/108/2892/8605/5582/2793/5338/57084/6507/9762/2899/2916/2891/116444/5535/2913/57030/94235/55970/5530/123745/1…	78
hsa04360	Axon guidance	115/4189	182/8662	3.37767e-05	0.000485951	10627/3897/5063/22854/8829/387/59277/5921/25791/10500/4776/4233/7869/6469/7852/4636/3611/4773/84448/2045/816/5881/1944/5727/9723/8482/90249/1969/64218/1946/91653/10371/22885/6405/23654/64101/655/7474/54437/6259/10512/2932/2046/5364/27289/7223/7222/81029/1808/5365/1947/91584/1945/6586/106821730/5362/10298/9353/84628/56896/4775/9037/1942/10509/3983/5058/56963/6092/2051/6091/56924/7976/3688/815/818/…	115
hsa04940	Type I diabetes mellitus	34/4189	43/8662	3.45054e-05	0.000485951	3119/3106/2571/3123/3117/3107/3630/5799/5551/5798/3002/3382/3553/3552/3109/3134/942/3113/2572/3558/3458/3108/3118/940/3135/3592/4049/7124/3112/1363/3593/941/3133/3127	34
Purkinje cell stage
ID	Description	GeneRatio	BgRatio	pvalue	p.adjust	geneID	Count
hsa04740	Olfactory transduction	289/2780	439/8662	4.1549e-50	1.40436e-47	390327/5137/81399/401427/283694/390445/283160/403253/390439/219464/390201/120776/8388/401666/26496/138799/26648/219429/282770/5567/390063/403257/390142/283092/390432/387748/219473/286362/79339/26534/56656/138882/390883/441933/343171/390538/219870/390072/403277/81127/256144/343563/286365/729759/340980/26189/391190/392138/391192/81327/127608/79296/391121/79541/390155/346528/123041/138802/26659/7929…	289
hsa04080	Neuroactive ligand-receptor interaction	202/2780	367/8662	1.59951e-20	2.70318e-18	623/5031/6866/56413/3973/2569/5733/2562/2690/23620/51738/3352/140/2740/4987/255061/4988/8484/7434/256933/5020/66004/3269/2689/59340/9127/5026/387129/10874/7349/2693/4159/113091/5739/1903/2831/4889/10022/7433/85569/6753/55879/53637/5368/347148/399967/3354/2902/146/2859/344838/554/1392/1906/2922/57152/5029/57053/153/2837/2892/3640/185/10888/1816/187/2741/1442/3350/133/1395/1146/1134/1268/719/3274/8…	202
hsa04060	Cytokine-cytokine receptor interaction	168/2780	297/8662	8.25765e-19	9.30362e-17	3451/269/5197/2921/2690/58191/3455/1435/9560/1438/652/55504/5008/9173/8741/7066/2689/3458/7292/6364/6373/90865/4982/11009/2829/3578/9466/6356/7043/3557/1524/9235/3594/26525/130399/27179/1235/84818/7850/7133/29949/5196/8807/3604/729230/1234/7042/51330/27242/3560/3623/1237/246778/3559/64806/1436/1442/3577/3592/6355/958/3575/3606/3467/3627/64109/4049/132014/3447/3452/3579/7124/388372/356/643/84639/4…	168
hsa05322	Systemic lupus erythematosus	79/2780	137/8662	4.69438e-10	3.96675e-08	8350/8370/3117/8332/83740/3458/720/474382/8335/8368/8336/85236/8337/126961/3127/2209/92815/8351/158983/8330/8345/8969/8338/958/8331/474381/3113/128312/723790/7124/8348/8340/714/221613/1511/8329/3021/8341/8349/286436/3012/721/554313/3119/8359/3013/8365/727/3109/8970/8355/8342/440689/255626/3118/8343/8339/8352/1991/317772/8968/8358/3108/8369/8360/959/8353/8361/733/8334/333932/8356/8347/121504/8344/…	79
hsa04640	Hematopoietic cell lineage	59/2780	99/8662	1.40293e-08	9.48382e-07	1435/931/3117/1438/2323/7066/3655/4254/3127/2209/2208/7850/1791/3559/909/1436/924/933/3575/910/1604/3113/3690/3673/7124/925/1441/3568/3562/929/3676/2812/2057/2814/915/3119/912/948/3569/3581/947/926/921/3109/930/3589/951/3674/3552/3118/1437/2815/3108/916/3553/911/3570/3567/3122	59
hsa04613	Neutrophil extracellular trap formation	98/2780	191/8662	2.07511e-08	1.16898e-06	8350/5330/8370/5604/8332/83740/7099/474382/8335/8368/7097/8336/71/85236/207/8337/126961/51311/177/2209/92815/8351/3689/10013/158983/8330/8345/8969/83447/8338/8331/474381/6300/128312/723790/3690/8348/2358/23569/8340/221613/1511/8329/51564/2359/2266/3021/3683/8341/8349/286436/4688/3012/6850/554313/820/728/8359/6404/3013/8365/727/8970/2244/8355/2243/3674/8342/440689/255626/8343/8339/8352/4353/1183/1…	98
hsa04061	Viral protein interaction with cytokine and cytokine receptor	58/2780	100/8662	7.25085e-08	3.50113e-06	5197/2921/1435/9560/6364/6373/11009/2829/6356/1524/1235/7133/29949/5196/8807/729230/1234/3560/1237/3559/1436/3577/6355/3606/3627/4049/3579/7124/388372/643/414062/2920/6370/1233/6366/58985/10803/10344/8793/3569/1236/6347/6368/4283/6369/6354/8740/2833/6359/4055/6367/3561/8743/3576/56477/6349/6357/3570	58
hsa04514	Cell adhesion molecules	82/2780	158/8662	1.55896e-07	6.5866e-06	22829/22865/5792/23308/100132463/3117/139065/24146/79679/1000/1272/3655/100288814/4099/3897/84631/51208/9069/3127/29126/7122/23562/3689/3107/999/9075/933/1001/54413/94030/958/29851/3113/6385/3383/3385/50848/925/5818/1003/3676/1364/3683/26047/1493/53842/149461/90952/5010/3119/114798/64115/23114/84189/3134/947/926/7412/6404/9074/3109/4359/26050/3384/3135/3118/6614/9379/9080/5817/9076/3108/959/9071/…	82
hsa05150	Staphylococcus aureus infection	54/2780	96/8662	7.93471e-07	2.97992e-05	3872/3117/390792/720/3860/1669/3127/2209/3689/2204/5648/4153/8689/3882/3883/719/3113/3861/1671/3868/2358/1673/54474/3383/3885/629/714/342574/55894/2359/2266/3683/192666/1672/721/3875/414325/3880/820/3119/728/10747/6404/727/3109/3866/3886/3118/8688/3108/100289462/3857/3881/3122	54
hsa05034	Alcoholism	90/2780	188/8662	3.84802e-06	0.000130063	1644/4915/8350/8370/5604/8332/5567/2792/83740/474382/8335/8368/8336/55315/85236/8337/126961/2902/92815/6571/8351/1392/10013/158983/8330/8345/6570/8969/8338/8331/474381/128312/723790/5566/8348/91860/8340/163688/221613/8329/51564/3021/8341/8349/286436/2793/3012/554313/84152/8359/810/90993/3013/8365/8970/8355/627/25759/8342/440689/255626/8343/8339/8352/317772/8968/8358/116444/8369/8360/8353/8361/181…	90
hsa05332	Graft-versus-host disease	28/2780	42/8662	4.31522e-06	0.000132595	3821/3117/3802/3458/3824/3127/3107/3002/3113/7124/356/3803/3811/3119/115653/5551/3569/3134/3109/3552/3135/3118/3812/3108/3804/3553/3106/3122	28

## Sheet: Figure 2c
Figure 2c
CBLN1 expression					CBLN1 statistics of read count							CBLN1 statistics of TPM
Group	time point	read count	TPM			SCA1 mean	Normal mean	mean ratio	p-value	adjusted p-value			SCA1 mean	Normal mean	mean ratio	p-value	adjusted p-value
SCA1	iPS	97	0.66676		iPS	111.667	205.333	0.543831	0.0547498	0.16425		iPS	0.742024	1.27556	0.581725	0.0337703	0.101311
SCA1	iPS	140	0.975249		EB	1003	6566.67	0.152741	0.171865	0.515594		EB	7.082	50.2692	0.140882	0.19258	0.577741
SCA1	iPS	98	0.584063		Purkinje	77.3333	210.667	0.367089	0.140036	0.420108		Purkinje	2.65276	6.65518	0.3986	0.177453	0.532359
SCA1	EB	105	0.754204
SCA1	EB	2354	17.551
SCA1	EB	550	2.94079
SCA1	Purkinje	40	0.663613
SCA1	Purkinje	183	6.4762
SCA1	Purkinje	9	0.81846
Normal	iPS	165	1.10151
Normal	iPS	257	1.50263
Normal	iPS	194	1.22253
Normal	EB	4169	29.7065
Normal	EB	3525	25.4963
Normal	EB	12006	95.6048
Normal	Purkinje	283	9.59936
Normal	Purkinje	118	4.99135
Normal	Purkinje	231	5.37483
TEAD1 expression					TEAD1 statistics of read count							TEAD1 statistics of TPM
Group	time point	read count	TPM			SCA1 mean	Normal mean	mean ratio	p-value	adjusted p-value			SCA1 mean	Normal mean	mean ratio	p-value	adjusted p-value
SCA1	iPS	5877	10.4426		iPS	6416.33	7547.67	0.850108	0.463393	1		iPS	10.9523	12.0925	0.905709	0.556421	1
SCA1	iPS	6972	12.5545		EB	6656.67	13109.3	0.507781	0.035653	0.106959		EB	11.3956	25.0732	0.454495	0.00959855	0.0287957
SCA1	iPS	6400	9.85978		Purkinje	5158.67	5384.33	0.958088	0.885789	1		Purkinje	3.44691	2.36625	1.4567	0.539898	1
SCA1	EB	5944	11.0365
SCA1	EB	6905	13.308
SCA1	EB	7121	9.84228
SCA1	Purkinje	5115	1.22871
SCA1	Purkinje	5633	2.88641
SCA1	Purkinje	4728	6.22561
Normal	iPS	5867	10.1246
Normal	iPS	9989	15.0971
Normal	iPS	6787	11.0558
Normal	EB	15810	29.1209
Normal	EB	12248	22.9001
Normal	EB	11270	23.1985
Normal	Purkinje	5146	2.5274
Normal	Purkinje	3132	1.91826
Normal	Purkinje	7875	2.65309
YAP1 expression					YAP1 statistics of read count							YAP1 statistics of TPM
Group	time point	read count	TPM			SCA1 mean	Normal mean	mean ratio	p-value	adjusted p-value			SCA1 mean	Normal mean	mean ratio	p-value	adjusted p-value
SCA1	iPS	10371	32.2161		iPS	11925.3	12056.3	0.989134	0.921272	1		iPS	35.3466	34.0117	1.03925	0.53485	1
SCA1	iPS	11875	37.3831		EB	4948.67	18392.7	0.269057	0.00622651	0.0186795		EB	15.0619	61.6735	0.24422	0.00536041	0.0160812
SCA1	iPS	13530	36.4406		Purkinje	2179.67	2355.33	0.925417	0.679396	1		Purkinje	3.53876	2.43048	1.45599	0.618221	1
SCA1	EB	8556	27.7731
SCA1	EB	2323	7.82707
SCA1	EB	3967	9.58555
SCA1	Purkinje	1932	1.02025
SCA1	Purkinje	2115	2.38246
SCA1	Purkinje	2492	7.21356
Normal	iPS	10963	33.0742
Normal	iPS	13723	36.2595
Normal	iPS	11483	32.7015
Normal	EB	21767	70.0926
Normal	EB	16080	52.5603
Normal	EB	17331	62.3676
Normal	Purkinje	2947	3.18187
Normal	Purkinje	1748	2.35355
Normal	Purkinje	2371	1.75602
TAZ expression					TAZ statistics of read count							TAZ statistics of TPM
Group	time point	read count	TPM			SCA1 mean	Normal mean	mean ratio	p-value	adjusted p-value			SCA1 mean	Normal mean	mean ratio	p-value	adjusted p-value
SCA1	iPS	892	7.75269		iPS	805.667	914	0.881473	0.284615	0.853846		iPS	6.71683	7.21238	0.931292	0.463298	1
SCA1	iPS	712	6.2713		EB	1341	1122.67	1.19448	0.513381	1		EB	10.8591	10.5646	1.02788	0.834607	1
SCA1	iPS	813	6.12652		Purkinje	577.333	625	0.923733	0.860681	1		Purkinje	7.55351	7.46007	1.01253	0.974038	1
SCA1	EB	972	8.82787
SCA1	EB	1171	11.0393
SCA1	EB	1880	12.7101
SCA1	Purkinje	708	4.50413
SCA1	Purkinje	824	11.182
SCA1	Purkinje	200	6.97441
Normal	iPS	833	7.03138
Normal	iPS	1052	7.77721
Normal	iPS	857	6.82856
Normal	EB	1027	9.25294
Normal	EB	1224	11.1941
Normal	EB	1117	11.2467
Normal	Purkinje	851	11.069
Normal	Purkinje	298	4.83365
Normal	Purkinje	726	6.47757
HMGB1 expression					HMGB1 statistics of read count							HMGB1 statistics of TPM
Group	time point	read count	TPM			SCA1 mean	Normal mean	mean ratio	p-value	adjusted p-value			SCA1 mean	Normal mean	mean ratio	p-value	adjusted p-value
SCA1	iPS	35527	118.17		iPS	35584.7	36864.7	0.965278	0.627713	1		iPS	113.396	111.547	1.01658	0.744032	1
SCA1	iPS	34099	114.943		EB	16025.7	16618	0.964356	0.921937	1		EB	48.7039	59.4976	0.818585	0.449224	1
SCA1	iPS	37128	107.075		Purkinje	16907	34434.3	0.490993	0.149002	0.447005		Purkinje	21.8795	26.9679	0.811315	0.291737	0.87521
SCA1	EB	8828	30.6842
SCA1	EB	13598	49.0595
SCA1	EB	25651	66.3678
SCA1	Purkinje	23218	20.14
SCA1	Purkinje	10596	23.619
Normal	iPS	35599	115
Normal	iPS	41099	116.279
Normal	iPS	33896	103.362
Normal	EB	15017	51.7792
Normal	EB	21297	74.5398
Normal	EB	13540	52.1738
Normal	Purkinje	40528	33.6958
Normal	Purkinje	24451	25.3511
Normal	Purkinje	38324	21.8569

## Sheet: Figure 6b
Figure 6b
purkinje cell at 4w				statistics of purkinje cell at 4w					granule cell at 4w				statistics of granule cell at 4w					molecular layer neuropil at 4w				statistics of molecular layer neuropil at 4w
#	C57BL6	Atxn1-KI			mean	SE	p-value		#	C57BL6	Atxn1-KI			mean	SE	p-value		#	C57BL6	Atxn1-KI			mean	SE	p-value
1	6.3798	32.9671		C57BL6	8.18121	0.940965	0.00630208		1	4.78968	13.5685		C57BL6	5.05246	0.86368	0.00356765		1	8.2962	16.3573		C57BL6	5.90872	1.38225	0.00879992
2	9.55355	26.2668		Atxn1-KI	31.2782	2.54966			2	6.66238	11.2084		Atxn1-KI	12.1584	0.719091			2	5.92195	14.735		Atxn1-KI	14.7775	0.900095
3	8.61027	34.6006							3	3.70532	11.6984							3	3.508	13.2401
purkinje cell at 13w				statistics of purkinje cell at 13w					granule cell at 13w				statistics of granule cell at 13w					molecular layer neuropil at 13w				statistics of molecular layer neuropil at 13w
#	C57BL6	Atxn1-KI			mean	SE	p-value		#	C57BL6	Atxn1-KI			mean	SE	p-value		#	C57BL6	Atxn1-KI			mean	SE	p-value
1	8.78817	16.3918		C57BL6	9.15202	0.183362	0.01655		1	5.45285	8.0721		C57BL6	4.98149	0.727827	0.0523999		1	3.2017	11.7693		C57BL6	5.15462	1.12103	0.0256616
2	9.37367	19.3807		Atxn1-KI	17.1851	1.11184			2	5.93853	10.6947		Atxn1-KI	8.65186	1.05277			2	5.1773	9.22817		Atxn1-KI	10.1948	0.794043
3	9.2942	15.7826							3	3.5531	7.18878							3	7.08485	9.58685
purkinje cell at 56w				statistics of purkinje cell at 56w					granule cell at 56w				statistics of granule cell at 56w					molecular layer neuropil at 56w				statistics of molecular layer neuropil at 56w
#	C57BL6	Atxn1-KI			mean	SE	p-value		#	C57BL6	Atxn1-KI			mean	SE	p-value		#	C57BL6	Atxn1-KI			mean	SE	p-value
1	5.43913	14.8548		C57BL6	6.97288	1.21408	0.0130016		1	4.56282	5.3587		C57BL6	4.82243	0.832238	0.126773		1	6.11045	8.431		C57BL6	4.88217	0.614452	0.018241
2	6.10952	11.8543		Atxn1-KI	14.0992	1.14224			2	6.37608	8.5935		Atxn1-KI	7.36753	1.01253			2	4.30185	9.52089		Atxn1-KI	8.38853	0.666367
3	9.37	15.5884							3	3.5284	8.15038							3	4.2342	7.2137

## Sheet: Figure 6c
Figure 6c
band intensity ratio of ISG15 / GAPDH										statistics of band intensity ratio of ISG15 / GAPDH
	0w B6	0w KI	4w B6	4w Ki	13w B6	13w KI	56w B6	56w KI		Tukey's multiple comparisons test	Mean Diff.	95.00% CI of diff.	Adjusted P Value
#1	0.0308313	0.0591121	0.0399236	0.48033	0.0524882	0.285726	0.0509181	0.11678		0w B6 vs. 0w KI	-0.02383	-0.1249 to 0.07721	0.992616
#2	0.0333761	0.0456092	0.0347552	0.482097	0.0738559	0.331996	0.0495984	0.105352		0w B6 vs. 4w B6	-0.01027	-0.1113 to 0.09077	0.999968
#3	0.0326437	0.0387616	0.0311249	0.406764	0.0669106	0.214794	0.035384	0.102014		0w B6 vs. 4w Ki	-0.4531	-0.5542 to -0.3521	3.53473e-12
#4	0.0509483	0.0996347	0.0830803	0.59112	0.150311	0.296589	0.105022	0.205791		0w B6 vs. 13w B6	-0.04894	-0.1500 to 0.05210	0.743427
mean	0.0369499	0.0607794	0.047221	0.490078	0.0858915	0.282276	0.0602307	0.132484		0w B6 vs. 13w KI	-0.2453	-0.3464 to -0.1443	7.29047e-07
SE	0.0046967	0.0136242	0.0120886	0.0379796	0.0219295	0.0245675	0.015339	0.0246391		0w B6 vs. 56w B6	-0.02328	-0.1243 to 0.07776	0.993575
										0w B6 vs. 56w KI	-0.09553	-0.1966 to 0.005508	0.073296
										0w KI vs. 4w B6	0.01356	-0.08748 to 0.1146	0.999794
										0w KI vs. 4w Ki	-0.4293	-0.5303 to -0.3283	1.12946e-11
										0w KI vs. 13w B6	-0.02511	-0.1262 to 0.07593	0.989942
										0w KI vs. 13w KI	-0.2215	-0.3225 to -0.1205	4e-06
										0w KI vs. 56w B6	0.0005487	-0.1005 to 0.1016	1
										0w KI vs. 56w KI	-0.0717	-0.1727 to 0.02934	0.308811
										4w B6 vs. 4w Ki	-0.4429	-0.5439 to -0.3418	5.78193e-12
										4w B6 vs. 13w B6	-0.03867	-0.1397 to 0.06237	0.901964
										4w B6 vs. 13w KI	-0.2351	-0.3361 to -0.1340	2e-06
										4w B6 vs. 56w B6	-0.01301	-0.1141 to 0.08803	0.999844
										4w B6 vs. 56w KI	-0.08526	-0.1863 to 0.01578	0.143135
										4w Ki vs. 13w B6	0.4042	0.3031 to 0.5052	4.1165e-11
										4w Ki vs. 13w KI	0.2078	0.1068 to 0.3088	1.2e-05
										4w Ki vs. 56w B6	0.4298	0.3288 to 0.5309	1.0988e-11
										4w Ki vs. 56w KI	0.3576	0.2566 to 0.4586	5.32525e-10
										13w B6 vs. 13w KI	-0.1964	-0.2974 to -0.09534	2.9e-05
										13w B6 vs. 56w B6	0.02566	-0.07538 to 0.1267	0.988593
										13w B6 vs. 56w KI	-0.04659	-0.1476 to 0.05445	0.78581
										13w KI vs. 56w B6	0.222	0.1210 to 0.3231	4e-06
										13w KI vs. 56w KI	0.1498	0.04875 to 0.2508	0.001163
										56w B6 vs. 56w KI	-0.07225	-0.1733 to 0.02879	0.300263

## Sheet: Figure 6d
Figure 6d
		band intensity ratio of								Tukey's multiple comparisons test	Mean Diff.	95.00% CI of diff.	Adjusted P Value								band intensity ratio of
		INFb / GAPDH								B6_0w vs. KI_0w	-2.354	-3.253 to -1.454	1.89689e-07								pSTAT1 / GAPDH
	0w		4w		13w		56w			B6_0w vs. B6_4w	0.06615	-0.8332 to 0.9655	0.999997							0w		4w		13w		56w			Tukey's multiple comparisons test	Mean Diff.	95.00% CI of diff.	Adjusted P Value
	B6	KI	B6	KI	B6	KI	B6	KI		B6_0w vs. KI_4w	-2.334	-3.233 to -1.434	2.21924e-07							B6	KI	B6	KI	B6	KI	B6	KI		B6_0w vs. KI_0w	-2.002	-2.506 to -1.498	4.78341e-11
	0.378485	3.93131	0.311717	3.20041	0.216953	2.46487	1.92157	2.30215		B6_0w vs. B6_13w	0.0796	-0.8198 to 0.9790	0.999988							0.399267	2.19072	0.443107	2.9896	0.70527	1.70793	0.695576	0.98591		B6_0w vs. B6_4w	-0.02219	-0.5262 to 0.4818	1
	0.462984	2.48611	0.438467	2.64299	0.347842	2.47791	2.00503	2.43674		B6_0w vs. KI_13w	-1.655	-2.554 to -0.7556	6.48004e-05							0.398139	2.42296	0.428439	2.4916	0.802542	1.62947	0.62916	0.727596		B6_0w vs. KI_4w	-2.346	-2.850 to -1.842	1.60116e-12
	0.45099	2.22007	0.399762	3.03454	0.488331	2.18028	1.69618	1.79168		B6_0w vs. B6_56w	-1.405	-2.304 to -0.5057	0.0006							0.441177	2.0842	0.565331	3.02272	0.697892	1.44997	0.597966	0.698215		B6_0w vs. B6_13w	-0.2653	-0.7693 to 0.2388	0.6611
	0.661122	2.73077	0.539022	2.40973	0.582047	1.45058	1.95102	1.53833		B6_0w vs. KI_56w	-1.529	-2.428 to -0.6295	0.0002							0.631612	3.18042	0.522083	2.75023	0.72552	1.80311	0.540806	0.91377		B6_0w vs. KI_13w	-1.18	-1.684 to -0.6760	1.37416e-06
										KI_0w vs. B6_4w	2.42	1.520 to 3.319	1.13855e-07																B6_0w vs. B6_56w	-0.1483	-0.6524 to 0.3557	0.9739
										KI_0w vs. KI_4w	0.02015	-0.8792 to 0.9195	1																B6_0w vs. KI_56w	-0.3638	-0.8678 to 0.1402	0.2898
										KI_0w vs. B6_13w	2.433	1.534 to 3.333	1.02727e-07																KI_0w vs. B6_4w	1.98	1.476 to 2.484	6.06082e-11
										KI_0w vs. KI_13w	0.6987	-0.2007 to 1.598	0.2141																KI_0w vs. KI_4w	-0.344	-0.8480 to 0.1601	0.3539
										KI_0w vs. B6_56w	0.9486	0.04924 to 1.848	0.0336																KI_0w vs. B6_13w	1.737	1.233 to 2.241	9.18364e-10
										KI_0w vs. KI_56w	0.8248	-0.07454 to 1.724	0.0889																KI_0w vs. KI_13w	0.822	0.3179 to 1.326	0.0003
										B6_4w vs. KI_4w	-2.4	-3.299 to -1.500	1.32899e-07																KI_0w vs. B6_56w	1.854	1.350 to 2.358	2.4105e-10
										B6_4w vs. B6_13w	0.01345	-0.8859 to 0.9128	1																KI_0w vs. KI_56w	1.638	1.134 to 2.142	2.97897e-09
										B6_4w vs. KI_13w	-1.721	-2.621 to -0.8218	3.61523e-05																B6_4w vs. KI_4w	-2.324	-2.828 to -1.820	1.95843e-12
										B6_4w vs. B6_56w	-1.471	-2.371 to -0.5718	0.0003																B6_4w vs. B6_13w	-0.2431	-0.7471 to 0.2610	0.7474
										B6_4w vs. KI_56w	-1.595	-2.494 to -0.6956	0.0001																B6_4w vs. KI_13w	-1.158	-1.662 to -0.6539	1.90363e-06
										KI_4w vs. B6_13w	2.413	1.514 to 3.313	1.19854e-07																B6_4w vs. B6_56w	-0.1261	-0.6302 to 0.3779	0.9895
										KI_4w vs. KI_13w	0.6785	-0.2209 to 1.578	0.243																B6_4w vs. KI_56w	-0.3416	-0.8457 to 0.1624	0.362
										KI_4w vs. B6_56w	0.9285	0.02909 to 1.828	0.0396																KI_4w vs. B6_13w	2.081	1.577 to 2.585	2.09762e-11
										KI_4w vs. KI_56w	0.8047	-0.09468 to 1.704	0.1032																KI_4w vs. KI_13w	1.166	0.6619 to 1.670	1.6911e-06
										B6_13w vs. KI_13w	-1.735	-2.634 to -0.8352	3.21287e-05																KI_4w vs. B6_56w	2.198	1.694 to 2.702	6.4645e-12
										B6_13w vs. B6_56w	-1.485	-2.384 to -0.5853	0.0003																KI_4w vs. KI_56w	1.982	1.478 to 2.486	5.91135e-11
										B6_13w vs. KI_56w	-1.608	-2.508 to -0.7091	9.80176e-05																B6_13w vs. KI_13w	-0.9148	-1.419 to -0.4108	7.92079e-05
										KI_13w vs. B6_56w	0.25	-0.6494 to 1.149	0.9809																B6_13w vs. B6_56w	0.1169	-0.3871 to 0.6210	0.9933
										KI_13w vs. KI_56w	0.1262	-0.7732 to 1.026	0.9997																B6_13w vs. KI_56w	-0.09857	-0.6026 to 0.4055	0.9976
										B6_56w vs. KI_56w	-0.1238	-1.023 to 0.7756	0.9998																KI_13w vs. B6_56w	1.032	0.5277 to 1.536	1.27385e-05
																													KI_13w vs. KI_56w	0.8162	0.3122 to 1.320	0.0004
																													B6_56w vs. KI_56w	-0.2155	-0.7195 to 0.2885	0.8412

## Sheet: Figure 6f
Figure 6f
(RNA-seq-based analysis)																				(qPCR)
ISG15 expression					ISG15 statistics of read count							ISG15 statistics of TPM								ISG15 qPCR				ISG15 statistics
Group	time point	read count	TPM			SCA1 mean	Normal mean	mean ratio	p-value	adjusted p-value			SCA1 mean	Normal mean	mean ratio	p-value	adjusted p-value			Group	time point	value			SCA1 mean	Normal mean	p-value
SCA1	iPS	195	4.89868		iPS	226.667	280	0.809524	0.441347	1		iPS	5.35888	6.40732	0.836369	0.449505	1			SCA1	iPS	1.07022		iPS	1.09591	1.18696	0.580545
SCA1	iPS	167	4.25158		EB	85	26.3333	3.22785	0.120605	0.361816		EB	1.9665	0.700333	2.80795	0.0659127	0.197738			SCA1	iPS	1.01713		EB	0.481629	0.454443	0.742036
SCA1	iPS	318	6.92639		Purkinje	709	494.333	1.43425	0.640641	1		Purkinje	76.6445	50.2709	1.52463	0.330425	0.991274			SCA1	iPS	1.20039		Purkinje	17.9553	11.8598	0.338885
SCA1	EB	47	1.2338																	SCA1	EB	0.574762
SCA1	EB	78	2.12538																	SCA1	EB	0.394899
SCA1	EB	130	2.54033																	SCA1	EB	0.475225
SCA1	Purkinje	1307	79.0954																	SCA1	Purkinje	19.7088
SCA1	Purkinje	598	77.1954																	SCA1	Purkinje	18.6589
SCA1	Purkinje	222	73.6426																	SCA1	Purkinje	15.4984
Normal	iPS	222	5.41633																	Normal	iPS	1.35149
Normal	iPS	257	5.49158																	Normal	iPS	1.28912
Normal	iPS	361	8.31404																	Normal	iPS	0.920269
Normal	EB	22	0.572913																	Normal	EB	0.347657
Normal	EB	49	1.29527																	Normal	EB	0.474347
Normal	EB	8	0.232819																	Normal	EB	0.541326
Normal	Purkinje	156	19.302																	Normal	Purkinje	4.57169
Normal	Purkinje	272	41.9688																	Normal	Purkinje	9.83725
Normal	Purkinje	1055	89.5419																	Normal	Purkinje	21.1705
UbE2L6 expression					UbE2L6 statistics of read count							UbE2L6 statistics of TPM								UbE2L6 qPCR				UbE2L6 statistics
Group	time point	read count	TPM			SCA1 mean	Normal mean	mean ratio	p-value	adjusted p-value			SCA1 mean	Normal mean	mean ratio	p-value	adjusted p-value			Group	time point	value			SCA1 mean	Normal mean	p-value
SCA1	iPS	1979	20.4385		iPS	2144.67	2395.67	0.895227	0.393151	1		iPS	21.1826	22.4574	0.943236	0.489728	1			SCA1	iPS	0.931761		iPS	0.978528	0.90823	0.693803
SCA1	iPS	2128	22.2723		EB	2156.33	1439.67	1.4978	0.362459	1		EB	20.5444	15.9122	1.29111	0.414685	1			SCA1	iPS	1.01012		EB	1.03553	0.832622	0.542415
SCA1	iPS	2327	20.837		Purkinje	4055.67	5657.33	0.716887	0.54591	1		Purkinje	25.199	42.2163	0.596902	0.0358755	0.107627			SCA1	iPS	0.993708		Purkinje	1.28247	2.17213	0.0212503
SCA1	EB	1275	13.7599																	SCA1	EB	0.622861
SCA1	EB	1940	21.7322																	SCA1	EB	1.05699
SCA1	EB	3254	26.1411																	SCA1	EB	1.42673
SCA1	Purkinje	8209	31.9649																	SCA1	Purkinje	1.53154
SCA1	Purkinje	3133	26.0231																	SCA1	Purkinje	1.38536
SCA1	Purkinje	825	17.6091																	SCA1	Purkinje	0.93051
Normal	iPS	2253	22.5981																	Normal	iPS	0.959303
Normal	iPS	2841	24.9571																	Normal	iPS	1.14523
Normal	iPS	2093	19.8168																	Normal	iPS	0.620156
Normal	EB	1293	13.8428																	Normal	EB	0.750413
Normal	EB	2106	22.8866																	Normal	EB	1.20681
Normal	EB	920	11.0071																	Normal	EB	0.540639
Normal	Purkinje	5521	43.9544																	Normal	Purkinje	2.04232
Normal	Purkinje	4513	44.8054																	Normal	Purkinje	1.99062
Normal	Purkinje	6938	37.8892																	Normal	Purkinje	2.48344
ARIH1 expression					ARIH1 statistics of read count							ARIH1 statistics of TPM								ARIH1 qPCR				ARIH1 statistics of qPCR
Group	time point	read count	TPM			SCA1 mean	Normal mean	mean ratio	p-value	adjusted p-value			SCA1 mean	Normal mean	mean ratio	p-value	adjusted p-value			Group	time point	value			SCA1 mean	Normal mean	p-value
SCA1	iPS	6620	21.0928		iPS	6532.33	6874	0.950296	0.454405	1		iPS	19.968	19.9236	1.00223	0.967299	1			SCA1	iPS	0.964642		iPS	0.913698	0.850722	0.554178
SCA1	iPS	6349	20.5008		EB	9108.33	5769.67	1.57866	0.00458092	0.0137428		EB	27.943	19.817	1.41005	0.0356356	0.106907			SCA1	iPS	0.81495		EB	1.62306	0.805872	0.00453036
SCA1	iPS	6628	18.3103		Purkinje	2551.33	2891.33	0.882407	0.510149	1		Purkinje	3.58321	3.29979	1.08589	0.82175	1			SCA1	iPS	0.961503		Purkinje	0.120468	0.0227183	0.383557
SCA1	EB	8745	29.1164																	SCA1	EB	1.60001
SCA1	EB	8862	30.6271																	SCA1	EB	1.49166
SCA1	EB	9718	24.0855																	SCA1	EB	1.77751
SCA1	Purkinje	3089	1.78725																	SCA1	Purkinje	0.292166
SCA1	Purkinje	2847	3.51373																	SCA1	Purkinje	0.0692285
SCA1	Purkinje	1718	5.44866																	SCA1	Purkinje	9.89878e-06
Normal	iPS	6560	20.2996																	Normal	iPS	1.00978
Normal	iPS	7609	20.6217																	Normal	iPS	0.806461
Normal	iPS	6453	18.8495																	Normal	iPS	0.735925
Normal	EB	6608	21.8257																	Normal	EB	1.00769
Normal	EB	5536	18.5606																	Normal	EB	0.764141
Normal	EB	5165	19.0647																	Normal	EB	0.645786
Normal	Purkinje	2959	3.50036																	Normal	Purkinje	0.00245691
Normal	Purkinje	2654	3.91515																	Normal	Purkinje	0.00112874
Normal	Purkinje	3061	2.48386																	Normal	Purkinje	0.0645692

## Sheet: Figure 7g
Figure 7g
Myc-Atxn1-33Q												Myc-Atxn1-86Q												FLAG-Ku70
band intensity of Myc-Atxn1-33Q (siRNA-control)						statistics of band intensity of Myc-Atxn1-33Q (siRNA-control)						band intensity of Myc-Atxn1-86Q (siRNA-control)						statistics of band intensity of Myc-Atxn1-86Q (siRNA-control)						band intensity of FLAG-Ku70 (siRNA-control)						statistics of band intensity of FLAG-Ku70 (siRNA-control)
0 h	6 h	12 h	24 h			Dunnett's multiple comparisons test	Mean Diff.	95.00% CI of diff.	Adjusted P Value			0 h	6 h	12 h	24 h			Dunnett's multiple comparisons test	Mean Diff.	95.00% CI of diff.	Adjusted P Value			0 h	6 h	12 h	24 h			Dunnett's multiple comparisons test	Mean Diff.	95.00% CI of diff.	Adjusted P Value
1.11134	0.64248	0.348565	0.232628			0h vs. 6h	0.4349	0.3004 to 0.5694	7.19234e-06			1.08479	1.0716	1.09753	0.631669			0h vs. 6h	0.05108	-0.2693 to 0.3715	0.949342			0.948716	0.636928	0.590021	0.340738			0h vs. 6h	0.3953	0.1818 to 0.6087	0.000893
1.061	0.617347	0.271952	0.243304			0h vs. 12h	0.6911	0.5566 to 0.8255	5.51255e-11			0.925076	0.855924	0.780974	0.525353			0h vs. 12h	0.08835	-0.2321 to 0.4088	0.802674			0.966206	0.614676	0.453909	0.252889			0h vs. 12h	0.535	0.3215 to 0.7485	0.000216136
0.913773	0.449901	0.311619	0.25187			0h vs. 24h	0.7756	0.6411 to 0.9101	1.11688e-13			0.80214	0.786414	0.648401	0.446875			0h vs. 24h	0.4874	0.1670 to 0.8078	0.004078			1.06487	0.578272	0.511763	0.55769			0h vs. 24h	0.6798	0.4663 to 0.8932	3.77857e-06
0.913888	0.550703	0.303655	0.169794									1.18799	1.08174	1.11971	0.446432									1.02021	0.589109	0.304312	0.129548
band intensity of Myc-Atxn1-33Q (siRNA-ISG15)						statistics of band intensity of Myc-Atxn1-33Q (siRNA-ISG15)						band intensity of Myc-Atxn1-86Q (siRNA-ISG15)						statistics of band intensity of Myc-Atxn1-86Q (siRNA-ISG15)						band intensity of FLAG-Ku70 (siRNA-ISG15)						statistics of band intensity of FLAG-Ku70 (siRNA-ISG15)
0 h	6 h	12 h	24 h			Dunnett's multiple comparisons test	Mean Diff.	95.00% CI of diff.	Adjusted P Value			0 h	6 h	12 h	24 h			Dunnett's multiple comparisons test	Mean Diff.	95.00% CI of diff.	Adjusted P Value			0 h	6 h	12 h	24 h			Dunnett's multiple comparisons test	Mean Diff.	95.00% CI of diff.	Adjusted P Value
1.03346	0.59353	0.228509	0.126218			0h vs. 6h	0.496	0.3918 to 0.6001	4.71942e-10			1.06101	0.709133	0.491328	0.369852			0h vs. 6h	0.3196	0.1788 to 0.4604	0.000133947			0.985308	0.629872	0.470188	0.38133			0h vs. 6h	0.4135	0.2350 to 0.5921	9.86109e-05
0.987431	0.562386	0.221377	0.124699			0h vs. 12h	0.7787	0.6745 to 0.8829	0			1.0553	0.729654	0.502637	0.27811			0h vs. 12h	0.5308	0.3900 to 0.6716	9.27304e-08			1.01914	0.551289	0.534279	0.399282			0h vs. 12h	0.5704	0.3919 to 0.7490	1.32232e-06
1.00985	0.480483	0.267522	0.165221			0h vs. 24h	0.8557	0.7515 to 0.9599	0			0.981223	0.654109	0.416212	0.282333			0h vs. 24h	0.7424	0.6016 to 0.8832	1.62537e-13			1.06545	0.65026	0.395167	0.400837			0h vs. 24h	0.6756	0.4971 to 0.8541	4.76355e-09
0.969259	0.379796	0.16792	0.161089									0.902468	0.628627	0.466584	0.100143									0.930101	0.514485	0.318692	0.116124
band intensity of Myc-Atxn1-33Q (siRNA-ISG15 / MG132)						statistics of band intensity of Myc-Atxn1-33Q (siRNA-ISG15 / MG132)						band intensity of Myc-Atxn1-86Q (siRNA-ISG15 / MG132)						statistics of band intensity of Myc-Atxn1-86Q (siRNA-ISG15 / MG132)						band intensity of FLAG-Ku70 (siRNA-ISG15 / MG132)						statistics of band intensity of FLAG-Ku70 (siRNA-ISG15 / MG132)
0 h	6 h	12 h	24 h			Dunnett's multiple comparisons test	Mean Diff.	95.00% CI of diff.	Adjusted P Value			0 h	6 h	12 h	24 h			Dunnett's multiple comparisons test	Mean Diff.	95.00% CI of diff.	Adjusted P Value			0 h	6 h	12 h	24 h			Dunnett's multiple comparisons test	Mean Diff.	95.00% CI of diff.	Adjusted P Value
1.00224	0.999534	0.969806	0.910623			0h vs. 6h	0.007585	-0.04206 to 0.05723	0.954835			0.990583	1.04885	1.02024	0.913004			0h vs. 6h	0.01088	-0.09104 to 0.1128	0.983393			1.0207	0.986991	0.928256	0.941389			0h vs. 6h	0.002979	-0.07285 to 0.07881	0.999076
1.00663	0.999534	0.967986	1.00078			0h vs. 12h	0.03554	-0.01411 to 0.08519	0.18323			0.970513	0.973854	1.02988	1.05885			0h vs. 12h	-0.01807	-0.1200 to 0.08385	0.932836			0.980885	1.01015	1.03844	0.940934			0h vs. 12h	0.03329	-0.04255 to 0.1091	0.524409
0.971785	0.976106	0.953702	0.963028			0h vs. 24h	0.02781	-0.02184 to 0.07746	0.343903			1.01525	0.961016	0.995366	0.873597			0h vs. 24h	0.02531	-0.07661 to 0.1272	0.844475			0.990208	1.03421	0.93505	1.03796			0h vs. 24h	0.03597	-0.03986 to 0.1118	0.46717
1.01934	0.994484	0.966349	1.01432									1.02365	0.972779	1.02679	1.05331									1.00821	0.956735	0.965106	0.935823
band intensity of Myc-Atxn1-33Q (siRNA-ISG15 / bafilomycin)						statistics of band intensity of Myc-Atxn1-33Q (siRNA-ISG15 / bafilomycin)						band intensity of Myc-Atxn1-86Q (siRNA-ISG15 / bafilomycin)						statistics of band intensity of Myc-Atxn1-86Q (siRNA-ISG15 / bafilomycin)						band intensity of FLAG-Ku70 (siRNA-ISG15 / bafilomycin)						statistics of band intensity of FLAG-Ku70 (siRNA-ISG15 / bafilomycin)
0 h	6 h	12 h	24 h			Dunnett's multiple comparisons test	Mean Diff.	95.00% CI of diff.	Adjusted P Value			0 h	6 h	12 h	24 h			Dunnett's multiple comparisons test	Mean Diff.	95.00% CI of diff.	Adjusted P Value			0 h	6 h	12 h	24 h			Dunnett's multiple comparisons test	Mean Diff.	95.00% CI of diff.	Adjusted P Value
0.943753	0.73711	0.3632	0.217788			0h vs. 6h	0.369	0.2174 to 0.5206	5.62987e-05			1.01626	0.799779	0.502318	0.279354			0h vs. 6h	0.2325	0.1524 to 0.3126	5.95647e-05			0.867784	0.707455	0.482164	0.254116			0h vs. 6h	0.3341	0.1923 to 0.4760	7.02794e-05
1.06732	0.666148	0.393059	0.34652			0h vs. 12h	0.6195	0.4679 to 0.7711	9.44379e-08			1.01024	0.760775	0.411373	0.263884			0h vs. 12h	0.5154	0.4353 to 0.5955	2.22045e-16			1.02714	0.688976	0.639705	0.431143			0h vs. 12h	0.4799	0.3380 to 0.6218	1.58705e-06
1.10411	0.602805	0.435961	0.362778			0h vs. 24h	0.6894	0.5377 to 0.8410	2.31849e-11			1.01669	0.749587	0.497007	0.284845			0h vs. 24h	0.6958	0.6157 to 0.7760	0			1.08384	0.667028	0.479577	0.334722			0h vs. 24h	0.6591	0.5172 to 0.8010	1.43843e-09
0.884817	0.517981	0.32968	0.315507									0.95681	0.759862	0.527678	0.388598									1.02124	0.599991	0.47888	0.343659

## Sheet: Figure 8b
Figure 8b
purkinje cell				statistics of purkinje cell					granule cell				statistics of granule cell					molecular layer neuropil				statistics of molecular layer neuropil
#	control	SCA1			mean	SE	p-value		#	control	SCA1			mean	SE	p-value		#	control	SCA1			mean	SE	p-value
1	5.30748	31.4889		C57BL6	5.44678	0.847193	0.000372068		1	7.6888	15.221		C57BL6	6.30488	0.702128	0.000970144		1	2.67485	17.2102		C57BL6	1.79753	0.439313	0.000958483
2	4.05402	32.3512		Atxn1-KI	33.3944	1.4953			2	5.8191	15.35		Atxn1-KI	14.6434	0.643233			2	1.4004	20.715		Atxn1-KI	19.0206	1.01341
3	6.97885	36.3433							3	5.40672	13.359							3	1.31735	19.1365

## Sheet: Figure 8d
Figure 8d
calibration dilution curve of ELISA							Initial blood collection
ng/mL	ELISA data						Cont	SCA1			mean	SE	p-value
12	3.41057						3.49697	8.70968		Cont	5.62843	0.55436	0.000852866
6	1.95083						5.58182	8.54839		SCA1	10.3725	1.02911
3	1.0405						3.90909	13.8
1.5	0.594867						8.67273	11.6258
0.75	0.439033						6.6303	7.01936
0.375	0.3355						8.26667	8.26061
0.188	0.298933						4.83636	9.73939
0	0.249067						4.95484	7.90909
							4.27097	11.3515
							5.66452	12.597
								5.98788
								18.9212
							Maximum value
							Cont	SCA1			mean	SE	p-value
							3.49697	10.7613		Normal	5.62843	0.55436	0.00010574
							5.58182	8.54839		SCA1	12.1143	1.13659
							3.90909	13.8
							8.67273	15.3742
							6.6303	11
							8.26667	8.83636
							4.83636	9.73939
							4.95484	18.4546
							4.27097	11.3515
							5.66452	12.597
								5.98788
								18.9212

[truncated: 8 more sheets: Figure 8e, Figure 8f, Figure 9b, Figure 9d, Sup.Fig.2a, Sup.Fig.2c, Sup.Fig.2d, Sup.Fig.2e]
